# Supplementary material for: Parkinson’s disease and schizophrenia interactomes contain temporally distinct gene clusters underlying comorbid mechanisms and unique disease processes
Source: Schizophrenia (Heidelb). 2024 Feb 27;10(1):26. doi: 10.1038/s41537-024-00439-3 (PMC10899210; doi:10.1038/s41537-024-00439-3)
Supplement: Supplementary file 2 — Supplementary Data Files [file 41537_2024_439_MOESM2_ESM.xlsx]

## Sheet: Title page
Supplementary Data Files
Parkinson’s disease and schizophrenia interactomes contain temporally distinct gene clusters underlying comorbid mechanisms and unique disease processes
Authors:
Kalyani B. Karunakaran1,2*, Sanjeev Jain3*, Samir K. Brahmachari4, N. Balakrishnan1 and Madhavi K. Ganapathiraju5,6*
Affiliations:
1Supercomputer Education and Research Centre, Indian Institute of Science, Bangalore, India
2Institute for the Advanced Study of Human Biology, Kyoto University, Kyoto, Japan
3National Institute of Mental Health and Neuro-Sciences (NIMHANS), Bangalore, India
4Academy of Scientific and Innovative Research, CSIR-4PI, Bangalore, India
5Department of Computer Science, Carnegie Mellon University Qatar, Doha, Qatar
6Department of Biomedical Informatics, School of Medicine, University of Pittsburgh, Pittsburgh, PA, USA
*Correspondence to: Kalyani B. Karunakaran (kalyanithepebble@gmail.com), Sanjeev Jain (sjain.nimhans@gmail.com) and Madhavi K. Ganapathiraju (madhavi@cs.cmu.edu)
This file contains:
o Supplementary Data Files S1 to S8

## Sheet: Supplementary Data File S1
Supplementary Data File S1: 100 top-ranking genes associated with Parkinson's disease (PD) and schizophrenia (SZ) compiled from the DisGeNET database and lists of protein-protein interactions (PPIs) and genes in PD and SZ interactomes compiled from BioGRID and HPRD using the Cytoscape plugin BisoGenet
100 top-ranking PD-associated genes	100 top-ranking SZ-associated genes	PD interactome PPIs		SZ interactome PPIs		PD interactome genes	SZ interactome genes
ABCB1	ABCB1	Protein 1	Protein 2	Protein 1	Protein 2	A1BG	A2M
ADARB2	AKT1	HNRNPH3	HSPB1	KALRN	GNB1	A2M	ABCA1
AIF1	ANK3	HNRNPH3	HNRNPH1	KALRN	GFI1B	AAK1	ABCA2
ATG7	APOE	HNRNPH3	HNRNPDL	CEP290	DTNBP1	AATF	ABCA3
ATP13A2	ARVCF	HNRNPK	HSPA4	CEP290	ESR1	ABAT	ABCB1
BAG5	AVPR1A	HNRNPK	VHL	CEP290	LDHA	ABCA5	ABCB10
BDNF	BACE1	HNRNPK	UBC	CEP290	IQCB1	ABCB1	ABCC2
BST1	BECN1	HNRNPK	TP53	CEP290	PCNT	ABCB6	ABCE1
CEACAM6	BRD1	HNRNPK	FYN	CEP290	C9orf16	ABCE1	ABHD16A
CNTNAP2	CACNA1C	HNRNPK	U2AF2	CEP290	CEP76	ABCF1	ABI1
COL19A1	CHI3L1	HNRNPK	UBE2I	CEP290	CEP135	ABCF2	ABI2
CP	CHRNA5	HNRNPK	EFTUD2	CEP290	ISOC1	ABHD14A	ABI3
CYP2D6	CHRNA7	HNRNPK	ILF3	CEP290	MAPRE1	ABI1	ABL1
CYP2E1	CNNM2	HNRNPK	XRCC6	CEP290	CAND1	ABI3BP	ABLIM1
DDC	CNR1	HNRNPK	FUS	CEP290	MED4	ABL1	ACAD8
DDIT4	COMT	HNRNPK	HNRNPM	CEP290	OFD1	ABL2	ACAP1
DNM1L	CPLX2	HNRNPK	HNRNPU	CEP290	CEP57	ACAD11	ACAT2
DRAXIN	CSMD1	HNRNPK	HNRNPH1	CEP290	AHCY	ACAT2	ACD
DRD1	DAOA	HNRNPK	SYNCRIP	C16orf59	FEZ1	ACD	ACE
DRD2	DCC	HNRNPK	PCBP2	C16orf59	FEZ2	ACIN1	ACLY
EDN1	DISC1	HNRNPK	NCL	C16orf59	KDM1A	ACKR3	ACP1
ENO2	DISC2	HNRNPK	NXF1	RUBCNL	BECN1	ACLY	ACSBG1
FBP1	DLG2	HNRNPK	UBL4A	RUBCNL	ZDHHC17	ACO2	ACTA1
FCER2	DRD3	HNRNPK	OBSL1	HNRNPK	FYN	ACP1	ACTA2
FGB	DTNBP1	HNRNPK	VCAM1	HNRNPK	HSPA4	ACP2	ACTB
GAK	ESR2	HNRNPK	EIF5	HNRNPK	XRCC6	ACSBG1	ACTG1
GBA	FEZ1	HNRNPK	EIF4A3	HNRNPK	VHL	ACSL1	ACTL6A
GDF5	FOXP2	HNRNPK	IGSF8	HNRNPK	TP53	ACSL4	ACTL6B
GDNF	FYN	HNRNPK	PCBP1	HNRNPK	SORBS3	ACTA1	ACTN2
GFAP	GABBR1	HNRNPK	ISG15	HNRNPK	UBE2I	ACTA2	ACTR6
GPX1	GNAS	HNRNPK	HUWE1	HNRNPK	EFTUD2	ACTB	ACVR2A
GRK5	GRIA1	HNRNPK	WWOX	HNRNPK	YBX1	ACTBL2	ADAM15
GSK3B	GRIN2B	HNRNPK	YBX1	HNRNPK	IGSF8	ACTG1	ADAM19
GSTA4	GRM3	HNRNPK	PA2G4	HNRNPK	PA2G4	ACTG2	ADAP1
GSTM1	GRM5	HNRNPK	HMGB1	HNRNPK	NCL	ACTL6B	ADCY6
GSTP1	GSK3B	HNRNPK	PABPC1	HNRNPK	PDIA3	ACTL8	ADD2
HBG1	HLA-A	HNRNPK	PDIA3	HNRNPK	UBFD1	ACTN1	ADGRB1
HFE	HLA-B	HNRNPK	ICAM1	HNRNPK	EIF5	ACTN4	ADGRL1
HGF	HLA-DQB1	HNRNPK	IDH3G	HNRNPK	HUWE1	ACTR2	ADH1B
HLA-DRA	HLA-DRB1	HNRNPF	UBC	HNRNPK	SYNCRIP	ACTR3	ADH4
HLA-DRB5	HTR2A	HNRNPF	TP53	HNRNPK	UBC	ACTRT1	ADIRF
HMOX1	ITIH3	HNRNPF	U2AF2	HNRNPK	GFI1B	ACVR1	ADORA2B
HSPA1A	KMO	HNRNPF	HSPB1	HNRNPK	USP14	ACVR2A	ADRA1A
HSPA4	LRRTM1	HNRNPF	HNRNPK	HNRNPK	FUS	ACVR2B	ADRA1B
HSPA8	MAD1L1	HNRNPF	FUS	HNRNPK	TYK2	ACY1	ADRA1D
HSPA9	MAGI2	HNRNPF	UBASH3B	HNRNPK	UBL4A	ADA	ADRB1
HTR1A	MAP2K7	HNRNPF	HNRNPM	HNRNPK	OBSL1	ADAM17	ADRB2
IGF1R	MAP6	HNRNPF	HNRNPH3	HNRNPK	PCBP1	ADAM9	AES
IGF2	MBP	HNRNPF	HNRNPH1	HNRNPK	VCAM1	ADAMTSL4	AFDN
IGF2R	MDK	HNRNPF	HNRNPDL	HNRNPK	U2AF2	ADAP1	AFG3L2
IL1B	MED12	HNRNPF	IRAK1	MYO19	GNAI1	ADAP2	AGR3
IL6	MIR137HG	HNRNPF	CSE1L	MYO19	MAPK14	ADARB2	AGTPBP1
INS	MPC2	HNRNPF	IQCB1	MYO19	IMMT	ADIRF	AGXT
INSR	MSRA	HNRNPF	UBL4A	MYO19	SPTBN1	ADK	AHCY
KCNJ4	MTHFR	HNRNPF	OBSL1	MYO19	SPTAN1	ADM	AHNAK
LRRK2	MTOR	HNRNPF	VCAM1	MYO19	DCTN1	ADORA1	AKAP11
MAG	NCAM1	HNRNPF	GAN	MYO19	TUBA1B	ADORA2A	AKAP13
MAOA	NDE1	HNRNPF	OSGEP	MYO19	BMP2K	ADRA1A	AKAP6
MAOB	NKAPL	HNRNPF	EIF4A3	MYO19	DCTN2	ADRA1B	AKAP9
MAP2	NLGN2	HNRNPF	TXNL4A	MYO19	DOCK7	ADRA1D	AKNAD1
MAP3K5	NOS1	HNRNPF	HSFY2	MYO19	HLA-DPA1	ADRB1	AKT1
MAPT	NOS1AP	HNRNPF	HSFY1	MYO19	TPM4	ADRB2	AKT1S1
MIR181C	NOTCH4	HNRNPF	WWOX	MYO19	TPM2	ADRM1	AKT2
MTA1	NR4A2	HNRNPF	ILK	MYO19	EPS15	ADSL	AKT3
MTHFR	NRG1	HNRNPD	HSPA4	MYO19	PPP1CB	ADSS	AKTIP
NCAPG2	NRG3	HNRNPD	HSPA8	MYO19	PPP1CC	AES	ALB
NECTIN2	NRGN	HNRNPD	VHL	MYO19	ITPR3	AFAP1	ALDH7A1
NGF	NRXN1	HNRNPD	U2AF2	MYO19	FLNA	AFDN	ALDOA
NOS1	NTRK3	HNRNPD	UBE2I	MYO19	ERBIN	AFF4	ALK
NQO1	PBRM1	HNRNPD	HSPB2	MYO19	PPP1CA	AGA	ALMS1
NR4A2	PDE4B	HNRNPD	HSPB1	MYO19	PPP1R18	AGK	ALOX5
OPTN	PLCB1	HNRNPD	HNRNPF	MYO19	GNB2	AGO1	ALYREF
PARK16	PPP1R1B	HNRNPD	HNRNPK	MYO19	VDAC1	AGO2	AMBRA1
PARK7	PPP3R1	HNRNPD	FUS	MYO19	HSP90AB1	AGO3	AMOTL2
PENK	PRODH	HNRNPD	UBE2G2	MYO19	IQGAP1	AGO4	AMZ2
PINK1	PTGS2	HNRNPD	HNRNPC	MYO19	RAI14	AGPS	ANAPC1
PITX3	RELN	HNRNPD	HNRNPU	MYO19	MYO1C	AGTR1	ANAPC2
PPARGC1A	RTN4R	HNRNPD	HNRNPH3	MYO19	HLA-DQA2	AGTRAP	ANK3
PRKN	SETD1A	HNRNPD	HNRNPH1	MYO19	CCT4	AGXT2	ANKH
RPL14	SHANK3	HNRNPD	HNRNPCL1	MYO19	TJP1	AHCYL1	ANKHD1
RPL23A	SLC1A1	HNRNPD	HNRNPDL	MYO19	CD44	AHCYL2	ANKHD1-EIF4EBP3
RPL6	SLC6A1	HNRNPD	SYNCRIP	MYO19	ITGB4	AHNAK	ANKRD12
RPS8	SLC6A3	HNRNPD	P4HB	MYO19	FLOT2	AHSA1	ANKRD6
SLC18A2	SP4	HNRNPD	WNK1	MYO19	FLOT1	AHSG	ANKS1B
SLC2A14	SRGAP3	HNRNPD	PCBP2	MYO19	LIMA1	AIF1	ANLN
SLC30A10	SRR	HNRNPD	NCL	MYO19	LMO7	AIFM1	ANTXR1
SLC6A3	SYN2	HNRNPD	PDLIM7	MYO19	TMOD3	AIMP1	AP1M1
SNCA	SYNGAP1	HNRNPD	OBSL1	MYO19	SSFA2	AIMP2	AP2M1
SOD1	TAAR1	HNRNPD	VCAM1	MYO19	TPM1	AIP	AP3B1
SOD2	TBX1	HNRNPD	EIF6	MYO19	TPM3	AIPL1	AP3B2
SPR	TCF4	HNRNPD	PAN2	MYO19	FLNB	AIRE	AP3D1
TALDO1	TCF7L2	HNRNPD	IGSF8	MYO19	MSN	AK2	AP3M1
TCL1B	TSNARE1	HNRNPD	PCBP1	HNRNPD	HSPA4	AKAP11	AP3S1
TFAM	TSPAN18	HNRNPD	FUBP3	HNRNPD	WNK1	AKAP17A	AP3S2
TH	VRK2	HNRNPD	HSPA6	HNRNPD	USP11	AKAP5	AP4M1
TMEM230	YWHAE	HNRNPD	YBX1	HNRNPD	UBE2I	AKAP8	APC
TNF	YWHAH	HNRNPD	KHSRP	HNRNPD	HSPA8	AKR1A1	APIP
TRPM2	ZDHHC8	HNRNPD	PABPC1	HNRNPD	YBX1	AKR1B1	APLP2
TWNK	ZIC2	HNRNPD	ICAM1	HNRNPD	IGSF8	AKR1B15	APOA1
VPS35	ZNF804A	HNRNPH1	HNRNPDL	HNRNPD	HSPB1	AKR1C2	APOE
		HNRNPH1	SYNCRIP	HNRNPD	NCL	AKT1	APOH
		HNRNPH1	PAN2	HNRNPD	KHSRP	AKT2	APP
		HNRNPH1	ILF2	HNRNPD	IFIT3	AKT3	APPL1
		HNRNPH1	KPNA2	HNRNPD	VHL	AKTIP	APTX
		HNRNPA2B1	PRKN	HNRNPD	HNRNPK	ALB	AQP1
		HNRNPA2B1	IARS	HNRNPD	SYNCRIP	ALDH1B1	AR
		HNRNPA2B1	SQSTM1	HNRNPD	ING4	ALDH2	ARAF
		HNRNPA2B1	ITPA	HNRNPD	INTS7	ALDH3B1	ARFGAP1
		HNRNPA2B1	LDHB	HNRNPD	PPP4R3B	ALDH4A1	ARFGEF1
		HNRNPA2B1	VHL	HNRNPD	P4HB	ALDH5A1	ARFGEF2
		HNRNPA2B1	UBC	HNRNPD	FUS	ALDH6A1	ARFIP2
		HNRNPA2B1	TP53	HNRNPD	OBSL1	ALDOA	ARG1
		HNRNPA2B1	U2AF2	HNRNPD	PCBP1	ALDOB	ARHGAP32
		HNRNPA2B1	HSPB1	HNRNPD	VCAM1	ALDOC	ARHGAP33
		HNRNPA2B1	HNRNPA3	HNRNPD	U2AF2	ALG3	ARHGAP45
		HNRNPA2B1	CUL1	HNRNPD	HNRNPC	ALK	ARHGEF1
		HNRNPA2B1	SRSF9	HNRNPD	PAN2	ALKBH3	ARHGEF11
		HNRNPA2B1	SRSF2	HNRNPA2B1	CUL1	ALYREF	ARHGEF2
		HNRNPA2B1	SRSF3	HNRNPA2B1	QARS	AMBRA1	ARHGEF28
		HNRNPA2B1	AURKA	HNRNPA2B1	SRRM2	AMFR	ARHGEF4
		HNRNPA2B1	HSPA5	HNRNPA2B1	SRSF2	AMOT	ARHGEF7
		HNRNPA2B1	TARDBP	HNRNPA2B1	COPS5	AMT	ARID1A
		HNRNPA2B1	ELAVL1	HNRNPA2B1	SQSTM1	AMY2A	ARID2
		HNRNPA2B1	RPS19	HNRNPA2B1	BRE	AMY2B	ARID5A
		HNRNPA2B1	RPS27A	HNRNPA2B1	CAND1	ANAPC1	ARIH2
		HNRNPA2B1	HNRNPD	HNRNPA2B1	AURKA	ANAPC16	ARL6IP5
		HNRNPA2B1	HNRNPF	HNRNPA2B1	HSPA5	ANAPC4	ARMC1
		HNRNPA2B1	PAFAH1B2	HNRNPA2B1	ERBB3	ANAPC5	ARMC7
		HNRNPA2B1	UBASH3B	HNRNPA2B1	ESR1	ANKFY1	ARMC8
		HNRNPA2B1	HNRNPU	HNRNPA2B1	FBXO6	ANKHD1	ARMCX5-GPRASP2
		HNRNPA2B1	HNRNPH3	HNRNPA2B1	PPP1CB	ANKHD1-EIF4EBP3	ARNT2
		HNRNPA2B1	HNRNPH1	HNRNPA2B1	PPP1CC	ANKRD6	ARR3
		HNRNPA2B1	HNRNPDL	HNRNPA2B1	FN1	ANP32E	ARRB1
		HNRNPA2B1	ESR1	HNRNPA2B1	PARK2	ANXA11	ARRB2
		HNRNPA2B1	FBXO6	HNRNPA2B1	PGK1	ANXA2	ARRDC3
		HNRNPA2B1	STAU1	HNRNPA2B1	ELAVL1	ANXA6	ARVCF
		HNRNPA2B1	COPS5	HNRNPA2B1	FBXW11	ANXA7	ASCL1
		HNRNPA2B1	SRSF5	HNRNPA2B1	RPS6KB2	AP1B1	ASCL3
		HNRNPA2B1	ERBB3	HNRNPA2B1	HNRNPD	AP1M1	ASCL4
		HNRNPA2B1	IQCB1	HNRNPA2B1	VHL	AP1M2	ASH2L
		HNRNPA2B1	CAND1	HNRNPA2B1	UBC	AP2A1	ASNS
		HNRNPA2B1	DCUN1D1	HNRNPA2B1	TP53	AP2A2	ASPM
		HNRNPA2B1	EED	HNRNPA2B1	IFIT3	AP2B1	ASPSCR1
		HNRNPA2B1	FN1	HNRNPA2B1	IQCB1	AP2M1	ASRGL1
		HNRNPA2B1	RPS6KB2	HNRNPA2B1	YBX1	AP3B1	ASXL1
		HNRNPA2B1	HNRNPL	HNRNPA2B1	HUWE1	AP3D1	ATF3
		HNRNPA2B1	UBL4A	HNRNPA2B1	IGSF8	AP3M1	ATF4
		HNRNPA2B1	OBSL1	HNRNPA2B1	HSPB1	AP3M2	ATF5
		HNRNPA2B1	VCAM1	HNRNPA2B1	PA2G4	APAF1	ATF7IP
		HNRNPA2B1	PAN2	HNRNPA2B1	HNRNPA3	APBB2	ATG14
		HNRNPA2B1	ITGA4	HNRNPA2B1	DCUN1D1	APC	ATG3
		HNRNPA2B1	IGSF8	HNRNPA2B1	ATP5B	APEH	ATIC
		HNRNPA2B1	FBXW11	HNRNPA2B1	ITGA4	APEX1	ATN1
		HNRNPA2B1	LIG4	HNRNPA2B1	HNRNPL	APLP1	ATP12A
		HNRNPA2B1	ISG15	HNRNPA2B1	UBL4A	APOA1	ATP1A1
		HNRNPA2B1	HUWE1	HNRNPA2B1	OBSL1	APOB	ATP1A3
		HNRNPA2B1	QARS	HNRNPA2B1	VCAM1	APOBEC3G	ATP1B1
		HNRNPA2B1	PPP1CC	HNRNPA2B1	PAFAH1B2	APOE	ATP2B2
		HNRNPA2B1	PGK1	HNRNPA2B1	U2AF2	APP	ATP2B4
		HNRNPA2B1	SRRM2	HNRNPA2B1	PAN2	APPBP2	ATP5A1
		HNRNPA2B1	DDX1	HNRNPA2B1	EED	APPL2	ATP5B
		HNRNPA2B1	YBX1	HNRNPA2B1	TPR	APRT	ATP6V0A2
		HNRNPA2B1	PA2G4	HNRNPA2B1	EIF2B2	APTX	ATP6V1B2
		HNRNPA2B1	KHDRBS2	HNRNPA2B1	STAU1	AR	ATP7B
		HNRNPA2B1	EMC2	HNRNPA1	RNF14	ARF1	ATPIF1
		HNRNPA2B1	PPP1CB	HNRNPA1	MRPL28	ARF4	ATXN1
		HNRNPA2B1	ERG	HNRNPA1	CUL1	ARFGAP1	ATXN3
		HNRNPA2B1	ZMYM2	HNRNPA1	MARK2	ARFGEF1	ATXN7L1
		HNRNPA2B1	RPA2	HNRNPA1	SRPK2	ARFIP1	AURKA
		HNRNPA2B1	RPA1	HNRNPA1	STRAP	ARG1	AVP
		HNRNPA2B1	RPA3	HNRNPA1	QARS	ARGLU1	AVPR1A
		HNRNPA2B1	DIMT1	HNRNPA1	SRRM2	ARHGAP15	AXIN1
		HNRNPA2B1	IGF2BP3	HNRNPA1	COPS5	ARHGAP25	AXIN2
		HNRNPA2B1	TPR	HNRNPA1	SRPK1	ARHGAP26	B2M
		HNRNPA2B1	RPL27A	HNRNPA1	CAND1	ARHGDIA	B3GALNT2
		HNRNPA2B1	RPS28	HNRNPA1	TNK1	ARHGEF11	B3GAT3
		HNRNPA2B1	RPS7	HNRNPA1	AURKA	ARHGEF12	B3GNT2
		HNRNPA2B1	ICAM1	HNRNPA1	HSPA5	ARHGEF40	BACE1
		HNRNPA2B1	EEF1E1	HNRNPA1	EEF1G	ARHGEF7	BAD
		HNRNPA2B1	RC3H1	HNRNPA1	DHX36	ARIH1	BAG3
		HNRNPA2B1	DENR	HNRNPA1	VCP	ARL4D	BAG5
		HNRNPA2B1	BRE	HNRNPA1	EEF2	ARL6IP1	BAG6
		HNRNPA1	PRKN	HNRNPA1	CANX	ARL6IP6	BAIAP2
		HNRNPA1	HSPA1A	HNRNPA1	GTF2F1	ARMC1	BARD1
		HNRNPA1	HSPA8	HNRNPA1	DHX9	ARMC8	BAZ1B
		HNRNPA1	RPS8	HNRNPA1	EEF1A1	ARPC1B	BCAR1
		HNRNPA1	SRSF4	HNRNPA1	DDX6	ARPC2	BCAS2
		HNRNPA1	SRPK1	HNRNPA1	DDX5	ARPC4	BCAS4
		HNRNPA1	SRRT	HNRNPA1	ALYREF	ARPC5	BCCIP
		HNRNPA1	EEF1A1	HNRNPA1	TAF15	ARPC5L	BCL10
		HNRNPA1	SSB	HNRNPA1	RBM7	ARPP19	BCL2
		HNRNPA1	ITPA	HNRNPA1	KHDRBS1	ARRB1	BCL2L1
		HNRNPA1	PRDX1	HNRNPA1	EIF3H	ARRB2	BCL2L11
		HNRNPA1	FLNA	HNRNPA1	RNF2	ASB10	BCL2L2
		HNRNPA1	ENO1	HNRNPA1	RACK1	ASB16	BCL3
		HNRNPA1	LAMP1	HNRNPA1	RAB1A	ASB5	BCL6
		HNRNPA1	LDHA	HNRNPA1	ESR1	ASB6	BCR
		HNRNPA1	GAPDH	HNRNPA1	FEN1	ASB7	BDKRB2
		HNRNPA1	VHL	HNRNPA1	JUP	ASB9	BDNF
		HNRNPA1	TP53	HNRNPA1	FBXO6	ASCC1	BECN1
		HNRNPA1	U2AF2	HNRNPA1	PPL	ASCC2	BEX1
		HNRNPA1	UBE2I	HNRNPA1	EPPK1	ASL	BEX3
		HNRNPA1	SNRNP200	HNRNPA1	PPIA	ASNA1	BHLHA15
		HNRNPA1	HSPA1B	HNRNPA1	PPIL1	ASNS	BHLHE41
		HNRNPA1	ILF3	HNRNPA1	PRKDC	ASRGL1	BICD1
		HNRNPA1	HSPB1	HNRNPA1	PPP5C	ASS1	BICD2
		HNRNPA1	HSP90AA1	HNRNPA1	PNP	ATAD3A	BIRC2
		HNRNPA1	HNRNPA2B1	HNRNPA1	FLNA	ATAD3B	BIRC3
		HNRNPA1	HNRNPA3	HNRNPA1	PHB2	ATF2	BIRC5
		HNRNPA1	CUL1	HNRNPA1	FN1	ATF3	BLOC1S1
		HNRNPA1	SRSF1	HNRNPA1	PARK2	ATF6	BLOC1S2
		HNRNPA1	AURKB	HNRNPA1	ENO1	ATF7	BLOC1S3
		HNRNPA1	AURKA	HNRNPA1	PGK1	ATG10	BLOC1S4
		HNRNPA1	HSPA5	HNRNPA1	RPL26	ATG12	BLOC1S5
		HNRNPA1	VCP	HNRNPA1	ELAVL1	ATG16L1	BLOC1S6
		HNRNPA1	CALML3	HNRNPA1	RPS6	ATG2B	BMI1
		HNRNPA1	DDX3X	HNRNPA1	ZWINT	ATG3	BMP2K
		HNRNPA1	DDX17	HNRNPA1	FBXW11	ATG7	BOD1L1
		HNRNPA1	TARDBP	HNRNPA1	KRT10	ATIC	BORA
		HNRNPA1	DDX5	HNRNPA1	YTHDC1	ATL3	BORCS6
		HNRNPA1	ATP5A1	HNRNPA1	LDHA	ATM	BORCS8
		HNRNPA1	RALY	HNRNPA1	RPS6KB2	ATOX1	BPGM
		HNRNPA1	ELAVL1	HNRNPA1	EWSR1	ATP13A2	BRAF
		HNRNPA1	RPS6	HNRNPA1	NR3C1	ATP1B1	BRAT1
		HNRNPA1	RPS27A	HNRNPA1	NFKBIA	ATP1B2	BRCA1
		HNRNPA1	HSPA2	HNRNPA1	GAPDH	ATP1B3	BRCA2
		HNRNPA1	HNRNPR	HNRNPA1	PDCD4	ATP2B1	BRD1
		HNRNPA1	HNRNPD	HNRNPA1	XPO1	ATP2B2	BRD4
		HNRNPA1	HNRNPF	HNRNPA1	CHUK	ATP2B3	BRD7
		HNRNPA1	HNRNPK	HNRNPA1	HNRNPD	ATP2B4	BRE
		HNRNPA1	XRCC6	HNRNPA1	HNRNPK	ATP5A1	BRF1
		HNRNPA1	HSP90AB1	HNRNPA1	UBR1	ATP5C1	BRI3
		HNRNPA1	FUS	HNRNPA1	XRCC6	ATP5G2	BRIX1
		HNRNPA1	IGF2BP1	HNRNPA1	VHL	ATP5J	BRK1
		HNRNPA1	YBX3	HNRNPA1	XRN2	ATP5J2	BSG
		HNRNPA1	HNRNPC	HNRNPA1	TP53	ATP5L	BTK
		HNRNPA1	HNRNPM	HNRNPA1	HSP90AB1	ATP5O	BTN2A1
		HNRNPA1	HNRNPU	HNRNPA1	WDR82	ATP6V1B1	BTNL8
		HNRNPA1	HNRNPH3	HNRNPA1	XRCC5	ATP6V1C1	BTRC
		HNRNPA1	HNRNPH1	HNRNPA1	FUS	ATP7A	BZW2
		HNRNPA1	HNRNPDL	HNRNPA1	XIAP	ATPIF1	C11orf84
		HNRNPA1	SYNCRIP	HNRNPA1	KHSRP	ATR	C14orf1
		HNRNPA1	P4HB	HNRNPA1	IGF2BP1	ATRX	C14orf166
		HNRNPA1	MARK2	HNRNPA1	UBE2I	ATXN1	C15orf48
		HNRNPA1	PRKDC	HNRNPA1	SNRNP200	ATXN10	C16orf59
		HNRNPA1	RACK1	HNRNPA1	GADD45A	ATXN2	C16orf70
		HNRNPA1	ESR1	HNRNPA1	GAN	ATXN3	C19orf66
		HNRNPA1	FBXO6	HNRNPA1	IFIT3	AURKA	C1GALT1C1
		HNRNPA1	PHB2	HNRNPA1	IQGAP1	AURKB	C1orf109
		HNRNPA1	FDPS	HNRNPA1	HSPA1B	AVPR1A	C1orf112
		HNRNPA1	STRBP	HNRNPA1	HSPA1A	AVPR1B	C1QBP
		HNRNPA1	TNPO1	HNRNPA1	HSPA8	AVPR2	C4BPB
		HNRNPA1	IQGAP1	HNRNPA1	YBX3	AXIN1	C7orf25
		HNRNPA1	TNK1	HNRNPA1	IGSF8	AXIN2	C8orf33
		HNRNPA1	RBM14-RBM4	HNRNPA1	HSPB1	AXL	C8orf44-SGK3
		HNRNPA1	RBM14	HNRNPA1	PARD6B	B2M	C9orf16
		HNRNPA1	PICALM	HNRNPA1	HSP90AA1	B4GALT1	CA14
		HNRNPA1	CANX	HNRNPA1	SYNCRIP	B4GALT5	CABP1
		HNRNPA1	PCBP2	HNRNPA1	P4HB	B4GALT7	CABP2
		HNRNPA1	STAU1	HNRNPA1	NCL	BABAM1	CABP5
		HNRNPA1	CAPN2	HNRNPA1	HNRNPA2B1	BACH1	CABYR
		HNRNPA1	PPP5C	HNRNPA1	HNRNPA3	BAD	CACNA1C
		HNRNPA1	EWSR1	HNRNPA1	SRSF6	BAG1	CACNB3
		HNRNPA1	PKM	HNRNPA1	SRSF1	BAG2	CACNG2
		HNRNPA1	COPS5	HNRNPA1	SRSF4	BAG3	CALML5
		HNRNPA1	CARS	HNRNPA1	SRSF7	BAG4	CALR
		HNRNPA1	PPIA	HNRNPA1	DCUN1D1	BAG5	CAMK1
		HNRNPA1	SRSF6	HNRNPA1	TRA2B	BAG6	CAMK2A
		HNRNPA1	RNF2	HNRNPA1	CAPN2	BANF1	CAMK2B
		HNRNPA1	NR3C1	HNRNPA1	DDX21	BANP	CAMK2D
		HNRNPA1	NCL	HNRNPA1	ATP5B	BAP1	CAMK2G
		HNRNPA1	ROCK1	HNRNPA1	ATP5A1	BARD1	CAMK2N1
		HNRNPA1	KRT15	HNRNPA1	PROSC	BAX	CAMK4
		HNRNPA1	NXF1	HNRNPA1	LARP1	BAZ1A	CAMKK1
		HNRNPA1	CAND1	HNRNPA1	ITGA4	BAZ1B	CAMSAP3
		HNRNPA1	DCUN1D1	HNRNPA1	RPS8	BBS1	CAND1
		HNRNPA1	GTF2A1	HNRNPA1	RPS3	BCAS2	CANX
		HNRNPA1	EED	HNRNPA1	KAT8	BCCIP	CAP2
		HNRNPA1	DUT	HNRNPA1	HNRNPL	BCL11A	CAPN1
		HNRNPA1	ALYREF	HNRNPA1	OBSL1	BCL11B	CAPN11
		HNRNPA1	FN1	HNRNPA1	VCAM1	BCL2	CAPN2
		HNRNPA1	RPS6KB2	HNRNPA1	U2AF2	BCL2L1	CAPNS1
		HNRNPA1	G3BP1	HNRNPA1	HNRNPC	BCL2L11	CARHSP1
		HNRNPA1	HNRNPL	HNRNPA1	ILF2	BCL2L12	CASC3
		HNRNPA1	XPO1	HNRNPA1	PAN2	BCL2L2	CASK
		HNRNPA1	OBSL1	HNRNPA1	PAPOLA	BCL3	CASP3
		HNRNPA1	VCAM1	HNRNPA1	CALML5	BCL6	CASP8
		HNRNPA1	MRPL58	HNRNPA1	EED	BCLAF1	CASP9
		HNRNPA1	GAN	HNRNPA1	EIF2B1	BCOR	CASQ2
		HNRNPA1	EIF4A3	HNRNPA1	STAU1	BCR	CASZ1
		HNRNPA1	PAN2	HNRNPA1	DNTTIP2	BDH1	CAV1
		HNRNPA1	DHX9	HNRNPA1	RBM39	BDH2	CAV3
		HNRNPA1	UPF1	HNRNPA1	EXOSC4	BDKRB2	CBFA2T2
		HNRNPA1	ITGA4	HNRNPC	ILF2	BDNF	CBFA2T3
		HNRNPA1	IGSF8	HNRNPC	PAN2	BECN1	CBL
		HNRNPA1	PABPC4	BTRC	PHLPP1	BEX1	CBLB
		HNRNPA1	RPS3A	BTRC	ERBIN	BGN	CBLC
		HNRNPA1	UBR2	BTRC	PRKACA	BHLHE41	CBX3
		HNRNPA1	FBXW11	BTRC	EZH2	BICD1	CBX4
		HNRNPA1	NFKBIA	BTRC	CHUK	BICD2	CC2D2A
		HNRNPA1	CHUK	BTRC	KDR	BIN1	CCDC136
		HNRNPA1	LIG4	BTRC	TWIST1	BIRC2	CCDC141
		HNRNPA1	RBMX	BTRC	TP53	BIRC3	CCDC146
		HNRNPA1	PNO1	BTRC	ARMCX5-GPRASP2	BIRC5	CCDC153
		HNRNPA1	QARS	BTRC	GPRASP2	BLNK	CCDC183
		HNRNPA1	FUBP3	BTRC	FOXO3	BLOC1S1	CCDC22
		HNRNPA1	POLDIP3	BTRC	IRAK1	BLVRB	CCDC24
		HNRNPA1	XRCC5	BTRC	YAP1	BMI1	CCDC6
		HNRNPA1	RAB1A	BTRC	IKBKB	BMP2K	CCDC8
		HNRNPA1	PNP	BTRC	HSPB1	BMPR1A	CCDC82
		HNRNPA1	PGK1	BTRC	HSP90AA1	BMPR1B	CCDC85C
		HNRNPA1	SRRM2	BTRC	OGT	BMPR2	CCDC88A
		HNRNPA1	DDX1	BTRC	FBXW11	BMS1	CCDC94
		HNRNPA1	KIAA0368	BTRC	HNRNPD	BNIP3L	CCHCR1
		HNRNPA1	TUBGCP3	BTRC	UBE2D1	BRAF	CCL7
		HNRNPA1	HMGA1	BTRC	IGHM	BRCA1	CCNA2
		HNRNPA1	ILF2	BTRC	LPCAT1	BRD4	CCNC
		HNRNPA1	KHDRBS1	BTRC	ELAVL1	BRE	CCND1
		HNRNPA1	KHDRBS2	BTRC	PDCD4	BRIX1	CCND3
		HNRNPA1	STRAP	BTRC	HNRNPK	BRMS1	CCNE1
		HNRNPA1	EEF1G	BTRC	UBE2R2	BSG	CCNI
		HNRNPA1	DHX36	BTRC	NFKBIA	BST1	CCNL2
		HNRNPA1	FEN1	BTRC	GADD45A	BTRC	CCT2
		HNRNPA1	UBR1	BTRC	GLI3	BUD13	CCT4
		HNRNPA1	XIAP	BTRC	GLI1	BYSL	CD19
		HNRNPA1	KHSRP	BTRC	UBC	BZW2	CD2
		HNRNPA1	DNAJC10	BTRC	FZR1	C11orf54	CD226
		HNRNPA1	JUP	BTRC	UBE4B	C12orf10	CD244
		HNRNPA1	RPS3	BTRC	OFD1	C14orf1	CD247
		HNRNPA1	ERG	BTRC	TJP1	C16orf45	CD274
		HNRNPA1	WDR82	BTRC	CSNK1A1	C17orf49	CD2AP
		HNRNPA1	RPAP1	BTRC	HIVEP2	C17orf53	CD36
		HNRNPA1	EEF2	BTRC	WWTR1	C1QBP	CD3G
		HNRNPA1	RPA2	BTRC	HSF1	C2orf50	CD4
		HNRNPA1	RPA1	BTRC	HNRNPC	C6orf47	CD44
		HNRNPA1	RPA3	BTRC	USP15	C8orf33	CD48
		HNRNPA1	PABPC1	BTRC	NUDC	C8orf44-SGK3	CD5
		HNRNPA1	HNRNPA0	BTRC	RPS10	CABP1	CD55
		HNRNPA1	DIMT1	BTRC	RPS18	CABYR	CD74
		HNRNPA1	IGF2BP3	BTRC	NFKBIB	CAD	CD79A
		HNRNPA1	MRPL27	BTRC	TUBGCP2	CADPS	CD79B
		HNRNPA1	MRPL47	HIST1H3F	SETD1A	CADPS2	CD81
		HNRNPA1	RPLP2	HIST1H3F	BRD1	CALCOCO2	CD8A
		HNRNPA1	MRPL15	HIST1H3F	PBRM1	CALML3	CDC20
		HNRNPA1	MRPL45	HIST1H3F	GRB2	CALR	CDC25A
		HNRNPA1	MRPL38	HIST1H3F	HTT	CALU	CDC25B
		HNRNPA1	MRPL9	HIST1H3F	SMARCC2	CALY	CDC25C
		HNRNPA1	MRPL24	HIST1H3F	SMARCC1	CAMK1	CDC27
		HNRNPA1	MRPL13	HIST1H3F	LRRK2	CAMK2A	CDC37
		HNRNPA1	DDX21	HIST1H3F	CREB1	CAMK2G	CDC42
		HNRNPA1	LARP7	HIST1H3F	SNAI1	CAMK4	CDC5L
		HNRNPA1	LARP1	HIST1H3F	SETDB1	CAMKMT	CDC73
		HNRNPA1	PNN	HIST1H3F	SMARCE1	CAMP	CDCA7
		HNRNPA1	RPL27A	HIST1H3F	DAXX	CAMSAP3	CDCA8
		HNRNPA1	RPL26	HIST1H3F	SIRT1	CAND1	CDH1
		HNRNPA1	RPL21	HIST1H3F	SPTAN1	CAND2	CDH15
		HNRNPA1	RPS15	HIST1H3F	ATXN1	CANX	CDH2
		HNRNPA1	RPS5	HIST1H3F	TCOF1	CAPN1	CDK1
		HNRNPA1	RPS7	HIST1H3F	HSPA5	CAPN2	CDK11B
		HNRNPA1	RPS21	HIST1H3F	TRIM33	CAPNS1	CDK12
		HNRNPA1	ICAM1	HIST1H3F	TRIM24	CAPZA1	CDK14
		HNRNPA1	MRPL16	HIST1H3F	DNMT1	CAPZA2	CDK16
		HNRNPA1	MRPL22	HIST1H3F	CHAF1A	CAPZB	CDK18
		HNRNPA1	MRPL18	HIST1H3F	PRKCA	CARHSP1	CDK19
		HNRNPA1	MRPL32	HIST1H3F	RAC1	CARS	CDK2
		HNRNPA1	MRPL3	HIST1H3F	RPS6KA3	CARTPT	CDK5
		HNRNPA1	MRPL28	HIST1H3F	RACK1	CASK	CDK5RAP2
		HNRNPA1	MRPL1	HIST1H3F	EP300	CASP1	CDK5RAP3
		HNRNPA1	MRPL21	HIST1H3F	PRDM6	CASP14	CDK7
		HNRNPA1	MRPL43	HIST1H3F	PRKDC	CASP3	CDK8
		HNRNPA1	MRPL44	HIST1H3F	KDM1A	CASP4	CDK9
		HNRNPA1	GADD45GIP1	HIST1H3F	FLNA	CASP6	CDKN1A
		HNRNPA1	RRP1B	HIST1H3F	KAT6A	CASP7	CDKN1B
		HNRNPA1	DHX15	HIST1H3F	PRKCB	CASP8	CDKN1C
		HNRNPA1	DHX30	HIST1H3F	PFKFB2	CAT	CDKN2A
		HNRNPA1	RBMS1	HIST1H3F	KAT2B	CAV1	CDKN2C
		HNRNPA1	FAM120A	HIST1H3F	EZH2	CAV2	CDKN2D
		HNRNPC	HNRNPM	HIST1H3F	HSPA4	CAV3	CDX2
		HNRNPC	HNRNPU	HIST1H3F	PARP1	CBFB	CEBPA
		HNRNPC	HNRNPCL1	HIST1H3F	XRCC6	CBL	CEBPB
		HNRNPC	EIF4A3	HIST1H3F	XRCC5	CBX1	CEBPZ
		HNRNPC	PAN2	HIST1H3F	PAK1	CBX3	CENPB
		HNRNPC	ILF2	HIST1H3F	IGSF8	CBX4	CENPE
		HNRNPC	KPNA4	HIST1H3F	OTUD4	CBX8	CENPJ
		HNRNPC	KPNA2	HIST1H3F	SETD1B	CCAR2	CEP104
		AFF4	GOLGA2	HIST1H3F	SMARCA1	CCDC117	CEP126
		AFF4	RXRB	HIST1H3F	WDR5	CCDC137	CEP128
		AFF4	SIAH1	HIST1H3F	SMC3	CCDC155	CEP135
		AFF4	CTR9	HIST1H3F	SPTBN1	CCDC58	CEP152
		AFF4	TRAF2	HIST1H3F	RAD21	CCDC6	CEP162
		AFF4	DENND2D	HIST1H3F	HDAC6	CCDC68	CEP170
		AFF4	KMT2A	HIST1H3F	CHD3	CCDC8	CEP250
		HNF4A	PABPC4	HIST1H3F	SF3B1	CCKBR	CEP290
		HMGA1	HSPA1A	HIST1H3F	SNRNP70	CCNA1	CEP57
		HMGA1	HNRNPD	HIST1H3F	CAMSAP3	CCNB1	CEP57L1
		HMGA1	PARP1	HIST1H3F	EEF1A1	CCND1	CEP63
		HMGA1	XRCC6	HIST1H3F	TOP2A	CCNE1	CEP76
		HMGA1	TP53	HIST1H3F	TONSL	CCNG1	CEP89
		HMGA1	OBSL1	HIST1H3F	YBX3	CCNH	CEP95
		HMGA1	PCBP1	HIST1H3F	SMARCA2	CCNI2	CETN3
		HMGA1	UBE2I	HIST1H3F	SMARCA4	CCS	CFAP43
		HMGA1	HSPA1B	HIST1H3F	BAZ1B	CCT2	CFAP77
		HMGA1	HSP90AA1	HIST1H3F	DCAF1	CCT3	CFLAR
		HMGA1	PCBP2	HIST1H3F	RAN	CCT8	CFP
		HMGA1	HNRNPDL	HIST1H3F	RPS6KA5	CD226	CFTR
		HMGA1	SYNCRIP	HIST1H3F	TSSK6	CD4	CGN
		HMGA1	PAN2	HIST1H3F	CUL4A	CD40	CGNL1
		HMGA1	NCL	HIST1H3F	HDAC5	CD63	CHAF1A
		HMGA1	IRF1	HIST1H3F	SNRPD2	CD74	CHCHD2
		HMGA1	PA2G4	HIST1H3F	MCM2	CD81	CHD3
		HMGA1	PCGF1	HIST1H3F	SRRM2	CD82	CHD7
		HMGA1	OLA1	HIST1H3F	WWC1	CD96	CHEK1
		HMGA1	HMGB1	HIST1H3F	KIF23	CDC20	CHFR
		UQCRQ	OPTN	HIST1H3F	KRT18	CDC20B	CHI3L1
		UQCRQ	UQCRC2	HIST1H3F	HMGB3	CDC23	CHIA
		UQCRQ	RAB1A	HIST1H3F	HNRNPK	CDC25A	CHIC2
		UQCRQ	RAB7A	HIST1H3F	MTA2	CDC25C	CHRFAM7A
		UQCRQ	PML	HIST1H3F	SIRT7	CDC26	CHRNA4
		UQCRQ	VDAC2	HIST1H3F	STK38	CDC27	CHRNA5
		UQCRQ	PDCD6IP	HIST1H3F	SUZ12	CDC37	CHRNA7
		UQCRQ	IQGAP1	HIST1H3F	DDB1	CDC42	CHRNB4
		HMGB1	HSPA8	HIST1H3F	RPL26	CDC42EP2	CHUK
		HMGB1	HUWE1	HIST1H3F	SMC1A	CDC42EP3	CIB1
		HMGB1	TP73	HIST1H3F	TRIM21	CDC42SE1	CIB3
		HMGB1	PDIA3	HIST1H3F	USP48	CDC5L	CIITA
		HMGB1	IRF2	HIST1H3F	H2AFX	CDC73	CISD2
		FOXP1	FOXP3	HIST1H3F	ZNF512B	CDCA5	CIT
		FOXP1	GATAD2B	HIST1H3F	ING4	CDCA8	CKB
		LYPD3	IGF1R	HIST1H3F	KIF11	CDH1	CKM
		LYPD3	AURKA	HIST1H3F	PCNA	CDH2	CKS1B
		LYPD3	TOMM40	HIST1H3F	ZDHHC17	CDK1	CLASP1
		LYPD3	RB1CC1	HIST1H3F	CDCA8	CDK11B	CLASP2
		LYPD3	VDAC3	HIST1H3F	GATAD2B	CDK12	CLDND1
		LYPD3	ERBB2	HIST1H3F	SMARCD1	CDK2	CLEC11A
		LYPD3	BZW2	HIST1H3F	LRIF1	CDK2AP1	CLEC3B
		LYPD3	ATP2B4	HIST1H3F	BARD1	CDK3	CLIC6
		LYPD3	BAG4	HIST1H3F	HSPD1	CDK4	CLIP1
		LYPD3	STK11	HIST1H3F	SUV39H1	CDK5	CLIP3
		LYPD3	KIAA0368	HIST1H3F	MEN1	CDK5R1	CLK1
		LYPD3	ATR	HIST1H3F	MED16	CDK5RAP3	CLK2
		LYPD3	TNPO2	HIST1H3F	BRD4	CDK6	CLK3
		LYPD3	XPO6	HIST1H3F	TAF15	CDK7	CLNS1A
		LYPD3	BRMS1	HIST1H3F	RCOR1	CDK9	CLOCK
		LYPD3	TTI2	HIST1H3F	EHMT2	CDKN1A	CLPTM1L
		STAU2	RPL14	HIST1H3F	KAT2A	CDKN1B	CLTC
		STAU2	EIF2AK2	HIST1H3F	LMNA	CDKN1C	CLTCL1
		STAU2	COMMD3-BMI1	HIST1H3F	LCOR	CDKN2A	CLU
		STAU2	BMI1	HIST1H3F	KHDRBS1	CDKN2D	CMA1
		STAU2	UPF1	HIST1H3F	SPHK2	CDX2	CMPK1
		STAU2	RPS2	HIST1H3F	FLOT1	CDYL	CMTR1
		STAU2	HNRNPU	HIST1H3F	UHRF2	CEACAM1	CMYA5
		STAU2	ILF2	HIST1H3F	HIST2H4B	CEACAM21	CNKSR1
		DAPP1	HSPA1A	HIST1H3F	HIST4H4	CEACAM5	CNKSR2
		DAPP1	LYN	HIST1H3F	HIST1H4J	CEACAM6	CNN1
		DAPP1	SRC	HIST1H3F	HIST1H4K	CEACAM7	CNN3
		DAPP1	ERBB3	HIST1H3F	HIST1H4F	CEACAM8	CNNM2
		DAPP1	PLCG1	HIST1H3F	HIST1H4D	CEBPA	CNOT9
		DAPP1	RPL23	HIST1H3F	HIST1H4A	CEBPB	CNR1
		DAPP1	HSPA1B	HIST1H3F	HIST1H4I	CEBPZ	CNTF
		DAPP1	WDR20	HIST1H3F	HIST2H4A	CELSR1	CNTN1
		HLA-DRB5	HLA-DRA	HIST1H3F	HIST1H4L	CELSR2	CNTNAP1
		HLA-DRB5	PKM	HIST1H3F	HIST1H4E	CENPA	CNTNAP3
		HLA-DRB5	HSP90AB1	HIST1H3F	HIST1H4B	CENPB	CNTRL
		HLA-DRB5	HSPA8	HIST1H3F	HIST1H4H	CENPE	CNTROB
		HLA-DRB5	HSP90AA1	HIST1H3F	HIST1H4C	CENPJ	COG5
		SND1	RPL23A	HIST1H3F	SPIN1	CEP128	COG6
		SND1	CUL3	HIST1H3F	C11orf84	CEP152	COG7
		SND1	SIRT7	HIST1H3F	LIMA1	CEP162	COIL
		SND1	SNW1	HIST1H3F	SRSF7	CEP164	COL1A2
		SND1	MCM2	HIST1H3F	DYRK1A	CEP170	COL4A1
		SND1	RAPGEF2	HIST1H3F	TMOD3	CEP19	COL8A1
		SND1	RPL4	HIST1H3F	DDX21	CEP250	COL9A2
		SND1	RBPJ	HIST1H3F	RBM10	CEP295	COMMD1
		SND1	SRSF3	HIST1H3F	PPM1B	CEP55	COMMD3-BMI1
		SND1	CAND1	HIST1H3F	ITGA4	CEP57	COMT
		SND1	TOMM22	HIST1H3F	KAT8	CEP72	COPE
		SND1	DDX3X	HIST1H3F	HNRNPL	CEP76	COPS3
		SND1	DHX9	HIST1H3F	EIF4B	CER1	COPS5
		SND1	TARDBP	HIST1H3F	HIST2H2AC	CFAP206	COPS7A
		SND1	ESR1	HIST1H3F	BRD7	CFAP52	COPZ1
		SND1	FN1	HIST1H3F	EED	CFDP1	COQ9
		SND1	PIM1	HIST1H3F	HDAC1	CFL1	COX2
		SND1	ITGA4	HIST1H3F	HDAC2	CFL2	COX20
		SND1	RPL10	HIST1H3F	RPS10	CFTR	CPLX2
		SND1	RPL19	HIST1H3F	PELP1	CGRRF1	CPOX
		SND1	RPL35	HIST1H3F	KAT5	CHCHD3	CPS1
		SND1	RPS20	HIST1H3F	RPS18	CHD1L	CREB1
		SND1	RPS16	HIST1H3F	TRIM28	CHD3	CREB3L3
		SND1	RPS27	ASRGL1	GSK3B	CHD4	CREBBP
		SND1	RPS3A	ASRGL1	MAPK8IP2	CHD5	CREM
		SND1	LOC101929876	AP3D1	DTNBP1	CHD7	CRIPT
		SND1	RPS26	AP3D1	ARRB2	CHD9	CRK
		SND1	RPS6	AP3D1	ARRB1	CHEK1	CRKL
		SND1	RPS9	AP3D1	CLTC	CHERP	CRTC1
		SND1	RPS11	AP3D1	NIN	CHGA	CRX
		SND1	RPS3	AP3D1	NTRK1	CHGB	CRY1
		SND1	RPS2	AP3D1	EPB41L3	CHMP4A	CRY2
		SND1	HNRNPR	AP3D1	FBXW7	CHMP4B	CSAD
		SND1	G3BP1	AP3D1	EGFR	CHMP5	CSF1
		SND1	OBSL1	AP3D1	POU5F1P4	CHPF	CSF1R
		SND1	VCAM1	AP3D1	POU5F1P3	CHRAC1	CSF2RB
		SND1	VDAC2	AP3D1	POU5F1	CHRDL2	CSF3R
		SND1	U2AF2	AP3D1	XPO1	CHRM2	CSK
		SND1	UBE2I	AP3D1	AP3B2	CHRNA9	CSMD1
		SND1	HUWE1	AP3D1	AP3B1	CHST12	CSNK1A1
		SND1	HNRNPM	AP3D1	AP3M1	CHTF18	CSNK1D
		SND1	HNRNPU	AP3D1	AP3S1	CHUK	CSNK2A2
		SND1	ILF2	AP3D1	KLC2	CIITA	CSNK2B
		SND1	EIF3CL	AP3D1	CENPJ	CIRBP	CST6
		SND1	SSR3	AP3D1	GRK5	CISD1	CSTF2
		PELP1	RPL13	AP3D1	HTATSF1	CITED1	CTBP1
		PELP1	RPS2	AP3D1	CDK11B	CKAP4	CTBP2
		PELP1	RPL11	AP3D1	DAP3	CKAP5	CTDSP1
		PELP1	EWSR1	AP3D1	STAU1	CLASP2	CTDSP2
		PELP1	ESR2	NR4A1	AKT1	CLCF1	CTLA4
		PELP1	NR3C1	NR4A1	TCF4	CLEC3B	CTNNB1
		PELP1	FN1	NR4A1	YWHAZ	CLIC1	CTNNBIP1
		PELP1	OBSL1	NR4A1	MAPK8	CLIC6	CTNND1
		PELP1	KDM1A	NR4A1	SMARCC1	CLINT1	CTNND2
		PELP1	RPL10	NR4A1	SMAD7	CLN3	CTSB
		PELP1	RPL26	NR4A1	CTNNB1	CLPX	CUL1
		PELP1	IPO5	NR4A1	SMAD3	CLTA	CUL2
		HLA-DRB4	HSPA8	NR4A1	ATXN1	CLTB	CUL3
		HLA-DRB4	PKM	NR4A1	EP300	CLTC	CUL4A
		HLA-DRB4	HSP90AB1	NR4A1	PPM1A	CLTCL1	CUL7
		HLA-DRB4	HSP90AA1	NR4A1	KAT2B	CLU	CWF19L2
		HLA-DRA	EPHA3	NR4A1	HSP90AB1	CMA1	CXCR2
		HLA-DRA	KLK4	NR4A1	RPS6KA3	CMBL	CXCR4
		HLA-DRA	POMT2	NR4A1	SMARCE1	CMTM6	CXXC1
		HLA-DRA	PLXNA1	NR4A1	PPARG	CNBP	CYFIP1
		HLA-DRA	LNPEP	NR4A1	TP53	CNTN2	CYFIP2
		HLA-DRA	EPHB4	NR4A1	MAPK1	CNTNAP2	CYLD
		HLA-DRA	PRPF40B	NR4A1	RTN4	CNTNAP3	CYP2C18
		HLA-DRA	PKM	NR4A1	NCOA3	CNTRL	CYP2C8
		HLA-DRA	HSP90AB1	NR4A1	NFKB1	COA7	DAB1
		HLA-DRA	SLC25A16	NR4A1	HDAC6	COASY	DAB2IP
		HLA-DRA	IMPAD1	NR4A1	CHD3	COL19A1	DACT1
		HLA-DRA	HSPA8	NR4A1	MAP3K1	COL1A1	DAG1
		HLA-DRA	HSP90AA1	NR4A1	RXRA	COL25A1	DAO
		HLA-DRB3	HSPA8	NR4A1	AXIN2	COL2A1	DAOA
		HLA-DRB3	PKM	NR4A1	EEF1A1	COL3A1	DAP3
		HLA-DRB3	HSP90AB1	NR4A1	TOP2A	COL4A1	DAPK1
		HLA-DRB3	HSP90AA1	NR4A1	RPS6KA1	COL5A1	DAXX
		HLA-DQB1	INS	NR4A1	XPO1	COL6A1	DAZAP2
		HLA-DQB1	HLA-DQA2	NR4A1	CDKN2D	COL7A1	DBI
		HLA-DQA2	INS	NR4A1	NCOA1	COL9A1	DCAF1
		HLA-DPA1	RPL23	NR4A1	VHL	COL9A2	DCAF13
		HLA-DPA1	KIDINS220	NR4A1	ROBO2	COL9A3	DCAF7
		HLA-DPA1	LNPEP	NR4A1	RPS6KA5	COLEC10	DCC
		HLA-DPA1	SLC25A16	NR4A1	RPS6KA6	COMMD1	DCLRE1A
		HLA-DPA1	ERBB3	NR4A1	NCOA2	COMMD3-BMI1	DCP2
		HLA-DPA1	POM121	NR4A1	MED1	COPG1	DCTN1
		HLA-DPA1	PNPLA6	NR4A1	NR3C1	COPG2	DCTN2
		HLA-DMB	HLA-DRA	NR4A1	MTA2	COPS2	DCTN3
		HLA-DMB	TEAD1	NR4A1	STAT3	COPS4	DCUN1D1
		HLA-DMA	HLA-DRA	NR4A1	PML	COPS5	DDB1
		HLA-DMA	U2AF2	NR4A1	BCL2	COPS6	DDIT4
		HLA-DMA	HLA-DMB	NR4A1	HIF1A	COPS7A	DDX20
		HLA-C	HMOX1	NR4A1	MED31	COPS8	DDX21
		HLA-C	B2M	NR4A1	HNRNPA2B1	COQ9	DDX5
		HLA-C	NETO2	NR4A1	TMOD3	CORO1C	DDX54
		HLA-C	SCARB1	NR4A1	PRDX6	COX1	DDX58
		HLA-C	LRFN3	NR4A1	VASP	COX17	DDX6
		HLA-C	HSPA5	NR4A1	PELP1	COX3	DEAF1
		HLA-C	TMEM206	NR4A1	TRIM28	CP	DEF6
		HLA-C	EIF2AK3	WASF1	FYN	CPD	DEFA1
		HLA-C	TCTN2	SKAP2	FYN	CPE	DEFA1B
		HLA-C	FBXO6	SKAP2	LYN	CPEB1	DEGS1
		HLA-C	UBC	SKAP2	SRC	CPM	DENND4A
		HLA-C	ADRB2	SKAP2	FASLG	CPNE3	DEPTOR
		HLA-C	CUL7	SKAP2	KHDRBS1	CPOX	DERL1
		HLA-C	DNAJC1	SKAP2	PRAM1	CPS1	DGCR6
		HLA-C	CDC25A	SKAP2	SKAP1	CPSF7	DGCR6L
		HLA-C	MAPK8IP2	SKAP2	PTK2B	CPT1A	DGUOK
		HLA-C	YBX1	SKAP2	FYB	CR2	DHX34
		HLA-C	MMS19	HMGB3	PDIA4	CREB1	DHX36
		HLA-C	ATP1B3	HMGB3	UBXN1	CREB3	DHX9
		HLA-C	PCK1	UQCRQ	RAB1A	CREB3L3	DIAPH1
		HK2	HSP90AA1	UQCRQ	FAF2	CREBBP	DIS3L2
		HK2	HYOU1	UQCRQ	PML	CREG1	DISC1
		HK2	IPO5	UQCRQ	EIF3F	CREM	DISC2
		HK1	PCNA	UQCRQ	OPTN	CRIP1	DLC1
		HK1	HYOU1	UQCRQ	IQGAP1	CRK	DLG1
		HINT1	PARK7	UQCRQ	PDHB	CRKL	DLG2
		HINT1	ENO2	UQCRQ	PHB	CRLS1	DLG3
		HINT1	SPR	LOC102724770	TCF4	CRMP1	DLG4
		HINT1	PIN1	LOC102724770	DLGAP2	CRX	DLGAP1
		HINT1	PFDN2	LOC102724770	VCP	CRY1	DLGAP2
		HINT1	MIF	LOC102724770	TCF12	CRY2	DLGAP3
		HINT1	PRDX5	LOC102724770	TRAF2	CRYAB	DLGAP4
		HINT1	PRDX2	LOC102724770	TRIM27	CSAD	DLK1
		HINT1	ENO1	LOC102724770	TRAF1	CSE1L	DLL1
		HINT1	U2AF2	LOC102724770	KLHL12	CSF1	DLL4
		HINT1	RUVBL1	LOC102724770	REL	CSF3R	DMD
		HINT1	RUVBL2	LOC102724770	ZNF398	CSK	DMRT3
		HINT1	CTNNB1	LOC102724770	ENKD1	CSN1S1	DMTN
		HINT1	TXN	LOC102724770	TUBGCP4	CSNK1A1	DMWD
		HINT1	TMEM189-UBE2V1	LOC102724770	IKZF3	CSNK1D	DNAAF2
		HINT1	UBE2V1	LOC102724770	RFX6	CSNK1E	DNAAF5
		HINT1	SP1	BCL10	TRAF6	CSNK1G2	DNAJA1
		HINT1	SCLT1	BCL10	PPP2CA	CSNK2A2	DNAJB1
		HINT1	EWSR1	BCL10	PRKCQ	CSNK2B	DNAJC13
		HINT1	BTRC	BCL10	CHUK	CSRP1	DNAJC7
		HINT1	TKT	BCL10	XIAP	CST6	DNM1L
		HINT1	DUT	BCL10	IRAK1	CTBP1	DNMT1
		HINT1	HSPA4L	BCL10	IKBKB	CTDP1	DNMT3L
		HINT1	GPX4	BCL10	CAMK2G	CTH	DNTTIP2
		HINT1	OXCT1	BCL10	BIRC3	CTNNB1	DOCK7
		HINT1	STIP1	BCL10	BIRC2	CTNNBL1	DOK1
		HINT1	TMEM189	BCL10	TRAF2	CTNND1	DOK3
		HINT1	TAGLN2	BCL10	BTRC	CTPS2	DOK4
		HINT1	RGN	BCL10	XPO1	CTR9	DOK5
		HINT1	RAE1	BCL10	NFKBIA	CTSB	DPF3
		HINT1	FABP5	BCL10	USP9X	CTSD	DPPA4
		HINT1	FABP3	BCL10	USHBP1	CTSE	DPY30
		HINT1	FKBP7	BCL10	TNFRSF1A	CTTN	DPYSL2
		HINT1	FKBP1A	BCL10	FYB	CTU1	DPYSL3
		HINT1	ENO3	BCL10	CSNK1A1	CUEDC2	DRAP1
		HINT1	FABP7	FOXP1	FOXP2	CUL1	DRD2
		HINT1	FKBP1B	FOXP1	FOXP3	CUL2	DRD3
		HINT1	UFC1	FOXP1	GATAD2B	CUL3	DSCAML1
		HINT1	UCHL3	LYPD3	STK11	CUL4A	DSE
		HINT1	PRDX6	LYPD3	AURKA	CUL4B	DST
		HINT1	TAGLN3	LYPD3	ATP2B4	CUL5	DTL
		HINT1	TAGLN	LYPD3	BZW2	CUL7	DTNA
		HINT1	PPIB	LYPD3	XPO6	CWC15	DTNB
		HINT1	FKBP2	LYPD3	USP22	CWC22	DTNBP1
		HINT1	ARHGDIA	LYPD3	BRAT1	CXCR4	DUSP19
		HINT1	TRIM29	LYPD3	PIGU	CYB5A	DUSP22
		HINT1	RBX1	LYPD3	ERBB2	CYB5R1	DUSP9
		HINT1	SIN3A	LYPD3	TOMM40	CYB5R3	DYNC1H1
		HINT1	MITF	LYPD3	IGF1R	CYCS	DYNC1I1
		HINT1	DHX36	AP1M1	GRIN2A	CYGB	DYNLL1
		HINT1	OFD1	AP1M1	BRCA1	CYHR1	DYNLL2
		HINT1	MTAP	AP1M1	EGFR	CYLD	DYRK1A
		PDIK1L	HSP90AA1	AP1M1	NTRK1	CYP17A1	DYRK1B
		DNAJC2	HSPA8	AP1M1	SRPK2	CYP2C9	DZIP3
		DNAJC2	BANF1	AP1M1	CEP57L1	CYP2D6	E2F1
		DNAJC2	DNMT1	AP1M1	ARMCX5-GPRASP2	CYP2E1	EAF1
		DNAJC2	DDX5	AP1M1	GPRASP2	CYP3A4	ECD
		DNAJC2	RNF2	AP1M1	XPO1	CYP4F12	ECSIT
		DNAJC2	FKBP2	AP1M1	ALB	DAB2	EDA
		DNAJC2	HYOU1	AP1M1	SDCCAG3	DAB2IP	EDEM1
		DNAJC2	HSPA4L	AP1M1	SPACA1	DAG1	EED
		HIVEP1	HSPA1A	AP1M1	FXR2	DAP3	EEF1A1
		HIVEP1	UBC	AP1M1	NCBP1	DAPK1	EEF1A2
		HIVEP1	HSPA1B	AP1M1	CA14	DAPP1	EEF1B2
		HIC1	MTA1	AP1M1	DCP2	DARS	EEF1G
		HIC1	HDAC4	AP1M1	DZIP3	DAXX	EEF2
		HIC1	SP1	AP1M1	KRT40	DAZAP1	EFHC1
		HIC1	CTBP1	AP1M1	LZTS2	DAZAP2	EFNB2
		HIC1	SENP3	AP1M1	FAM9B	DBI	EFS
		HIC1	MBD3	AP1M1	CTLA4	DBN1	EFTUD2
		HIC1	SIRT1	AP1M1	HNRNPC	DBT	EGF
		HIC1	SUZ12	AP1M1	TGOLN2	DCAF1	EGFL7
		HIC1	STAT3	HLA-E	HLA-A	DCAF5	EGFR
		HIC1	EED	HLA-E	HLA-H	DCAF7	EHMT2
		HIC1	RBBP4	HLA-DRB5	HLA-DRA	DCAF8	EIF1AX
		HIC1	PIAS1	HLA-DRB5	HSP90AB1	DCBLD2	EIF2A
		HIC1	PIAS2	HLA-DRB5	HSPA8	DCK	EIF2B1
		HIC1	EZH2	HLA-DRB5	HSP90AA1	DCN	EIF2B2
		HIC1	UBE2I	HLA-DRB4	HSP90AB1	DCTN1	EIF2B4
		HIC1	CHD3	HLA-DRB4	HSPA8	DCTN2	EIF2B5
		HIC1	PIAS4	HLA-DRB4	HSP90AA1	DCTN3	EIF2S2
		PABPC1	PAN2	EIF2S2	EIF5	DCUN1D1	EIF2S3
		PABPC1	NCL	EIF2S2	HOXB5	DDB1	EIF3B
		HIP1	GAK	PELP1	ESR2	DDB2	EIF3C
		HIP1	NTRK1	PELP1	KDM1A	DDC	EIF3E
		HIP1	CASP8	PELP1	FN1	DDIT4	EIF3F
		HIP1	REL	PELP1	RPL13	DDX1	EIF3H
		HIP1	GTSE1	PELP1	RPL10	DDX17	EIF4A1
		HIP1	HIP1R	PELP1	RPL26	DDX18	EIF4B
		HIP1	CLTB	PELP1	RPS2	DDX19B	EIF4E
		HIP1	CASP3	PELP1	EWSR1	DDX20	EIF4E2
		HIP1	FBXO25	PELP1	NR3C1	DDX21	EIF4E3
		HIP1	SMURF1	PELP1	OBSL1	DDX24	EIF4EBP1
		HIP1	EIF6	PELP1	HTATSF1	DDX27	EIF4EBP2
		HIP1	MAP3K1	PELP1	IFI16	DDX31	EIF5
		HIP1	TMEM17	PELP1	IPO5	DDX3X	EIF5A2
		HIP1	MAPK6	MTMR3	MTOR	DDX47	ELAVL1
		HIP1	HTT	MTMR3	CUL3	DDX5	ELMO1
		HIP1	RPS10	MTMR3	AURKA	DDX52	ELOA
		HIP1	DAZAP2	MTMR3	RPTOR	DDX54	ELOC
		HIF1A	MTA1	MTMR3	MLST8	DDX56	ELOVL7
		HIF1A	HSPA4	HLA-DRA	PLXNA1	DEAF1	EMD
		HIF1A	HSPA8	HLA-DRA	LNPEP	DEFA1	EML3
		HIF1A	MAPK1	HLA-DRA	HSP90AB1	DEFA1B	ENKD1
		HIF1A	CDKN2A	HLA-DRA	SLC25A16	DENND1A	ENO1
		HIF1A	MAPK3	HLA-DRA	HSPA8	DENND2D	ENO2
		HIF1A	SP1	HLA-DRA	HSP90AA1	DENR	ENTPD6
		HIF1A	CUL2	HLA-DRA	EPHA3	DERL1	EP300
		HIF1A	RUVBL2	EIF2B4	EIF2B5	DGCR8	EPAS1
		HIF1A	CTNNB1	EIF2B4	XPO1	DGUOK	EPB41
		HIF1A	MED14	EIF2B4	VTI1B	DHCR24	EPB41L1
		HIF1A	COMMD1	EIF2B4	IGSF8	DHX15	EPB41L2
		HIF1A	DAP3	EIF2B4	EIF2S2	DHX30	EPB41L3
		HIF1A	MAFG	EIF2B4	EXOSC4	DHX34	EPHA3
		HIF1A	MCM7	EIF2B5	IGSF8	DHX36	EPHA4
		HIF1A	MAX	EIF2B5	XPO1	DHX9	EPHA8
		HIF1A	SHC1	EIF2B5	VTI1B	DIMT1	EPHB2
		HIF1A	SENP3	EIF2B5	CSNK1A1	DIS3L	EPHB3
		HIF1A	MED12	EIF2B5	EIF2S2	DISC1	EPHB6
		HIF1A	MDM2	HLA-DRB3	HSP90AB1	DKC1	EPN1
		HIF1A	COPS5	HLA-DRB3	HSPA8	DLG1	EPN2
		HIF1A	STAT3	HLA-DRB3	HSP90AA1	DLG2	EPPK1
		HIF1A	SRC	PGAP1	PLTP	DLG4	EPS15
		HIF1A	SQSTM1	LAT	FYN	DLG5	EPSTI1
		HIF1A	BRCA1	LAT	GAB2	DLGAP2	ERAP1
		HIF1A	DCUN1D1	LAT	PIK3R1	DLST	ERBB2
		HIF1A	VCP	LAT	ZAP70	DLX2	ERBB3
		HIF1A	CAPN1	LAT	VAV1	DMD	ERBB4
		HIF1A	DNAJB1	LAT	LCK	DMTN	ERBIN
		HIF1A	RELA	EIF2B2	EIF2B5	DMWD	ERMP1
		HIF1A	TRAF6	EIF2B2	XPO1	DNAAF2	ERRFI1
		HIF1A	BCL2	EIF2B2	WNK1	DNAJA1	ESR1
		HIF1A	RAD23B	EIF2B2	VTI1B	DNAJA2	ESR2
		HIF1A	FBXW7	EIF2B2	EIF5	DNAJA3	EVC2
		HIF1A	RB1	EIF2B2	YBX3	DNAJA4	EVL
		HIF1A	RACK1	EIF2B2	YBX1	DNAJB1	EWSR1
		HIF1A	ESR1	EIF2B2	IGSF8	DNAJB11	EXO1
		HIF1A	EP300	EIF2B2	ILF2	DNAJB12	EXOC1
		HIF1A	RBX1	EIF2B2	EIF2B4	DNAJB14	EXOC2
		HIF1A	PIAS1	HLA-DQB1	HLA-DQA2	DNAJB2	EXOC3
		HIF1A	PLD1	HLA-DQB1	INS	DNAJB4	EXOC4
		HIF1A	FAF1	ACAD8	SRGAP3	DNAJB5	EXOC5
		HIF1A	FN1	ACAD8	CYP2C18	DNAJB6	EXOC6
		HIF1A	PGK1	ACAD8	DLG3	DNAJB7	EXOC6B
		HIF1A	LAMP2	ACAD8	PPP1CC	DNAJB8	EXOC7
		HIF1A	PKM	ACAD8	LDHD	DNAJC1	EXOC8
		HIF1A	RPTOR	ACAD8	IPO8	DNAJC10	EXOSC1
		HIF1A	OTUD7B	HLA-DQA2	INS	DNAJC13	EXOSC4
		HIF1A	ZNF518A	HLA-DQA2	ATP6V0A2	DNAJC14	EXTL3
		HIF1A	PARP1	HLA-DQA2	UNC119	DNAJC17	EYA1
		HIF1A	VHL	HLA-DPB1	HLA-DPA1	DNAJC19	EZH2
		HIF1A	USP19	HLA-DPB1	TRIP6	DNAJC2	EZR
		HIF1A	TP53	HLA-DPB1	RANBP9	DNAJC3	FADD
		HIF1A	HSP90AB1	HLA-DPB1	HLA-E	DNAJC5	FAF2
		HIF1A	WWOX	HLA-DPA1	ERBB3	DNAJC7	FAH
		HIF1A	UBE2I	HLA-DPA1	LNPEP	DNAJC8	FAM110C
		HIF1A	ING1	HLA-DPA1	SLC25A16	DNAJC9	FAM122A
		HIF1A	HSP90AA1	HLA-DPA1	RPL23	DNASE1L1	FAM124A
		HIF1A	SAT1	HLA-DPA1	PDK1	DNLZ	FAM124B
		HIF1A	SIN3A	HLA-DPA1	INTS7	DNM1L	FAM131C
		HIF1A	JUN	HLA-DPA1	EGFL7	DNMBP	FAM133A
		HIF1A	BANP	HLA-DPA1	EPHA4	DNMT1	FAM134C
		HIF1A	MED15	HLA-DPA1	KIDINS220	DNMT3B	FAM13B
		HIF1A	MED13	ZPR1	TJP1	DNMT3L	FAM187B
		HIF1A	MED23	ZPR1	UFM1	DOCK4	FAM189A2
		HIF1A	SMAD3	ZPR1	TXNDC9	DOCK7	FAM192A
		HIF1A	BHLHE41	ZPR1	ATP6V1B2	DOK1	FAM193B
		HIF1A	UBE2D1	ZPR1	UBE4B	DOK4	FAM234B
		HIF1A	BCR	ZPR1	UBE2D1	DOK5	FAM53C
		HIF1A	EPAS1	ZPR1	UBQLN4	DPP3	FAM74A4
		HIF1A	KAT2B	ZPR1	YAP1	DPYSL2	FAM83D
		HIF1A	TTC1	ZPR1	OGT	DRAXIN	FAM83G
		HIF1A	ATM	ZPR1	UBXN1	DRD1	FAM83H
		HIF1A	SMARCA2	ZPR1	HSF1	DRD2	FAM84B
		HIF1A	SMARCA4	SPHK1	FYN	DRG2	FAM91A1
		HIF1A	PTGES3	SPHK1	LYN	DSTN	FAM9B
		HIF1A	ELOC	SPHK1	CTNND2	DUS2	FAN1
		HIF1A	LYSMD2	SPHK1	CYLD	DUSP1	FANCA
		RNF11	OPTN	SPHK1	BIRC3	DUSP19	FARSA
		RNF11	QARS	SPHK1	TRAF2	DUSP9	FAS
		RNF11	STAMBP	SPHK1	TRAF6	DUT	FASLG
		RNF11	STAT1	SPHK1	RARG	DVL1	FASN
		RNF11	TBK1	SPHK1	EP300	DVL2	FBLN1
		RNF11	DCUN1D1	SQSTM1	RELN	DVL3	FBN3
		RNF11	CALCOCO2	SQSTM1	TBK1	DYNC1H1	FBXL12
		RNF11	TNIP1	SQSTM1	BCL10	DYNC1I1	FBXO15
		RNF11	TNFAIP3	SQSTM1	HSPA5	DYNC1I2	FBXO2
		RNF11	TAX1BP1	SQSTM1	SNCA	DYNLL1	FBXO22
		RNF11	RIPK1	SQSTM1	TRIM13	DYNLT1	FBXO4
		RNF11	EPS15	SQSTM1	TRIB3	DYRK1A	FBXO41
		RNF11	RPS27A	SQSTM1	MAPT	DYRK2	FBXO45
		RNF11	ITCH	SQSTM1	TRAF6	E2F1	FBXO6
		RNF11	EPN1	SQSTM1	KLHL3	EBNA1BP2	FBXW11
		RNF11	UBE2E1	SQSTM1	RARA	ECE1	FBXW4
		RNF11	GGA3	SQSTM1	RPS6KB1	ECHS1	FBXW7
		RNF11	UBE2E2	SQSTM1	PARK2	EDN1	FCER2
		RNF11	UBB	SQSTM1	PIK3CA	EDNRA	FCGR2A
		RNF11	UBC	SQSTM1	PRKCZ	EDNRB	FCGRT
		RNF11	UBE2O	SQSTM1	RPTOR	EDRF1	FEN1
		RNF11	UBE2D2	SQSTM1	CAMK2A	EEA1	FERD3L
		RNF11	UBE2D3	SQSTM1	LDHA	EED	FERMT2
		RNF11	GGA1	SQSTM1	HSPA4	EEF1A1	FEZ1
		RNF11	UBE2D1	SQSTM1	IRAK1	EEF1A1P5	FEZ2
		RNF11	UBQLN4	SQSTM1	HSPB1	EEF1A2	FGF2
		RNF11	UBE2N	SQSTM1	PIK3R1	EEF1AKMT3	FGFR1
		RNF11	GGA2	SQSTM1	CHAF1A	EEF1D	FGFR2
		RNF11	PDCD6IP	SQSTM1	TP53	EEF1E1	FHL1
		RNF11	HUWE1	SQSTM1	NGFR	EEF1G	FIBP
		HGF	HGFAC	SQSTM1	ULK2	EEF2	FKBP14
		HGF	HPN	SQSTM1	ULK1	EFCAB6	FKBP1A
		HGF	SDC2	SQSTM1	TUBA1A	EFHD2	FKBP5
		HGF	MEOX2	SQSTM1	PRKCD	EFTUD2	FKBP8
		HGF	SDC1	SQSTM1	KIF5B	EGFR	FLAD1
		HGF	MET	SQSTM1	XPO1	EGR1	FLNA
		HGF	ST14	SQSTM1	GEMIN4	EHD1	FLNB
		HGF	BRCA1	SQSTM1	GBP2	EIF2AK2	FLOT1
		HGF	ADAMTSL4	SQSTM1	BLOC1S5	EIF2AK3	FLOT2
		HGF	CLEC3B	SQSTM1	PRKCI	EIF2B5	FLT1
		HGF	F11	SQSTM1	TRAF1	EIF2S3	FN1
		HGF	FKBP7	SQSTM1	TMEM17	EIF3A	FNBP4
		HGF	FN1	SQSTM1	BAG3	EIF3C	FOXG1
		HGF	KLKB1	SQSTM1	TWNK	EIF3CL	FOXJ2
		HGF	VTN	SQSTM1	OPTN	EIF3D	FOXM1
		HGF	PLAU	SQSTM1	DCP2	EIF3E	FOXO1
		NRG1	HMOX1	SQSTM1	LLGL2	EIF3G	FOXO3
		NRG1	CNTNAP3	SQSTM1	PML	EIF3K	FOXO4
		NRG1	NETO2	SQSTM1	RRAGC	EIF3L	FOXP1
		NRG1	CDC5L	SQSTM1	RRAGB	EIF4A3	FOXP2
		NRG1	LIMK1	SQSTM1	BCL2	EIF4B	FOXP3
		NRG1	SREBF2	SQSTM1	UBC	EIF4E	FOXP4
		NRG1	ERBB3	SQSTM1	IFI16	EIF4EBP1	FRAT1
		NRG1	EGFR	SQSTM1	FAS	EIF5	FRAT2
		NRG1	ERBB2	SQSTM1	LGALS3	EIF5A	FRK
		NRG1	SLC25A16	SQSTM1	TGM2	EIF5A2	FRMD5
		NRG1	TM2D3	SQSTM1	EPAS1	EIF5AL1	FRMD6
		NRG1	ZDHHC17	SQSTM1	FUS	EIF6	FRS2
		NRG1	UQCRQ	SQSTM1	PIK3R2	ELAVL1	FRS3
		AP3M1	GRK5	SQSTM1	RCN2	ELF3	FRYL
		AP3M1	AGO3	SQSTM1	UBXN1	ELK1	FTH1
		AP3M1	CEP152	SQSTM1	PAN2	ELOC	FURIN
		AP3M1	CEP19	SQSTM1	FLNB	EMC2	FUS
		AP3M1	NTRK1	SQSTM1	LCK	EMC7	FXR2
		AP3M1	MYO1C	SQSTM1	EDEM1	EMD	FXYD7
		AP3M1	SCLT1	SQSTM1	WDFY3	ENC1	FYB
		AP3M1	EPB41L3	SQSTM1	PCK1	ENDOG	FYN
		AP3M1	TMEM17	HLA-B	NEK4	ENO1	FZD1
		AP3M1	BRD4	HLA-B	ATP12A	ENO2	FZD4
		AP3M1	CRMP1	HLA-B	ATP1A3	ENO3	FZD5
		AP3M1	HLA-DMB	HLA-B	ARHGEF4	ENPP1	FZD7
		AP3M1	AGTRAP	HLA-B	HLA-C	ENSA	FZR1
		AP3M1	KIF11	HLA-B	ADRB2	ENTPD6	G6PD
		AP3M1	EGFR	HLA-B	MSN	EP300	GAB2
		AP3M1	XPO1	HLA-B	HEATR1	EPAS1	GAB3
		AP3M1	VCL	HLA-B	MMS19	EPB41	GABBR1
		AP3M1	UBTF	HLA-B	HEATR6	EPB41L1	GABBR2
		HGFAC	KLKB1	HLA-B	HTT	EPB41L2	GADD45A
		HFE	B2M	HLA-B	AHCY	EPB41L3	GADD45B
		HFE	SYVN1	HLA-B	ATF7IP	EPB41L5	GALNT11
		HFE	TFRC	HLA-B	MAGEA1	EPHA3	GAN
		HFE	TFR2	HLA-B	RUVBL1	EPHB4	GAPDH
		COPG2	DRD1	HLA-B	SLC39A3	EPN1	GATA1
		COPG2	COPG1	HLA-B	SGSM3	EPRS	GATA2
		COPG2	FBXO6	HLA-B	CSF1	EPS15	GATAD2B
		COPG2	NUDCD1	HLA-B	SIAE	ERBB2	GBP2
		COPG2	STAU1	HLA-B	CXCR4	ERBB3	GCDH
		COPG2	XPO1	HLA-B	LILRB2	ERG	GDA
		COPG2	PTGES3	HLA-B	LTN1	ERH	GDNF
		HEXB	SOD1	HLA-B	LILRB1	ERLIN2	GEM
		HEXB	VCPKMT	HLA-B	B2M	ERN1	GEMIN4
		HEXB	GRB2	HLA-B	STAT1	ERRFI1	GEMIN7
		HEXB	STIM1	HLA-B	SRC	ESR1	GET4
		HEXB	TUFM	HLA-B	TARS	ESR2	GFAP
		HEXB	FBXO6	HLA-B	VARS	ESRRA	GFI1B
		HEXB	RPL22	HLA-B	HSPA5	ESRRB	GFRA1
		HEXB	HK1	HLA-B	VCP	ESRRG	GGA1
		HEXB	HK2	HLA-B	C1orf112	ETFBKMT	GGA2
		HEXB	FH	HLA-B	EDEM1	EWSR1	GGA3
		HEXB	EZR	HLA-B	TRIB3	EXOC5	GIPC1
		HEXB	CSNK2B	HLA-B	TRIM28	EXOSC2	GJB5
		HEXB	IPO5	HLA-B	ARFGEF1	EYA1	GLI1
		HDAC2	PARK7	HLA-B	ARFGEF2	EZH2	GLI2
		HDAC2	MTA1	HLA-B	KIR3DL1	EZR	GLI3
		HDAC2	HSPA4	HLA-B	ERBB3	F11	GLMN
		HDAC2	CSNK2A2	HLA-B	FAM91A1	F11R	GLP1R
		HDAC2	SYK	HLA-B	KLRD1	F2R	GLRX3
		HDAC2	PELP1	HLA-B	FCGRT	FAAP20	GLS2
		HDAC2	RREB1	HLA-B	ERAP1	FABP3	GLTSCR1L
		HDAC2	MTA2	HLA-B	EZR	FABP4	GLUL
		HDAC2	SFPQ	HLA-B	FAF2	FABP5	GNA11
		HDAC2	DAXX	HLA-B	PLS3	FABP7	GNA15
		HDAC2	MBD3	HLA-B	KIR3DS1	FADD	GNAI1
		HDAC2	RBBP4	HLA-B	PI4KA	FAF1	GNAI2
		HDAC2	RBBP7	HLA-B	TUBGCP2	FAM111B	GNAI3
		HDAC2	PML	HLA-B	UXS1	FAM114A1	GNAO1
		HDAC2	VHL	HLA-B	WDFY3	FAM118B	GNAQ
		HDAC2	TP53	HLA-B	WDR11	FAM120A	GNAS
		HDAC2	GATAD2B	HLA-B	INTS4	FAM129B	GNAZ
		HDAC2	RELA	HLA-B	TTC28	FAM175A	GNB1
		HDAC2	HDGF	HLA-B	PCK1	FAM189A2	GNB2
		HDAC2	CDC20	HLA-B	PDK1	FAM189B	GNB3
		HDAC2	RUVBL2	HLA-B	INTS5	FAM192A	GNB5
		HDAC2	SRSF9	HLA-B	HLA-E	FAM193B	GNG10
		HDAC2	AURKA	HLA-B	IPO13	FAM219A	GNG2
		HDAC2	DNAJA1	HLA-B	HLA-H	FAM46C	GNPTAB
		HDAC2	DDX17	HLA-A	HLA-C	FAM49B	GOLGA2
		HDAC2	DDX5	HLA-A	HLA-B	FAM50B	GOLGA3
		HDAC2	UBE2E2	BEX3	NGFR	FAM83B	GOLGA8F
		HDAC2	STAT3	BEX3	TRAF3	FAM83D	GOLGA8G
		HDAC2	MTA3	BEX3	TRAF1	FAM83H	GOPC
		HDAC2	ESR1	BEX3	TRAF4	FAM8A1	GORASP2
		HDAC2	PHB2	BEX3	TRAF2	FAM96B	GP6
		HDAC2	IRS1	BEX3	TRAF6	FAM9B	GPHN
		HDAC2	SP1	BEX3	VTA1	FANCC	GPR39
		HDAC2	SIRT1	BEX3	USHBP1	FANCG	GPRASP1
		HDAC2	EWSR1	BEX3	TSC1	FAS	GPRASP2
		HDAC2	SOX2	ARHGEF7	SHANK3	FAU	GPRIN2
		HDAC2	SNW1	ARHGEF7	YWHAG	FBL	GRAP
		HDAC2	NRIP1	ARHGEF7	NCK2	FBLN1	GRAP2
		HDAC2	BCL6	ARHGEF7	NTRK1	FBN3	GRASP
		HDAC2	THRB	ARHGEF7	CBL	FBP1	GRB10
		HDAC2	RNF2	ARHGEF7	LRRK2	FBP2	GRB2
		HDAC2	PPARD	ARHGEF7	RAC1	FBXL12	GREM1
		HDAC2	NR3C1	ARHGEF7	EGFR	FBXO15	GRIA1
		HDAC2	MEN1	ARHGEF7	ERBIN	FBXO25	GRIA2
		HDAC2	FAM50B	ARHGEF7	PAK1	FBXO6	GRIA4
		HDAC2	CUL7	ARHGEF7	HSPB1	FBXO7	GRID1
		HDAC2	CUL4B	ARHGEF7	NCK1	FBXW11	GRID2
		HDAC2	SIRT7	ARHGEF7	GRB2	FBXW7	GRIK2
		HDAC2	SUMO2	ARHGEF7	SHANK1	FBXW8	GRIN1
		HDAC2	CDH1	ARHGEF7	ADAM15	FCER2	GRIN2A
		HDAC2	EED	ARHGEF7	PPM1E	FCHSD1	GRIN2B
		HDAC2	PRDM1	ARHGEF7	PXN	FDPS	GRIN2D
		HDAC2	OBSL1	ARHGEF7	PAK2	FEM1B	GRIN3A
		HDAC2	TP73	ARHGEF7	CD244	FEN1	GRIP1
		HDAC2	ZBTB16	ARHGEF7	ITCH	FERMT2	GRIPAP1
		HDAC2	CTBP1	ARHGEF7	MED4	FES	GRK5
		HDAC2	MBTPS1	ARHGEF7	CDC42	FFAR2	GRM3
		HDAC2	SMAD2	ARHGEF7	CBLB	FGA	GRM5
		HDAC2	PHF21A	ARHGEF7	SH2D1A	FGB	GSE1
		HDAC2	CDYL	ARHGEF7	WAS	FGD6	GSK3A
		HDAC2	NFKBIA	ARHGEF7	MEOX2	FGF1	GSK3B
		HDAC2	DDB1	HLA-C	ADRB2	FGF2	GSKIP
		HDAC2	HUWE1	HLA-C	NETO2	FGFR3	GSPT1
		HDAC2	SMN2	HLA-C	CISD2	FGG	GSS
		HDAC2	SMN1	HLA-C	SCARB1	FGL1	GSTA1
		HDAC2	KMT2A	HLA-C	CUL7	FGR	GTF2B
		HDAC2	PARP1	HLA-C	TMEM63B	FH	GTF2F1
		HDAC2	ING1	HLA-C	MAD2L2	FIBP	GTF3C1
		HDAC2	RB1	HLA-C	HSPA5	FIS1	GTF3C5
		HDAC2	HSF1	HLA-C	TCTN2	FKBP14	GUCD1
		HDAC2	BRCA1	HLA-C	FBXO6	FKBP1A	GUCY1A2
		HDAC2	SRRM2	HLA-C	FAF2	FKBP1B	GYS1
		HDAC2	SUZ12	HLA-C	MAPK8IP2	FKBP2	H2AFX
		HDAC2	BANF1	HLA-C	UBC	FKBP4	H3F3A
		HDAC2	KDM1A	HLA-C	IFI16	FKBP5	H3F3AP4
		HDAC2	EZH2	HLA-C	YBX1	FKBP7	H3F3B
		HDAC2	HMGA1	HLA-C	HMOX1	FKBP8	HAND1
		HDAC2	FOXP3	HLA-C	HLA-E	FLII	HAND2
		HDAC2	PA2G4	HLA-C	CDC25A	FLNA	HAP1
		HDAC2	HIF1A	HLA-C	MMS19	FLT4	HAT1
		HDAC2	NACC2	HLA-C	LILRB2	FLYWCH2	HAUS1
		HDAC2	CHD5	HLA-C	LILRB1	FMNL1	HAX1
		HDAC2	CHD3	HLA-C	B2M	FMNL2	HBB
		HDAC2	MBD2	HLA-C	PI4KA	FMR1	HBP1
		HDAC2	LMO4	HLA-C	PCK1	FN1	HCFC1
		HDAC2	SIN3A	HLA-C	HLA-H	FNBP1	HCRTR1
		HDAC2	MBD3L1	HK1	PCNA	FOS	HDAC1
		HDAC2	MBD3L2	CCDC24	DISC1	FOSL2	HDAC2
		HDAC2	ATR	CCDC24	GATA1	FOXD4	HDAC3
		HDAC2	DNMT3B	CCDC24	USHBP1	FOXM1	HDAC4
		HDAC2	BCL11B	HIVEP2	FBXW11	FOXO1	HDAC5
		HDAC2	BCL11A	CYFIP2	TCF4	FOXP1	HDAC6
		HDAC2	BLOC1S1	CYFIP2	DTNBP1	FOXP3	HDAC7
		HDAC2	DNMT1	CYFIP2	WASF2	FRAT1	HDAC9
		HDAC2	ZFPM2	CYFIP2	WASF1	FRAT2	HDX
		HDAC2	ZMYND8	CYFIP2	BIRC3	FREM2	HEATR1
		HDAC2	ZEB2	CYFIP2	BRK1	FRMD5	HEATR6
		HDAC2	ZNF219	CYFIP2	FXR2	FRS2	HECW2
		HDAC2	IKZF1	CYFIP2	BAIAP2	FRYL	HERC5
		HDAC2	GATAD2A	CYFIP2	VASP	FSD1	HEXIM2
		HDAC2	MAD1L1	CYFIP2	STAU1	FTSJ3	HIC1
		HDAC2	SNRNP70	HIC1	TCF7L2	FUBP1	HIF1A
		HDAC2	CREB1	HIC1	HDAC4	FUBP3	HIGD1A
		HDAC2	SNAI1	HIC1	CHD3	FUNDC2	HIPK2
		HDAC2	SNAI2	HIC1	SP1	FUS	HIST1H2BC
		HDAC2	RBPJ	HIC1	CTBP1	FUT9	HIST1H2BD
		HDAC2	DDX20	HIC1	CTBP2	FXR1	HIST1H2BE
		HDAC2	PHGR1	HIC1	SIRT1	FXR2	HIST1H2BF
		HDAC2	CIITA	HIC1	SUZ12	FYN	HIST1H2BG
		HDAC2	TOP2A	HIC1	STAT3	FYTTD1	HIST1H2BI
		HDAC2	MPP1	HIC1	PIAS1	FZD1	HIST1H3A
		HDAC2	KLF5	HIC1	PIAS2	FZD5	HIST1H3B
		HDAC2	MORF4L2	HIC1	PIAS4	FZR1	HIST1H3C
		HDAC2	MORF4L1	HIC1	EZH2	G3BP1	HIST1H3D
		HDAC2	BRMS1	HIC1	UBE2I	G6PD	HIST1H3E
		HDAC2	THRA	HIC1	EED	GAA	HIST1H3F
		HDAC2	RCOR1	HIC1	SENP3	GAB1	HIST1H3G
		HDAC2	ZMYM2	HIC1	PIAS3	GABARAP	HIST1H3H
		HDAC2	HOPX	RNF11	STAT1	GABARAPL1	HIST1H3I
		HDAC2	YY1	RNF11	TBK1	GABARAPL2	HIST1H3J
		HDAC2	KPNA1	RNF11	UBQLN4	GABBR2	HIST1H4A
		HDAC2	SIRT6	RNF11	QARS	GABPB1	HIST1H4B
		HDAC2	PHC1	RNF11	UBE2D1	GABRB1	HIST1H4C
		HDAC2	RUNX1	RNF11	EPN2	GABRR1	HIST1H4D
		HDAC2	SMARCA2	RNF11	EPS15	GADD45B	HIST1H4E
		HDAC2	SMARCA4	RNF11	EPN1	GADD45GIP1	HIST1H4F
		HDAC2	PIAS4	RNF11	GGA3	GAK	HIST1H4H
		HDAC2	TAL1	RNF11	GGA1	GAN	HIST1H4I
		HDAC2	DCAF1	RNF11	GGA2	GAPDH	HIST1H4J
		HDAC2	RPL10	RNF11	IKBKE	GAR1	HIST1H4K
		HDAC2	TCF3	RNF11	TNFAIP3	GART	HIST1H4L
		HDAC2	IPO5	RNF11	OPTN	GAST	HIST2H2AC
		HDAC2	SERPINH1	RNF11	HUWE1	GATA1	HIST2H2BE
		HDAC2	PPP6R3	RNF11	ITCH	GATAD2A	HIST2H3A
		HDLBP	HSPB1	RNF11	UBC	GATAD2B	HIST2H3C
		HDLBP	UBE4B	RNF11	USP14	GATM	HIST2H3D
		HDLBP	PLAUR	RNF11	DCUN1D1	GBA	HIST2H4A
		HDLBP	YBX1	RNF11	WWP1	GBA2	HIST2H4B
		HDLBP	UBA6	EXOC8	EXOC6B	GBP2	HIST3H3
		RANBP6	HSPA4	EXOC8	EXOC4	GCH1	HIST4H4
		RANBP6	KARS	EXOC8	KRT18	GCK	HIVEP2
		RANBP6	DPYSL2	EXOC8	EXOC5	GCN1	HK1
		RANBP6	TNPO1	EXOC8	EXOC7	GCNT2	HLA-A
		RANBP6	TNFSF13B	EXOC8	ULK1	GDF5	HLA-B
		RANBP6	RPL13	EXOC8	PIK3C3	GDNF	HLA-C
		RANBP6	JMJD6	EXOC8	EXOC2	GDPD1	HLA-DPA1
		RANBP6	FBL	EXOC8	USHBP1	GEMIN4	HLA-DPB1
		RANBP6	PEX5	EXOC8	IKZF3	GEMIN5	HLA-DQA2
		RANBP6	KPNB1	HIF1A	MED12	GET4	HLA-DQB1
		HDGF	PRKN	HIF1A	MAPK1	GFAP	HLA-DRA
		HDGF	HSPA9	HIF1A	CDK8	GFM1	HLA-DRB1
		HDGF	SRPK1	HIF1A	CDKN2A	GFRA1	HLA-DRB3
		HDGF	RBBP4	HIF1A	MAPK3	GFRA2	HLA-DRB4
		HDGF	SSB	HIF1A	SP1	GGA1	HLA-DRB5
		HDGF	U2AF2	HIF1A	RUVBL2	GGA2	HLA-E
		HDGF	EFTUD2	HIF1A	CTNNB1	GGA3	HLA-H
		HDGF	HIST1H1C	HIF1A	COMMD1	GID4	HMGB3
		HDGF	SLC25A3	HIF1A	SIN3A	GINS3	HMOX1
		HDGF	CKAP4	HIF1A	SMARCA2	GINS4	HNF1A
		HDGF	RUVBL1	HIF1A	SMARCA4	GIPC1	HNRNPA1
		HDGF	MRPS27	HIF1A	SMAD3	GIT1	HNRNPA2B1
		HDGF	MRPS22	HIF1A	MDM2	GJB5	HNRNPA3
		HDGF	HNRNPA2B1	HIF1A	COPS5	GK	HNRNPC
		HDGF	HNRNPA3	HIF1A	STAT3	GLG1	HNRNPD
		HDGF	SRSF2	HIF1A	SRC	GLOD4	HNRNPK
		HDGF	SRSF1	HIF1A	SQSTM1	GLRX	HNRNPL
		HDGF	SRSF3	HIF1A	BCR	GLS	HOMER1
		HDGF	DDX47	HIF1A	BRCA1	GLTSCR2	HOMER3
		HDGF	DNAJA1	HIF1A	VCP	GMPS	HOOK1
		HDGF	ATAD3A	HIF1A	CAPN1	GNA12	HOXA2
		HDGF	DDX17	HIF1A	DNAJB1	GNA13	HOXB5
		HDGF	DDX5	HIF1A	RELA	GNAI1	HS6ST1
		HDGF	RFC4	HIF1A	BHLHE41	GNAI2	HSD17B8
		HDGF	PGAM5	HIF1A	TRAF6	GNAI3	HSF1
		HDGF	RPL22	HIF1A	BCL2	GNAZ	HSP90AA1
		HDGF	XRCC6	HIF1A	RHOBTB3	GNB2	HSP90AB1
		HDGF	HNRNPU	HIF1A	FBXW7	GNB5	HSPA1A
		HDGF	PRKDC	HIF1A	RACK1	GNGT2	HSPA1B
		HDGF	STAU1	HIF1A	ESR1	GNL2	HSPA4
		HDGF	EWSR1	HIF1A	EP300	GNL3	HSPA5
		HDGF	CDC5L	HIF1A	RBX1	GNPDA2	HSPA8
		HDGF	MAPK14	HIF1A	PIAS1	GOLGA2	HSPA9
		HDGF	MYBBP1A	HIF1A	FAF2	GOLGB1	HSPB1
		HDGF	SRSF5	HIF1A	PLD2	GOPC	HSPB7
		HDGF	KAT2A	HIF1A	FN1	GOT1	HSPD1
		HDGF	NCL	HIF1A	PGK1	GOT1L1	HSPE1
		HDGF	ALYREF	HIF1A	KAT2B	GOT2	HTATSF1
		HDGF	DHX9	HIF1A	ELOC	GPATCH1	HTR2A
		HDGF	WDR5	HIF1A	RPTOR	GPATCH11	HTR6
		HDGF	NUDC	HIF1A	JUN	GPATCH4	HTRA1
		HDGF	PLS3	HIF1A	ZNF197	GPC3	HTT
		HDGF	RBMX	HIF1A	HSPA4	GPD2	HUWE1
		HDGF	EIF2AK2	HIF1A	PARP1	GPN1	IBTK
		HDGF	PARP1	HIF1A	VHL	GPR183	ID1
		HDGF	POLDIP3	HIF1A	UTP23	GPR21	ID2
		HDGF	XRCC5	HIF1A	TP53	GPR26	ID3
		HDGF	MAP4	HIF1A	HSP90AB1	GPR37	ID4
		HDGF	EXOSC2	HIF1A	UBE2D1	GPR39	IFI16
		HDGF	DDX1	HIF1A	UBE2I	GPRC5A	IFIT3
		HDGF	EMD	HIF1A	HSPA8	GPT2	IFIT5
		HDGF	JUN	HIF1A	ING1	GPX1	IFITM3
		HDGF	BRIX1	HIF1A	HSP90AA1	GPX4	IFT20
		HDGF	KPNA2	HIF1A	MED14	GPX7	IGF1R
		HDGF	OLA1	HIF1A	MED15	GRAP2	IGF2BP1
		HDGF	EEF2	HIF1A	MED13L	GRB10	IGHG1
		HDGF	EBNA1BP2	HIF1A	MED13	GRB14	IGHM
		HDGF	RPA1	HIF1A	MED23	GRB2	IGSF21
		HDGF	RPS15A	HIF1A	EPAS1	GRB7	IGSF8
		HDGF	DIMT1	HIF1A	TTC1	GRIA2	IKBKB
		HDGF	BAZ1B	HIF1A	MAX	GRIK2	IKBKE
		HDGF	GNL3	HIF1A	SHC1	GRIN1	IKBKG
		HDGF	DDX21	HIF1A	DCUN1D1	GRIN2B	IKZF3
		HDGF	FBL	HIF1A	UBXN1	GRIN2D	IKZF4
		HDGF	RPL32	HIF1A	WWTR1	GRK1	IL13RA2
		HDGF	RPL35A	HIF1A	SENP3	GRK2	IL16
		HDGF	RPL34	HIF1A	DAP3	GRK5	IL1B
		HDGF	RPL10	HIF1A	CUL2	GRK6	IL24
		HDGF	RPL19	HIF1A	TRIM28	GRM1	IL2RB
		HDGF	RPL17	KAT2B	EZH2	GRPEL1	IL7R
		HDGF	RPL35	KAT2B	HSPA4	GRPEL2	ILF2
		HDGF	RPS23	KAT2B	JUN	GRSF1	ILK
		HDGF	RPS11	KAT2B	TWIST1	GRWD1	ILKAP
		HDGF	MRTO4	KAT2B	PARP1	GSDMA	IMMT
		HDGF	LYAR	KAT2B	XRCC6	GSK3A	IMPDH2
		HDGF	MAGEB2	KAT2B	TP53	GSK3B	ING1
		HDGF	UBA52	KAT2B	USF1	GSKIP	ING4
		HDGF	HP1BP3	KAT2B	WDR5	GSPT1	ING5
		HDGF	TSR1	KAT2B	HNRNPD	GSPT2	INS
		HDGF	RRP1B	KAT2B	UBE2D1	GSTA1	INTS4
		HDGF	GRWD1	KAT2B	VHL	GSTA2	INTS5
		HDGF	DHX15	KAT2B	RPS6KB2	GSTA4	INTS7
		HDGF	BMS1	KAT2B	ING1	GSTM1	IPO13
		HDGF	DHX30	KAT2B	PDK1	GSTM2	IPO5
		HDGF	EIF2S3	KAT2B	GLI1	GSTM3	IPO8
		RC3H1	RPL23A	KAT2B	GATAD2B	GSTO1	IQCB1
		RC3H1	RPS8	KAT2B	TRRAP	GSTP1	IQCG
		RC3H1	KIF11	KAT2B	HNF1A	GSTT2	IQGAP1
		RC3H1	PPIB	KAT2B	UBTF	GSTT2B	IQGAP2
		RC3H1	PPIA	NRG1	CNTNAP3	GSTZ1	IQSEC1
		RC3H1	LUC7L2	NRG1	HS6ST1	GTF2A1	IRAK1
		RC3H1	FBL	NRG1	MYO19	GTF3A	IRAK3
		RC3H1	LARP1	NRG1	NETO2	GTPBP4	IRAK4
		RC3H1	PEG10	NRG1	GALNT11	GTSE1	IRF3
		RC3H1	RPL23	NRG1	RNF130	GUCY1A2	IRGM
		RC3H1	RPL18	NRG1	CDC5L	GUF1	IRS1
		RC3H1	RPL11	NRG1	MTCH1	GYS1	IRS2
		RC3H1	RPL22	NRG1	MGAT1	GZF1	IRS4
		RC3H1	RPL13	NRG1	CISD2	GZMA	ISOC1
		RC3H1	RPL27A	NRG1	SFXN3	GZMB	ITCH
		RC3H1	RPL24	NRG1	LEMD3	H1F0	ITGA4
		RC3H1	RPL29	NRG1	TMEM63B	H2AFX	ITGB3
		RC3H1	RPL28	NRG1	DNAAF5	H2AFY	ITGB4
		RC3H1	RPL30	NRG1	MBOAT7	H3F3A	ITIH3
		RC3H1	RPL12	NRG1	SLC35B2	H3F3AP4	ITIH5
		RC3H1	RPS10	NRG1	SLC22A18	H3F3B	ITK
		RC3H1	RPS15A	NRG1	SLC38A10	HABP4	ITLN1
		RC3H1	RPS20	NRG1	SLC25A23	HACD3	ITM2C
		RC3H1	RPS16	NRG1	LIMK1	HACE1	ITPR1
		RC3H1	RPS25	NRG1	LSR	HADHB	ITPR3
		RC3H1	RPS3A	NRG1	SPTLC2	HAP1	ITSN1
		RC3H1	RPS19	NRG1	SREBF2	HAT1	JADE1
		RC3H1	RPS13	NRG1	DSE	HAUS1	JAK1
		RC3H1	RPS6	NRG1	HLA-DPB1	HAUS2	JAK2
		RC3H1	RPS14	NRG1	TMTC4	HAUS7	JAKMIP1
		RC3H1	RPS11	NRG1	TMTC3	HAX1	JMJD1C
		RC3H1	RPS24	NRG1	TMEM39B	HBG1	JUN
		RC3H1	RPS5	NRG1	C1GALT1C1	HCFC1	JUP
		RC3H1	RPS3	NRG1	TMEM164	HDAC1	KALRN
		RC3H1	RPS2	NRG1	TMEM181	HDAC10	KANSL1
		RC3H1	RPS7	NRG1	TMEM205	HDAC2	KAT2A
		RC3H1	RPS17	NRG1	TM2D3	HDAC3	KAT2B
		RC3H1	ERH	NRG1	DEGS1	HDAC4	KAT5
		RC3H1	HNRNPR	NRG1	B3GALNT2	HDAC5	KAT6A
		RC3H1	HNRNPK	NRG1	B3GNT2	HDAC6	KAT8
		RC3H1	PARP1	NRG1	ATP7B	HDAC8	KCNA2
		RC3H1	XRCC6	NRG1	ERBB3	HDGF	KCNA4
		RC3H1	FUS	NRG1	RHOBTB3	HDHD2	KCNA5
		RC3H1	UBE2D2	NRG1	ERBB4	HDLBP	KCNA6
		RC3H1	VIM	NRG1	EGFR	HECW1	KCNAB3
		RC3H1	WWOX	NRG1	UQCRQ	HECW2	KCNC1
		RC3H1	TYRP1	NRG1	FAM234B	HEMGN	KCNH2
		RC3H1	HSPA6	NRG1	EGF	HERC2	KCNJ12
		RC3H1	TMEM189-UBE2V1	NRG1	EXTL3	HERC5	KCNJ2
		RC3H1	UBE2V1	NRG1	RDH11	HERPUD1	KCNJ4
		RC3H1	SERBP1	NRG1	KIAA2013	HES1	KCNJ6
		RC3H1	UBE2G2	NRG1	POMT1	HEXB	KCNK15
		RC3H1	SNRNP200	NRG1	LARGE2	HEXDC	KCNK3
		RC3H1	UBE2N	NRG1	POMGNT2	HEXIM1	KCNK9
		RC3H1	UBE2G1	NRG1	PIGU	HFE	KCNQ5
		RC3H1	UBE2L3	NRG1	PGAP1	HGF	KCTD14
		RC3H1	GCN1	NRG1	ERBB2	HGFAC	KDM1A
		RC3H1	YBX3	NRG1	ZDHHC17	HGS	KDM5B
		RC3H1	HNRNPU	NRG1	OPA3	HIBADH	KDR
		RC3H1	IRS4	NRG1	SLC25A16	HIBCH	KHDRBS1
		RC3H1	EIF4B	NRG1	GLMN	HIC1	KHSRP
		RC3H1	OTUD4	NRG1	INTS7	HIF1A	KIAA0232
		RC3H1	OGT	NRG1	HMOX1	HINT1	KIAA0408
		RC3H1	NCL	NRG1	IKZF4	HIP1	KIAA0930
		RC3H1	FAU	AP3M1	DTNBP1	HIP1R	KIAA1191
		HDAC1	PARK7	AP3M1	NTRK1	HIPK1	KIAA1549
		HDAC1	MTA1	AP3M1	RSPH14	HIST1H1C	KIAA2013
		HDAC1	HSPA4	AP3M1	EPB41L3	HIST1H2AA	KIDINS220
		HDAC1	MAPK8	AP3M1	EDA	HIST1H3A	KIF11
		HDAC1	CRYAB	AP3M1	EGFR	HIST1H3B	KIF1B
		HDAC1	MEF2D	AP3M1	XPO1	HIST1H3C	KIF1C
		HDAC1	CSNK2A2	AP3M1	AP3S1	HIST1H3D	KIF23
		HDAC1	SYK	AP3M1	TRIM9	HIST1H3E	KIF2C
		HDAC1	PIN1	AP3M1	VTI1B	HIST1H3F	KIF3A
		HDAC1	PFDN2	AP3M1	CEP152	HIST1H3G	KIF3C
		HDAC1	ELK1	AP3M1	TMEM17	HIST1H3H	KIF5A
		HDAC1	RREB1	AP3M1	VCL	HIST1H3I	KIF5B
		HDAC1	CHD4	AP3M1	GRK5	HIST1H3J	KIFAP3
		HDAC1	HDAC2	AP3M1	KIF11	HIST1H4A	KIFC3
		HDAC1	MTA2	AP3M1	PALM2	HIST1H4B	KIR3DL1
		HDAC1	SFPQ	AP3M1	MYO1C	HIST1H4C	KIR3DS1
		HDAC1	DAXX	AP3M1	BRD4	HIST1H4D	KIT
		HDAC1	MBD3	AP3M1	SKAP1	HIST1H4E	KLC1
		HDAC1	EFCAB6	AP3M1	TGOLN2	HIST1H4F	KLC2
		HDAC1	RBBP4	AP3M1	UBTF	HIST1H4H	KLC3
		HDAC1	RBBP7	KSR1	XPO1	HIST1H4I	KLC4
		HDAC1	PML	KSR1	HSP90AA1	HIST1H4J	KLF2
		HDAC1	ENO1	HDAC3	MAPK14	HIST1H4K	KLF5
		HDAC1	VHL	HDAC3	CCDC88A	HIST1H4L	KLHL12
		HDAC1	TP53	HDAC3	SMAD7	HIST2H2AB	KLHL20
		HDAC1	UBE2I	HDAC3	SKI	HIST2H3A	KLHL3
		HDAC1	GATAD2B	HDAC3	CTBP1	HIST2H3C	KLHL32
		HDAC1	RELA	HDAC3	SNAI1	HIST2H3D	KLHL6
		HDAC1	HIST2H4B	HDAC3	STAT1	HIST2H4A	KLK9
		HDAC1	HIST4H4	HDAC3	SRC	HIST2H4B	KLRD1
		HDAC1	HIST1H4J	HDAC3	DNMT1	HIST3H3	KMO
		HDAC1	HIST1H4K	HDAC3	DDX5	HIST4H4	KMT5A
		HDAC1	HIST1H4F	HDAC3	APPL1	HIVEP1	KPNB1
		HDAC1	HIST1H4D	HDAC3	ESR1	HK1	KRBA1
		HDAC1	HIST1H4A	HDAC3	EP300	HK2	KRIT1
		HDAC1	HIST1H4I	HDAC3	RARA	HLA-C	KRT10
		HDAC1	HIST2H4A	HDAC3	PIAS2	HLA-DMA	KRT18
		HDAC1	HIST1H4L	HDAC3	PRKDC	HLA-DMB	KRT31
		HDAC1	HIST1H4E	HDAC3	PHB2	HLA-DPA1	KRT40
		HDAC1	HIST1H4B	HDAC3	PPP1CA	HLA-DQA2	KRTAP5-9
		HDAC1	HIST1H4H	HDAC3	KAT2B	HLA-DQB1	KSR1
		HDAC1	HIST1H4C	HDAC3	EZH2	HLA-DRA	KTN1
		HDAC1	HDGF	HDAC3	GATA1	HLA-DRB3	KXD1
		HDAC1	CDC20	HDAC3	IRF3	HLA-DRB4	L1CAM
		HDAC1	HSPD1	HDAC3	HSPA4	HLA-DRB5	LAMC2
		HDAC1	RUVBL2	HDAC3	GATA2	HLTF	LAMTOR2
		HDAC1	CTNNB1	HDAC3	HSPA8	HMGA1	LARGE2
		HDAC1	BACH1	HDAC3	PIK3R1	HMGB1	LARP1
		HDAC1	TCP1	HDAC3	IL16	HMMR	LARS
		HDAC1	CCT2	HDAC3	CBFA2T3	HMOX1	LASP1
		HDAC1	CCT3	HDAC3	CBFA2T2	HNF4A	LAT
		HDAC1	DDX17	HDAC3	RUNX1T1	HNRNPA0	LATS2
		HDAC1	DDX5	HDAC3	DAXX	HNRNPA1	LBP
		HDAC1	RFC4	HDAC3	RELA	HNRNPA2B1	LCA5
		HDAC1	HNRNPR	HDAC3	PRDM6	HNRNPA3	LCAT
		HDAC1	HNRNPD	HDAC3	PPARG	HNRNPC	LCK
		HDAC1	HSDL2	HDAC3	PIN1	HNRNPCL1	LCOR
		HDAC1	VIM	HDAC3	KDM1A	HNRNPD	LCP2
		HDAC1	UBASH3B	HDAC3	JUN	HNRNPDL	LDHA
		HDAC1	PCNA	HDAC3	TWIST1	HNRNPF	LDHD
		HDAC1	PAAF1	HDAC3	PARP1	HNRNPH1	LDLR
		HDAC1	STAT3	HDAC3	TP53	HNRNPH3	LDLRAD1
		HDAC1	PRKACA	HDAC3	SP1	HNRNPK	LEF1
		HDAC1	MTA3	HDAC3	ZBTB7A	HNRNPL	LEMD3
		HDAC1	MDM2	HDAC3	HIST1H3B	HNRNPM	LENG1
		HDAC1	ESR1	HDAC3	HIST1H3H	HNRNPR	LGALS14
		HDAC1	PHB2	HDAC3	HIST1H3J	HNRNPU	LGALS3
		HDAC1	H3F3AP4	HDAC3	HIST1H3G	HOMER1	LGALS8
		HDAC1	H3F3B	HDAC3	HIST1H3I	HOPX	LGALSL
		HDAC1	H3F3A	HDAC3	HIST1H3E	HOXB2	LGMN
		HDAC1	ATRX	HDAC3	HIST1H3C	HOXC6	LILRB1
		HDAC1	SP1	HDAC3	HIST1H3D	HP1BP3	LILRB2
		HDAC1	CCT8	HDAC3	HIST1H3A	HPN	LIMA1
		HDAC1	ZMYND11	HDAC3	HIST1H3F	HPRT1	LIMK1
		HDAC1	MAPK11	HDAC3	WDR5	HPS3	LIMK2
		HDAC1	EP300	HDAC3	TUBA1A	HPS5	LIN7A
		HDAC1	MAGEA1	HDAC3	PPP4R1	HPS6	LIN7B
		HDAC1	SOX2	HDAC3	MYC	HRH1	LINGO1
		HDAC1	PEX14	HDAC3	HDAC4	HRH3	LITAF
		HDAC1	NRIP1	HDAC3	CHD3	HS6ST2	LLGL2
		HDAC1	MAPK14	HDAC3	SF3B1	HSBP1	LMNA
		HDAC1	BCL6	HDAC3	RXRA	HSD17B10	LMO1
		HDAC1	RNF2	HDAC3	ATXN3	HSD17B4	LMO3
		HDAC1	PPARG	HDAC3	BCL3	HSDL2	LMO4
		HDAC1	PPARD	HDAC3	ATF3	HSF1	LMO7
		HDAC1	NR3C1	HDAC3	EWSR1	HSFY1	LNPEP
		HDAC1	MEN1	HDAC3	XPO1	HSFY2	LNX1
		HDAC1	STAT1	HDAC3	PRAM1	HSH2D	LOC100996717
		HDAC1	TRIM27	HDAC3	RUNX1	HSP90AA1	LOC100996763
		HDAC1	HDAC5	HDAC3	SMARCA4	HSP90AA2P	LOC102724770
		HDAC1	CDKN2A	HDAC3	VHL	HSP90AA5P	LOC105370298
		HDAC1	CUL4B	HDAC3	DCAF1	HSP90AB1	LOC107984056
		HDAC1	NF2	HDAC3	MAPK11	HSP90B1	LOC107984923
		HDAC1	SUMO2	HDAC3	HDAC5	HSPA12A	LONP1
		HDAC1	CDH1	HDAC3	HDAC7	HSPA13	LOXL4
		HDAC1	EED	HDAC3	NRIP1	HSPA1A	LPCAT1
		HDAC1	FN1	HDAC3	THRA	HSPA1B	LPXN
		HDAC1	PRDM1	HDAC3	ZFP36	HSPA1L	LRIF1
		HDAC1	TP73	HDAC3	STAT3	HSPA2	LRMP
		HDAC1	ZBTB16	HDAC3	DDB1	HSPA4	LRP1
		HDAC1	CTBP1	HDAC3	PML	HSPA4L	LRP2
		HDAC1	TRMT61A	HDAC3	NFKBIA	HSPA5	LRP6
		HDAC1	ZNF512B	HDAC3	TAB2	HSPA6	LRP8
		HDAC1	WDR5	HDAC3	SREBF2	HSPA7	LRPAP1
		HDAC1	MBTPS1	HDAC3	SMARCD1	HSPA8	LRRK2
		HDAC1	SERPINB5	HDAC3	SAP30L	HSPA9	LRRTM1
		HDAC1	SMAD2	HDAC3	SUV39H1	HSPB1	LSM3
		HDAC1	PHF21A	HDAC3	HIF1A	HSPB2	LSM8
		HDAC1	CDYL	HDAC3	RCOR1	HSPB6	LSR
		HDAC1	TAB2	HDAC3	TCP1	HSPB8	LTB4R2
		HDAC1	RALBP1	HDAC3	CCT2	HSPBP1	LTN1
		HDAC1	POU2F1	HDAC3	CCT4	HSPD1	LUC7L2
		HDAC1	NFKBIA	HDAC3	LCOR	HSPE1	LYL1
		HDAC1	DDB1	HDAC3	ZBTB33	HSPH1	LYN
		HDAC1	TXNIP	HDAC3	SYK	HTN3	LYPD3
		HDAC1	TPD52L1	HDAC3	HIST2H4B	HTR1A	LYST
		HDAC1	KMT2A	HDAC3	HIST4H4	HTR1B	LZTS2
		HDAC1	PARP1	HDAC3	HIST1H4J	HTR1D	MACF1
		HDAC1	ING1	HDAC3	HIST1H4K	HTRA1	MAD1L1
		HDAC1	WISP2	HDAC3	HIST1H4F	HTRA2	MAD2L1
		HDAC1	RB1	HDAC3	HIST1H4D	HTT	MAD2L1BP
		HDAC1	PPP1CC	HDAC3	HIST1H4A	HUWE1	MAD2L2
		HDAC1	HSF1	HDAC3	HIST1H4I	HYI	MAF1
		HDAC1	BRCA1	HDAC3	HIST2H4A	HYOU1	MAG
		HDAC1	SUZ12	HDAC3	HIST1H4L	IARS	MAGEA1
		HDAC1	BANF1	HDAC3	HIST1H4E	IBTK	MAGEA11
		HDAC1	EMD	HDAC3	HIST1H4B	ICAM1	MAGI2
		HDAC1	KDM1A	HDAC3	HIST1H4H	ICAM2	MAGI3
		HDAC1	EZH2	HDAC3	HIST1H4C	ICOS	MAGOHB
		HDAC1	FOXP3	HDAC3	HDAC9	ID2	MAML1
		HDAC1	STAT5A	HDAC3	EMD	IDE	MAML2
		HDAC1	HIC1	HDAC3	PAPOLA	IDH1	MAML3
		HDAC1	HIF1A	HDAC3	EED	IDH3G	MAP1A
		HDAC1	NACC2	HDAC3	HDAC1	IFNG	MAP1B
		HDAC1	CHD5	HDAC3	SIAH2	IGF1	MAP2
		HDAC1	CHD3	HDAC3	NR0B2	IGF1R	MAP2K1
		HDAC1	MBD2	HDAC3	KAT5	IGF2	MAP2K4
		HDAC1	LMO4	HDAC3	TRIM28	IGF2BP1	MAP2K7
		HDAC1	SIN3A	NBEA	DTNBP1	IGF2BP3	MAP3K1
		HDAC1	MBD3L1	NBEA	NOTCH1	IGF2R	MAP3K10
		HDAC1	MBD3L2	NBEA	VCP	IGFBP1	MAP3K11
		HDAC1	ATR	NBEA	PRKAR2A	IGFBP2	MAP3K12
		HDAC1	LOXL2	NBEA	TMEM17	IGFBP3	MAP3K13
		HDAC1	DNMT3B	HBP1	TCF4	IGFBP4	MAP3K2
		HDAC1	BCL11B	HBP1	TCF7L2	IGFBP5	MAP3K20
		HDAC1	POLD3	HBP1	ESR1	IGFBP6	MAP3K3
		HDAC1	BCL11A	HBP1	EP300	IGFBP7	MAP3K4
		HDAC1	DNMT1	HBP1	MYC	IGHA1	MAP3K5
		HDAC1	ZFPM2	HBP1	SMAD1	IGHG1	MAP3K7
		HDAC1	ZMYND8	HBP1	FBXW11	IGHM	MAP3K8
		HDAC1	ZEB2	HBP1	EWSR1	IGKV2-30	MAP4
		HDAC1	JUN	HBP1	SIN3A	IGSF21	MAP6
		HDAC1	ZNF219	HBP1	CASP8	IGSF8	MAPK1
		HDAC1	ZNF521	HBP1	HDAC1	IKBKB	MAPK11
		HDAC1	IKZF1	CFLAR	MAP2K7	IKBKG	MAPK12
		HDAC1	KPNA3	CFLAR	MAP2K4	IKZF1	MAPK13
		HDAC1	KPNA4	CFLAR	DAXX	IL13RA2	MAPK14
		HDAC1	GATAD2A	CFLAR	SMAD3	IL16	MAPK15
		HDAC1	PHF20L1	CFLAR	TRAF3	IL17B	MAPK3
		HDAC1	MAD1L1	CFLAR	TRAF1	IL1B	MAPK6
		HDAC1	BANP	CFLAR	TRAF2	IL1R1	MAPK7
		HDAC1	CCDC6	CFLAR	BCL2L1	IL1R2	MAPK8
		HDAC1	CSNK2B	CFLAR	RAF1	IL1RAP	MAPK8IP1
		HDAC1	NOTCH1	CFLAR	XRCC6	IL32	MAPK8IP2
		HDAC1	CREM	CFLAR	TP53	IL6	MAPK8IP3
		HDAC1	CREB1	CFLAR	IKBKB	IL6R	MAPK9
		HDAC1	SNAI1	CFLAR	HSP90AA1	IL6ST	MAPKAP1
		HDAC1	SNAI2	CFLAR	ATG3	ILF2	MAPKAPK2
		HDAC1	SMAD1	CFLAR	ITCH	ILF3	MAPKAPK5
		HDAC1	SMAD3	CFLAR	FAS	ILK	MAPKBP1
		HDAC1	STRAP	CFLAR	FADD	ILKAP	MAPRE1
		HDAC1	RBPJ	CFLAR	FASLG	IMMT	MAPT
		HDAC1	BCL3	HDAC2	MAD1L1	IMP3	MARK1
		HDAC1	PHGR1	HDAC2	HDAC7	IMPA2	MARK2
		HDAC1	TLE1	HDAC2	NRIP1	IMPAD1	MARK3
		HDAC1	CIITA	HDAC2	HIF1A	IMPDH1	MARK4
		HDAC1	DNMT3L	HDAC2	CDC20	IMPDH2	MASP1
		HDAC1	E2F1	HDAC2	MTA2	INA	MAST1
		HDAC1	ATF3	HDAC2	MTA3	INF2	MAST2
		HDAC1	BHLHE41	HDAC2	RUNX1T1	ING1	MAST3
		HDAC1	TOP2A	HDAC2	CHD3	INPP5K	MATN3
		HDAC1	PHLPP1	HDAC2	CCNA2	INPPL1	MATR3
		HDAC1	PPP1CA	HDAC2	SFPQ	INS	MAX
		HDAC1	KLF5	HDAC2	RUNX1	INSIG2	MAZ
		HDAC1	MORF4L2	HDAC2	SERPINH1	INSR	MBOAT7
		HDAC1	MORF4L1	HDAC2	SMN2	INSRR	MBP
		HDAC1	BRMS1	HDAC2	SMN1	INTS5	MCAM
		HDAC1	BCOR	HDAC2	CHFR	IPO4	MCFD2
		HDAC1	RCOR1	HDAC2	CUL7	IPO5	MCL1
		HDAC1	RAP1A	HDAC2	SMARCC2	IPO7	MCM2
		HDAC1	ZMYM2	HDAC2	SMARCAD1	IPO8	MCTS1
		HDAC1	GATA1	HDAC2	LMO4	IQCB1	MDH1
		HDAC1	YY1	HDAC2	SP1	IQCG	MDK
		HDAC1	ZFP36	HDAC2	SNRNP70	IQGAP1	MDM2
		HDAC1	KPNA1	HDAC2	RUVBL2	IRAK1	MDM4
		HDAC1	SIRT6	HDAC2	SMAD7	IRF1	MDN1
		HDAC1	ATM	HDAC2	SS18L1	IRF2	MED1
		HDAC1	RUNX1	HDAC2	CREB1	IRF4	MED10
		HDAC1	SMARCA2	HDAC2	SIRT6	IRF7	MED11
		HDAC1	SMARCA4	HDAC2	SMC3	IRS1	MED12
		HDAC1	PIAS4	HDAC2	CTBP1	IRS2	MED13
		HDAC1	TAL1	HDAC2	SNAI1	IRS4	MED13L
		HDAC1	DCAF1	HDAC2	SNAI2	ISG15	MED14
		HDAC1	LARP7	HDAC2	MEN1	ITCH	MED15
		HDAC1	MAGEB2	HDAC2	SETDB1	ITGA4	MED16
		HDAC1	IPO5	HDAC2	SIN3A	ITGAX	MED17
		HDAC1	RAD9A	HDAC2	SMARCE1	ITGB1	MED18
		HDAC1	SAP18	HDAC2	DAXX	ITGB2	MED19
		HDAC1	DHX30	HDAC2	SAP30L	ITGB3BP	MED20
		HDAC1	DDB2	HDAC2	SMARCB1	ITIH2	MED21
		HDAC1	PPP6R3	HDAC2	SMAD2	ITLN1	MED22
		HDAC1	UBTF	HDAC2	CTBP2	ITPA	MED23
		HTT	HSPA8	HDAC2	MXD1	ITPR3	MED24
		HTT	OPTN	HDAC2	SIRT7	IVNS1ABP	MED25
		HTT	CASP6	HDAC2	SMARCA2	JAK1	MED26
		HTT	SP1	HDAC2	SNW1	JAK2	MED27
		HTT	SIAH1	HDAC2	SIRT1	JMJD6	MED28
		HTT	CTNNB1	HDAC2	SMARCA4	JPH1	MED29
		HTT	CREB1	HDAC2	DCAF1	JUN	MED30
		HTT	CTBP1	HDAC2	CSNK2A2	JUNB	MED31
		HTT	SIN3A	HDAC2	SRRM2	JUP	MED4
		HTT	MAP3K10	HDAC2	SUZ12	KANK1	MED6
		HTT	MAGEA3	HDAC2	RBPJ	KANK2	MED7
		HTT	SH3GL3	HDAC2	SUV39H1	KARS	MED8
		HTT	SH3GLB1	HDAC2	STAT3	KAT2A	MED9
		HTT	MED21	HDAC2	DDX20	KAT2B	MEFV
		HTT	RAPGEF2	HDAC2	BRCA1	KAT6A	MELK
		HTT	RPL4	HDAC2	TCF3	KATNA1	MEMO1
		HTT	SUMO1	HDAC2	AURKA	KCMF1	MEN1
		HTT	SQSTM1	HDAC2	PHGR1	KCNA2	MEOX2
		HTT	BAG3	HDAC2	THRA	KCNA5	MESP2
		HTT	TCERG1	HDAC2	DNAJA1	KCND3	MEST
		HTT	SYVN1	HDAC2	CIITA	KCNH2	MET
		HTT	TGM2	HDAC2	BCL6	KCNIP3	METAP2
		HTT	VCP	HDAC2	CDH1	KCNJ10	METTL1
		HTT	DLG4	HDAC2	RELA	KCNJ2	METTL21C
		HTT	DNAJA1	HDAC2	DDB1	KCNJ3	MEX3B
		HTT	DNAJB1	HDAC2	EED	KCNJ4	MEX3C
		HTT	CRMP1	HDAC2	DPY30	KCNJ5	MEX3D
		HTT	TUBB	HDAC2	BLOC1S1	KCNJ6	MFAP1
		HTT	AXIN1	HDAC2	DNMT1	KCNJ9	MGAT1
		HTT	TUBA1A	HDAC2	TOP2A	KCNK4	MGEA5
		HTT	RNF20	HDAC2	DDX5	KCNQ1	MIB2
		HTT	TRAF6	HDAC2	TAL1	KCNQ4	MICAL1
		HTT	RCN2	HDAC2	TFCP2	KCTD17	MICU2
		HTT	EGFR	HDAC2	APPL1	KCTD5	MID1IP1
		HTT	UPF3A	HDAC2	RCOR1	KDM1A	MIR137HG
		HTT	RASA1	HDAC2	RNF2	KDM4B	MITF
		HTT	PIAS1	HDAC2	ESR1	KEL	MKL1
		HTT	PML	HDAC2	MPP1	KHDRBS1	MKNK1
		HTT	PRPF40B	HDAC2	RARA	KHDRBS2	MKNK2
		HTT	KAT2B	HDAC2	SYK	KHSRP	MKRN3
		HTT	ITCH	HDAC2	PRDM6	KIAA0368	MLLT10
		HTT	ZDHHC17	HDAC2	KDM5B	KIAA0408	MLLT6
		HTT	GAPDH	HDAC2	KDM1A	KIAA0922	MLST8
		HTT	HMGA1	HDAC2	PHB2	KIAA0930	MLX
		HTT	CHUK	HDAC2	PIAS4	KIAA1107	MLXIP
		HTT	XRCC6	HDAC2	PML	KIAA1191	MLXIPL
		HTT	TP53	HDAC2	EHMT2	KIAA1429	MMP2
		HTT	HSP90AB1	HDAC2	RPL10	KIAA1549	MMP3
		HTT	GGA2	HDAC2	EWSR1	KIDINS220	MMP7
		HTT	HUWE1	HDAC2	KLF5	KIF11	MMRN1
		HTT	IKBKB	HDAC2	ZBTB7A	KIF1C	MMS19
		HTT	PIK3R1	HDAC2	NR3C1	KIF3A	MNT
		HTT	PACSIN1	HDAC2	EZH2	KIF5A	MOB1A
		HTT	PIAS4	HDAC2	NFKBIA	KIF5B	MORN4
		HTT	TPR	HDAC2	TWIST1	KL	MPC2
		HTT	ZNF655	HDAC2	HSPA4	KLC1	MPDZ
		HTT	GIT1	HDAC2	PARP1	KLC2	MPP1
		HCFC1	PPARGC1A	HDAC2	VHL	KLF10	MPPED1
		HCFC1	HSPA4	HDAC2	TP53	KLF2	MRC2
		HCFC1	HSPA8	HDAC2	OBSL1	KLF5	MRFAP1L1
		HCFC1	NTRK1	HDAC2	GFI1B	KLK4	MRPL10
		HCFC1	HDAC1	HDAC2	HSF1	KLK5	MRPL28
		HCFC1	HDAC2	HDAC2	USP4	KLK6	MRPS15
		HCFC1	LMNA	HDAC2	FOXG1	KLKB1	MRPS2
		HCFC1	SP1	HDAC2	FOXP3	KLRC2	MRPS22
		HCFC1	MAP3K7	HDAC2	GLI1	KMT2A	MRPS27
		HCFC1	BAP1	HDAC2	IRS1	KMT5C	MRPS31
		HCFC1	RBBP4	HDAC2	HUWE1	KNSTRN	MS4A1
		HCFC1	EGFR	HDAC2	ING1	KPNA1	MS4A2
		HCFC1	RBBP7	HDAC2	IKZF4	KPNA2	MSC
		HCFC1	PDCD2	HDAC2	IPO5	KPNA3	MSH2
		HCFC1	HSP90AA1	HDAC2	PA2G4	KPNA4	MSL2
		HCFC1	OGT	HDAC2	GATAD2B	KPNA5	MSN
		HCFC1	NCOA6	HDAC2	SIN3B	KPNB1	MSRA
		HCFC1	USF1	HDAC2	TSC22D3	KRBA1	MSRB3
		HCFC1	BTRC	HDAC2	IKZF3	KRI1	MST1R
		HCFC1	MEN1	HDAC2	FOXJ2	KRR1	MTA2
		HCFC1	CREB3	HDAC2	SRA1	KRT13	MTA3
		HCFC1	HDAC5	HDAC2	PELP1	KRT15	MTCH1
		HCFC1	CUL3	HDAC1	MAD1L1	KRT18	MTCP1
		HCFC1	SIRT7	HDAC1	HIC1	KRT27	MTF2
		HCFC1	EED	HDAC1	HIST2H4B	KRT31	MTHFR
		HCFC1	WDR5	HDAC1	HIST4H4	KRT40	MTMR3
		HCFC1	DYNLT1	HDAC1	HIST1H4J	KRTAP10-1	MTOR
		HCFC1	POU2F1	HDAC1	HIST1H4K	KRTAP10-11	MTRF1L
		HCFC1	FBXW11	HDAC1	HIST1H4F	KRTAP10-3	MUC1
		HCFC1	GABPB1	HDAC1	HIST1H4D	KRTAP10-5	MUL1
		HCFC1	KMT2A	HDAC1	HIST1H4A	KRTAP10-7	MVP
		HCFC1	PPP1CC	HDAC1	HIST1H4I	KRTAP10-8	MXD1
		HCFC1	IRF1	HDAC1	HIST2H4A	KRTAP10-9	MYC
		HCFC1	SIN3A	HDAC1	HIST1H4L	KRTAP5-9	MYCBP2
		HCFC1	JUN	HDAC1	HIST1H4E	KYNU	MYH10
		HCFC1	THAP1	HDAC1	HIST1H4B	L3MBTL3	MYH11
		HCFC1	NOTCH1	HDAC1	HIST1H4H	LACTB2	MYH6
		HCFC1	E2F1	HDAC1	HIST1H4C	LALBA	MYH7
		HCFC1	PPP1CA	HDAC1	CBFA2T3	LAMB1	MYH9
		HCFC1	KLF5	HDAC1	HDAC9	LAMC3	MYLK2
		HCFC1	PPP1CB	HDAC1	H3F3AP4	LAMP1	MYO18A
		HCFC1	YY1	HDAC1	H3F3B	LAMP2	MYO19
		HCFC1	WDR82	HDAC1	H3F3A	LAMTOR4	MYO1C
		HCFC1	EEF2	HDAC1	NKX3-1	LARP1	MYO1E
		HCFC1	RPA2	HDAC1	HDAC5	LARP7	MYO5A
		HCFC1	RPA1	HDAC1	HDAC7	LATS2	MYO5B
		HCFC1	RPA3	HDAC1	MAPK9	LBP	MYO5C
		HCFC1	USP53	HDAC1	NRIP1	LCA5	MYOCD
		HCFC1	EEF1D	HDAC1	HIF1A	LCMT2	MYOD1
		HCFC1	IRF2	HDAC1	CCDC6	LCN2	MYOG
		HBG1	MCM2	HDAC1	NOTCH1	LCP1	MYT1L
		HBG1	BAG3	HDAC1	CDC20	LDB3	NADK
		HBG1	ERBB3	HDAC1	MTA2	LDHA	NAF1
		HBG1	ITGA4	HDAC1	MTA3	LDHAL6A	NANOG
		HBG1	KRTAP10-11	HDAC1	HSPD1	LDHAL6B	NAP1L2
		HBG1	KRTAP10-9	HDAC1	RUNX1T1	LDHB	NAT9
		HBG1	KRTAP10-3	HDAC1	MAPK14	LDHC	NAV1
		HBG1	ZDHHC17	HDAC1	MAPK11	LGALS1	NBEA
		HBG1	GABARAPL2	HDAC1	CDKN2A	LGALS14	NBN
		HBG1	VCAM1	HDAC1	MAPK8	LGALS3	NBR1
		HADHB	PRKN	HDAC1	CHD3	LGALS3BP	NCAM1
		HADHB	RPS8	HDAC1	SFPQ	LGMN	NCAN
		HADHB	TUBG1	HDAC1	RUNX1	LGR4	NCAPH2
		HADHB	EGFR	HDAC1	CHFR	LIG4	NCBP1
		HADHB	UQCRC2	HDAC1	SMAD4	LIMA1	NCF1
		HADHB	PEX19	HDAC1	SMARCC2	LIMK1	NCF1C
		HADHB	GABARAPL1	HDAC1	SMARCC1	LIMS1	NCK1
		HADHB	UBC	HDAC1	SERPINB5	LIN28B	NCK2
		HADHB	TP53	HDAC1	SMARCAD1	LIN37	NCKAP1
		HADHB	HSPB2	HDAC1	SMARCD1	LIN7A	NCL
		HADHB	HSP90AB1	HDAC1	LMO4	LIN7B	NCOA1
		HADHB	OPA1	HDAC1	SP1	LIN7C	NCOA2
		HADHB	FBXO6	HDAC1	CREM	LLGL2	NCOA3
		HADHB	TK1	HDAC1	RUVBL2	LLPH	NCOA4
		HADHB	IQCB1	HDAC1	SMAD7	LMAN1	NCOA6
		HADHB	PAN2	HDAC1	CTNNB1	LMAN2	NCOA7
		HADHB	IGSF8	HDAC1	CREB1	LMNA	NCOR1
		HADHB	ATF2	HDAC1	SIRT6	LMNB1	NCOR2
		HADHB	HUWE1	HDAC1	CTBP1	LMO2	NCS1
		HADHB	GABARAPL2	HDAC1	SNAI1	LMO4	NCSTN
		HADHB	PPP6R1	HDAC1	SNAI2	LNPEP	NDC80
		HADHB	KPNB1	HDAC1	MEN1	LNX1	NDE1
		H3F3B	LRRK2	HDAC1	SETDB1	LNX2	NDEL1
		H3F3B	VPS35	HDAC1	SIN3A	LOC100996717	NDFIP2
		H3F3B	CBX4	HDAC1	SMARCE1	LOC100996724	NDN
		H3F3B	DAXX	HDAC1	DAXX	LOC100996763	NDOR1
		H3F3B	MCM2	HDAC1	SAP30L	LOC101929876	NDUFA3
		H3F3B	MCM5	HDAC1	SMARCB1	LOC285074	NDUFA4
		H3F3B	HNRNPA1	HDAC1	SMAD2	LOC400927-CSNK1E	NDUFA9
		H3F3B	RNF41	HDAC1	SMAD1	LOC653513	NDUFB10
		H3F3B	KIF11	HDAC1	DACT1	LOXL2	NDUFB9
		H3F3B	RBBP4	HDAC1	MXD1	LPA	NEBL
		H3F3B	ESR1	HDAC1	SAMSN1	LPCAT1	NEDD4
		H3F3B	PRKDC	HDAC1	SMARCA2	LPGAT1	NEDD4L
		H3F3B	PML	HDAC1	NF2	LRFN3	NEDD8
		H3F3B	HNRNPK	HDAC1	SMARCA4	LRIF1	NEDD9
		H3F3B	XRCC6	HDAC1	DCAF1	LRIG1	NEFM
		H3F3B	FUS	HDAC1	CSNK2B	LRP2	NEK1
		H3F3B	PAWR	HDAC1	SMAD3	LRP6	NEK2
		H3F3B	ATRX	HDAC1	CSNK2A2	LRPPRC	NEK4
		H3F3B	PARP10	HDAC1	TRIM21	LRRC28	NEK6
		H3F3B	ZMYND11	HDAC1	STRAP	LRRK1	NEK8
		H3F3B	CKAP5	HDAC1	MDM2	LRRK2	NEK9
		H3F3B	VPS26A	HDAC1	SUZ12	LSM8	NETO2
		H3F3B	RNF2	HDAC1	RBPJ	LTA4H	NEU4
		H3F3B	NCL	HDAC1	SUV39H1	LTF	NEUROD1
		H3F3B	HDAC5	HDAC1	STAT3	LTN1	NEUROG1
		H3F3B	SNX2	HDAC1	STAT1	LUC7L2	NF2
		H3F3B	CORO1C	HDAC1	BCL3	LYAR	NFATC1
		H3F3B	SNX6	HDAC1	DZIP3	LYN	NFATC2
		H3F3B	ITGA4	HDAC1	BRCA1	LYPD3	NFE2L1
		H3F3B	VPS29	HDAC1	TCP1	LYPLA1	NFE2L2
		H3F3B	IGSF8	HDAC1	PHGR1	LYPLA2	NFE2L3
		H3F3B	NUDC	HDAC1	CCT2	LYRM4	NFKB1
		H3F3B	KMT2A	HDAC1	TLE1	LYSMD2	NFKBIA
		H3F3B	PARP1	HDAC1	TLE3	LYZ	NFKBIB
		H3F3B	RAB5C	HDAC1	TADA2A	LZTS2	NGDN
		H3F3B	XRCC5	HDAC1	TRIM27	M6PR	NGFR
		H3F3B	KPNA4	HDAC1	CIITA	MACF1	NHP2
		H3F3B	SF3B1	HDAC1	DNMT3L	MAD1L1	NHS
		H3F3B	TOP2A	HDAC1	BCL6	MAD2L1	NHSL2
		H3F3B	KAT2B	HDAC1	CDH1	MADD	NID1
		H3F3B	HMGB1	HDAC1	E2F1	MAEA	NID2
		H3F3B	SMARCA4	HDAC1	RELA	MAFG	NIN
		H3F3B	FBL	HDAC1	DDB1	MAG	NINL
		H3F3B	ICAM1	HDAC1	ATF3	MAGEA1	NKAP
		H3F3B	SF3B2	HDAC1	CCT4	MAGEA11	NKAPL
		H3F3B	IPO4	HDAC1	EED	MAGEA3	NKD2
		H3F3B	SMARCA1	HDAC1	DNMT1	MAGEB2	NKX3-1
		HSD17B10	PRKN	HDAC1	BHLHE41	MAGEL2	NLGN1
		HSD17B10	PINK1	HDAC1	TOP2A	MAGI3	NLGN2
		HSD17B10	HSPA9	HDAC1	TAB2	MAGOH	NLGN3
		HSD17B10	ENO2	HDAC1	TRMT61A	MAGT1	NLK
		HSD17B10	MCM2	HDAC1	DDX5	MAN2A2	NLRP2
		HSD17B10	EEF1A1	HDAC1	TAL1	MAN2B1	NLRP5
		HSD17B10	TRAF6	HDAC1	TBP	MAOA	NME3
		HSD17B10	EGFR	HDAC1	TFCP2	MAOB	NME7
		HSD17B10	RAB8A	HDAC1	APPL1	MAP1B	NMT1
		HSD17B10	ENO1	HDAC1	RCOR1	MAP1LC3A	NMUR2
		HSD17B10	LAMP1	HDAC1	RNF2	MAP1LC3B	NOL9
		HSD17B10	HDGF	HDAC1	EMD	MAP1LC3C	NOLC1
		HSD17B10	RUVBL1	HDAC1	ESR1	MAP2	NONO
		HSD17B10	MDH1	HDAC1	EP300	MAP2K1	NOS1
		HSD17B10	HNRNPA2B1	HDAC1	RAP1A	MAP2K2	NOS1AP
		HSD17B10	HNRNPA3	HDAC1	RARA	MAP2K3	NOS2
		HSD17B10	CUL1	HDAC1	SYK	MAP2K4	NOS3
		HSD17B10	HADHB	HDAC1	PRDM6	MAP2K6	NOSIP
		HSD17B10	TOMM22	HDAC1	KDM5B	MAP2K7	NOTCH1
		HSD17B10	CALU	HDAC1	PPP1CC	MAP3K1	NOTCH2
		HSD17B10	TOMM40	HDAC1	PHB	MAP3K10	NOTCH2NL
		HSD17B10	TARDBP	HDAC1	PPARG	MAP3K11	NOTCH3
		HSD17B10	ATP5A1	HDAC1	LCOR	MAP3K14	NOTCH4
		HSD17B10	IGHG1	HDAC1	PHLPP1	MAP3K2	NPHS1
		HSD17B10	HTRA2	HDAC1	POU2F1	MAP3K3	NPM1
		HSD17B10	P4HB	HDAC1	PIN1	MAP3K4	NPM3
		HSD17B10	TOMM20	HDAC1	KDM1A	MAP3K5	NR0B1
		HSD17B10	SOX2	HDAC1	PHB2	MAP3K6	NR0B2
		HSD17B10	COPS5	HDAC1	FN1	MAP3K7	NR1I3
		HSD17B10	HDAC5	HDAC1	PIAS4	MAP4	NR2C2AP
		HSD17B10	CUL7	HDAC1	PPP1CA	MAP4K4	NR2F1
		HSD17B10	CUL4B	HDAC1	PML	MAPK1	NR3C1
		HSD17B10	CUL5	HDAC1	EHMT2	MAPK11	NR4A1
		HSD17B10	CUL3	HDAC1	ENO1	MAPK12	NR4A2
		HSD17B10	CPS1	HDAC1	PIK3CA	MAPK13	NRBF2
		HSD17B10	CAND1	HDAC1	PRKACA	MAPK14	NRBP1
		HSD17B10	TKT	HDAC1	LEF1	MAPK3	NRDC
		HSD17B10	BZW2	HDAC1	JUN	MAPK6	NRF1
		HSD17B10	FN1	HDAC1	KLF5	MAPK7	NRG1
		HSD17B10	OBSL1	HDAC1	ZNF512B	MAPK8	NRG3
		HSD17B10	MRPL58	HDAC1	ZBTB7A	MAPK8IP1	NRGN
		HSD17B10	ITGA4	HDAC1	NR3C1	MAPK8IP2	NRIP1
		HSD17B10	GPX4	HDAC1	EZH2	MAPK8IP3	NRXN1
		HSD17B10	STIP1	HDAC1	NFKBIA	MAPKAP1	NSD3
		HSD17B10	QDPR	HDAC1	GLI3	MAPKAPK2	NSF
		HSD17B10	TAGLN2	HDAC1	GATA1	MAPRE1	NSFL1C
		HSD17B10	FABP5	HDAC1	HNRNPD	MAPT	NSUN4
		HSD17B10	FKBP1A	HDAC1	HSPA4	MARCKS	NT5E
		HSD17B10	ENO3	HDAC1	PARP1	MARCKSL1	NTF3
		HSD17B10	FKBP1B	HDAC1	VHL	MARK1	NTN1
		HSD17B10	UCHL3	HDAC1	TP53	MARK2	NTRK1
		HSD17B10	VAPA	HDAC1	GLI2	MARK3	NTRK2
		HSD17B10	HUWE1	HDAC1	VIM	MARK4	NTRK3
		HSD17B10	TRAF5	HDAC1	HSF1	MASP1	NUB1
		HSD17B10	FAF1	HDAC1	WDR5	MAT2A	NUCB1
		HSD17B10	MSN	HDAC1	TRPM7	MAT2B	NUDC
		HSD17B10	SEC31A	HDAC1	UBE2I	MATR3	NUDT10
		HSD17B10	TAGLN3	HDAC1	UHRF2	MAX	NUDT6
		HSD17B10	TAGLN	HDAC1	ZFP36	MBD2	NUF2
		HSD17B10	RCN1	HDAC1	FOXG1	MBD3	NUFIP1
		HSD17B10	EZR	HDAC1	FOXP3	MBD3L1	NUP160
		HSD17B10	PPIB	HDAC1	GLI1	MBD3L2	NUP50
		HSD17B10	FKBP2	HDAC1	ING1	MBOAT1	OARD1
		HSD17B10	ARHGDIA	HDAC1	PCNA	MBP	OBSL1
		HSD17B10	WWOX	HDAC1	IPO5	MBTPS1	OFD1
		HSD17B10	CHD3	HDAC1	GATAD2B	MCC	OGFOD1
		HSD17B10	UBE2D1	HDAC1	PAPOLA	MCCC2	OGT
		HSD17B10	RDX	HDAC1	MNT	MCF2	OLFM1
		HSD17B10	EEF2	HDAC1	HDAC2	MCL1	OLFML3
		H3F3A	LRRK2	HDAC1	SIN3B	MCM2	OMG
		H3F3A	VPS35	HDAC1	TSC22D3	MCM5	OPA3
		H3F3A	CBX4	HDAC1	UBTF	MCM7	OPTN
		H3F3A	DAXX	HDAC1	STAT5A	MCOLN3	ORC4
		H3F3A	MCM2	HDAC1	PIAS3	MCRS1	OSBPL3
		H3F3A	MCM5	HDAC1	KAT5	MDFI	OSBPL5
		H3F3A	HNRNPA1	HDAC1	MAGEA1	MDH1	OSBPL9
		H3F3A	RNF41	HDAC1	TRIM28	MDH2	OSGIN1
		H3F3A	KIF11	HTT	FEZ1	MDM2	OTUD4
		H3F3A	RBBP4	HTT	CTNNB1	MDN1	OXNAD1
		H3F3A	ESR1	HTT	CREB1	MED1	OXT
		H3F3A	PRKDC	HTT	CTBP1	MED10	P4HA3
		H3F3A	PML	HTT	VCP	MED12	P4HB
		H3F3A	HNRNPK	HTT	DNAJB1	MED13	PA2G4
		H3F3A	XRCC6	HTT	TUBB	MED14	PABPC5
		H3F3A	FUS	HTT	TRAF6	MED15	PAFAH1B1
		H3F3A	PAWR	HTT	EGFR	MED16	PAFAH1B2
		H3F3A	ATRX	HTT	PIAS1	MED17	PAG1
		H3F3A	PARP10	HTT	KAT2B	MED20	PAICS
		H3F3A	ZMYND11	HTT	GAPDH	MED21	PAK1
		H3F3A	CKAP5	HTT	PDK2	MED22	PAK2
		H3F3A	VPS26A	HTT	CHUK	MED23	PAK4
		H3F3A	RNF2	HTT	USP8	MED24	PALM2
		H3F3A	NCL	HTT	HSP90AB1	MED28	PAM16
		H3F3A	HDAC5	HTT	HSPA8	MED29	PAN2
		H3F3A	SNX2	HTT	IKBKB	MED4	PAPOLA
		H3F3A	CORO1C	HTT	PIK3R1	MED8	PARD3
		H3F3A	SNX6	HTT	RAPGEF2	MEF2D	PARD6A
		H3F3A	ITGA4	HTT	DLG4	MEN1	PARD6B
		H3F3A	VPS29	HTT	SQSTM1	MEOX1	PARD6G
		H3F3A	IGSF8	HTT	PIAS4	MEOX2	PARK2
		H3F3A	NUDC	HTT	XRCC6	MET	PARP1
		H3F3A	KMT2A	HTT	TP53	METTL18	PATE1
		H3F3A	PARP1	HTT	SP1	METTL21A	PATJ
		H3F3A	RAB5C	HTT	ULK1	METTL21C	PAX6
		H3F3A	XRCC5	HTT	TUBA1A	METTL22	PBLD
		H3F3A	KPNA4	HTT	IFT20	MEX3B	PBRM1
		H3F3A	SF3B1	HTT	ARMCX5-GPRASP2	MFF	PCBD1
		H3F3A	TOP2A	HTT	GPRASP2	MFN1	PCBP1
		H3F3A	KAT2B	HTT	SIAH1	MFN2	PCDHA4
		H3F3A	HMGB1	HTT	AXIN1	MGEA5	PCDHA6
		H3F3A	SMARCA4	HTT	UPF3A	MGRN1	PCF11
		H3F3A	FBL	HTT	RPL4	MICAL1	PCK1
		H3F3A	ICAM1	HTT	SIN3A	MID1	PCMT1
		H3F3A	SF3B2	HTT	TACC1	MID1IP1	PCNA
		H3F3A	IPO4	HTT	GGA2	MIEF1	PCNT
		H3F3A	SMARCA1	HTT	SUMO1	MIEF2	PCNX4
		H2AFX	HSPA9	HTT	BAG3	MIF	PCSK9
		H2AFX	VPS35	HTT	KIF23	MINOS1	PCYT2
		H2AFX	SOD2	HTT	OPTN	MIR181C	PDCD4
		H2AFX	HSPA1A	HTT	HUWE1	MIR4253	PDCD7
		H2AFX	HIST2H3D	HTT	PML	MIS12	PDE3A
		H2AFX	HIST2H3A	HTT	UBQLN1	MISP	PDE3B
		H2AFX	HIST2H3C	HTT	ITCH	MITF	PDE4B
		H2AFX	HIST2H4B	HTT	ING5	MKKS	PDE4D
		H2AFX	HIST4H4	HTT	ZDHHC17	MKL1	PDGFRB
		H2AFX	HIST1H4J	HTT	TGM2	MKLN1	PDHB
		H2AFX	HIST1H4K	HTT	MED31	MLH1	PDIA3
		H2AFX	HIST1H4F	HTT	MED21	MME	PDIA4
		H2AFX	HIST1H4D	HTT	USP14	MMP17	PDK1
		H2AFX	HIST1H4A	HTT	EVL	MMP2	PDK2
		H2AFX	HIST1H4I	HTT	MAP3K10	MMP7	PDZD11
		H2AFX	HIST2H4A	HTT	DNAJA1	MMS19	PDZK1
		H2AFX	HIST1H4L	HTT	TBP	MNAT1	PEA15
		H2AFX	HIST1H4E	HTT	RCN2	MOK	PEBP1
		H2AFX	HIST1H4B	HTT	DPPA4	MORF4L1	PECAM1
		H2AFX	HIST1H4H	HTT	TPR	MORF4L2	PELP1
		H2AFX	HIST1H4C	SYNGAP1	DLG3	MOS	PFAS
		H2AFX	HSD17B10	SYNGAP1	DLG4	MOV10	PFKFB1
		H2AFX	MAPK8	SYNGAP1	TRIP6	MPC2	PFKFB2
		H2AFX	LMNA	SYNGAP1	DLGAP4	MPI	PFKFB4
		H2AFX	RUVBL1	SYNGAP1	PDGFRB	MPO	PFKM
		H2AFX	MATR3	SYNGAP1	CAMK2A	MPP1	PGAP1
		H2AFX	MCM2	SYNGAP1	KDR	MPP6	PGGT1B
		H2AFX	MCM5	SYNGAP1	ULK2	MPRIP	PGK1
		H2AFX	HNRNPA1	SYNGAP1	ULK1	MRGBP	PHB
		H2AFX	HNRNPA2B1	MUL1	TP53	MRM1	PHB2
		H2AFX	SSBP1	MUL1	UBE2I	MRPL1	PHGR1
		H2AFX	COPG1	MUL1	ULK1	MRPL10	PHLPP1
		H2AFX	TOR1A	MUL1	DNM1L	MRPL12	PI4K2B
		H2AFX	BIRC5	MUL1	TRAF2	MRPL13	PI4KA
		H2AFX	HSPA5	MUL1	UBE2D1	MRPL15	PIAS1
		H2AFX	CALR	MUL1	TRIM9	MRPL16	PIAS2
		H2AFX	EEF1A1	MUL1	SUMO1	MRPL17	PIAS3
		H2AFX	RPS6KA3	MUL1	UBC	MRPL18	PIAS4
		H2AFX	EGFR	HCFC1	SETD1A	MRPL19	PICK1
		H2AFX	SSB	HCFC1	NTRK1	MRPL2	PIGU
		H2AFX	RNF2	HCFC1	NOTCH1	MRPL20	PIK3C3
		H2AFX	ESR1	HCFC1	SP1	MRPL21	PIK3CA
		H2AFX	RAB11B	HCFC1	E2F1	MRPL22	PIK3CB
		H2AFX	PPIA	HCFC1	EGFR	MRPL23	PIK3CG
		H2AFX	PRKDC	HCFC1	PPP1CB	MRPL24	PIK3R1
		H2AFX	LDHB	HCFC1	PPP1CC	MRPL27	PIK3R2
		H2AFX	PML	HCFC1	POU2F1	MRPL28	PIK3R3
		H2AFX	ENO1	HCFC1	PPP1CA	MRPL3	PIK3R4
		H2AFX	PRDX3	HCFC1	PPARGC1B	MRPL30	PIM1
		H2AFX	ELAVL1	HCFC1	JUN	MRPL32	PIM2
		H2AFX	KAT2A	HCFC1	HSPA4	MRPL34	PIN1
		H2AFX	PKM	HCFC1	HSPA8	MRPL38	PINK1
		H2AFX	RPS2	HCFC1	HSP90AA1	MRPL40	PITPNA
		H2AFX	HSP90B1	HCFC1	OGT	MRPL42	PKN1
		H2AFX	HNRNPR	HCFC1	CXXC1	MRPL43	PKN2
		H2AFX	VAT1	HCFC1	DPY30	MRPL44	PKP2
		H2AFX	HNRNPD	HCFC1	RBBP5	MRPL45	PLAGL2
		H2AFX	XRCC6	HCFC1	USF1	MRPL46	PLAUR
		H2AFX	UBC	HCFC1	WDR82	MRPL47	PLCB1
		H2AFX	TP53	HCFC1	WDR5	MRPL49	PLCG1
		H2AFX	PDIA6	HCFC1	EEF2	MRPL51	PLCG2
		H2AFX	HYOU1	HCFC1	BTRC	MRPL53	PLD2
		H2AFX	P3H1	HCFC1	PPARGC1A	MRPL58	PLEKHA6
		H2AFX	HSPA1B	HCFC1	FBXW11	MRPL9	PLEKHN1
		H2AFX	HNRNPC	HCFC1	KLF5	MRPS10	PLEKHO1
		H2AFX	HSPA1L	HCFC1	SIN3A	MRPS11	PLEKHO2
		H2AFX	HNRNPH3	HCFC1	MAP3K7	MRPS14	PLP1
		H2AFX	HSP90AA1	HCFC1	HDAC5	MRPS15	PLS3
		H2AFX	PDIA4	HCFC1	CUL3	MRPS18A	PLSCR1
		H2AFX	PCBP2	HCFC1	SIRT7	MRPS18B	PLTP
		H2AFX	HNRNPDL	HCFC1	MEN1	MRPS18C	PLXNA1
		H2AFX	SYNCRIP	HCFC1	MED25	MRPS2	PLXNB1
		H2AFX	P4HB	HCFC1	LMNA	MRPS21	PLXNB3
		H2AFX	NCL	HCFC1	KAT8	MRPS22	PMAIP1
		H2AFX	CFL1	HCFC1	EED	MRPS23	PML
		H2AFX	SIRT7	HCFC1	HDAC1	MRPS24	PMS2
		H2AFX	CPS1	HCFC1	HDAC2	MRPS25	PNISR
		H2AFX	TKT	HCFC1	SIN3B	MRPS26	PNLIP
		H2AFX	ALYREF	HCFC1	NCOA6	MRPS27	PNP
		H2AFX	OTUB1	HCFC1	ZBTB17	MRPS28	PNRC1
		H2AFX	POFUT1	HCFC1	TRIM28	MRPS30	PNRC2
		H2AFX	PDCD6	B3GALNT2	FBXO6	MRPS31	POLL
		H2AFX	DHX9	IQGAP1	PXN	MRPS33	POLR1A
		H2AFX	TRAP1	IQGAP1	SYNCRIP	MRPS34	POLR1C
		H2AFX	RNF8	IQGAP1	PIK3R2	MRPS5	POLR2A
		H2AFX	ATF2	IQGAP1	HOXB5	MRPS7	POLR2D
		H2AFX	PRDX6	LIN7A	DLG2	MRPS9	POLR2E
		H2AFX	HUWE1	LIN7A	DLG1	MRTO4	POLR3H
		H2AFX	QARS	LIN7A	DLG3	MS4A1	POMGNT2
		H2AFX	NGFR	LIN7A	DLG4	MSN	POMT1
		H2AFX	PARP1	LIN7A	PATJ	MSR1	PON2
		H2AFX	XRCC5	LIN7A	EPB41L2	MST1R	POT1
		H2AFX	MSN	LIN7A	FAM9B	MTA1	POU2F1
		H2AFX	PGK1	LIN7A	KCNJ12	MTA2	POU5F1
		H2AFX	BRCA1	LIN7A	KCNJ4	MTA3	POU5F1P3
		H2AFX	LGALS3BP	LIN7A	GUCY1A2	MTAP	POU5F1P4
		H2AFX	STK11	LIN7A	BAIAP2	MTERF3	PPA2
		H2AFX	DIS3L	CDC73	TCF4	MTF2	PPARG
		H2AFX	COMMD3-BMI1	CDC73	TCF7L2	MTHFR	PPARGC1A
		H2AFX	BMI1	CDC73	PTPN11	MTNR1B	PPARGC1B
		H2AFX	ILF2	CDC73	CTNNB1	MTOR	PPIA
		H2AFX	ATR	CDC73	CHUK	MTRF1	PPIL1
		H2AFX	BANP	CDC73	HSPA4	MTX3	PPL
		H2AFX	MASP1	CDC73	HSP90AA1	MUC1	PPM1A
		H2AFX	PPP1CA	CDC73	NANOG	MUL1	PPM1B
		H2AFX	EYA1	CDC73	NTRK1	MVD	PPM1E
		H2AFX	BARD1	CDC73	ASH2L	MYBBP1A	PPP1CA
		H2AFX	TERF2	CDC73	HIST1H3B	MYC	PPP1CB
		H2AFX	PPM1G	CDC73	HIST1H3H	MYCBP2	PPP1CC
		H2AFX	KAT2B	CDC73	HIST1H3J	MYCN	PPP1R13B
		H2AFX	TSSK6	CDC73	HIST1H3G	MYEF2	PPP1R18
		H2AFX	ATM	CDC73	HIST1H3I	MYH10	PPP1R1B
		H2AFX	PABPC1	CDC73	HIST1H3E	MYH6	PPP1R2
		H2AFX	SMARCA2	CDC73	HIST1H3C	MYH9	PPP2CA
		H2AFX	SMARCA4	CDC73	HIST1H3D	MYL12A	PPP2R1A
		H2AFX	RPLP2	CDC73	HIST1H3A	MYL12B	PPP2R2A
		H2AFX	DDX21	CDC73	HIST1H3F	MYL6	PPP2R5C
		H2AFX	RPS10	CDC73	POLR2A	MYL9	PPP2R5D
		H2AFX	EIF3L	CDC73	RBBP5	MYO15B	PPP3CA
		H2AFX	TAF1C	CDC73	CDC5L	MYO1B	PPP3CC
		H2AFX	BAZ1A	CDC73	ARMCX5-GPRASP2	MYO1C	PPP3R1
		H2AFX	DHX30	CDC73	GPRASP2	MYO1D	PPP4R1
		HIST1H1C	PRKN	CDC73	MYC	MYO1F	PPP4R3B
		HIST1H1C	DAXX	CDC73	XPO1	MYO6	PPP5C
		HIST1H1C	MCM2	CDC73	AP3D1	MYO7A	PRAG1
		HIST1H1C	MCM5	CDC73	AP3B1	MYO9B	PRAM1
		HIST1H1C	CSNK2A2	CDC73	AP3S1	MYOC	PRDM6
		HIST1H1C	VHL	CDC73	ARFGEF2	MYOCD	PRDX2
		HIST1H1C	CTNNB1	CDC73	TFCP2	MYOD1	PRDX6
		HIST1H1C	CUL1	CDC73	CDK9	MYSM1	PREX1
		HIST1H1C	UBASH3B	CDC73	SNW1	NAA10	PREX2
		HIST1H1C	PRKDC	CDC73	SRRM2	NAA60	PRG2
		HIST1H1C	ATRX	CDC73	WWC1	NABP2	PRICKLE3
		HIST1H1C	COPS5	CDC73	KCNH2	NACC1	PRKAA1
		HIST1H1C	RNF2	CDC73	CNTROB	NACC2	PRKAA2
		HIST1H1C	NCL	CDC73	UQCRQ	NAE1	PRKAB2
		HIST1H1C	PRKCA	CDC73	HAP1	NAF1	PRKACA
		HIST1H1C	CUL2	CDC73	CSTF2	NANOG	PRKAR1A
		HIST1H1C	CUL4B	CDC73	GTF2F1	NAP1L1	PRKAR2A
		HIST1H1C	SMURF1	CDC73	TOMM20	NAPRT	PRKCA
		HIST1H1C	CUL4A	CDC73	SUV39H1	NASP	PRKCB
		HIST1H1C	CUL5	CDC73	GOLGA2	NAT10	PRKCD
		HIST1H1C	CUL3	CDC73	MYH9	NAT2	PRKCE
		HIST1H1C	RNF146	CDC73	CD44	NAT9	PRKCG
		HIST1H1C	CEP250	CDC73	KIDINS220	NAXE	PRKCH
		HIST1H1C	CAND1	CDC73	MRPS15	NBN	PRKCI
		HIST1H1C	EED	NKAP	NOS1AP	NBR1	PRKCQ
		HIST1H1C	ITGA4	NKAP	CSNK2A2	NCAM1	PRKCZ
		HIST1H1C	WDR5	NKAP	SRPK2	NCAPD3	PRKD1
		HIST1H1C	IGSF8	NKAP	SRPK1	NCAPG2	PRKDC
		HIST1H1C	DDB1	NKAP	FAM124A	NCAPH2	PRMT1
		HIST1H1C	EIF2AK2	NKAP	LUC7L2	NCBP1	PRMT2
		HIST1H1C	PARP1	NKAP	RBM39	NCBP2	PRMT5
		HIST1H1C	SUZ12	HBB	ERBB3	NCBP3	PRMT6
		HIST1H1C	TRIM29	HBB	COPS3	NCL	PRODH
		HIST1H1C	RBX1	HBB	MCM2	NCLN	PROSC
		HIST1H1C	YBX1	HBB	DMWD	NCOA1	PRPF4
		HIST1H1C	CTR9	HBB	MED4	NCOA3	PRPF8
		HIST1H1C	TONSL	HBB	CEP250	NCOA5	PRPS1
		HIST1H1C	DCAF1	HBB	PAN2	NCOA6	PRPSAP1
		HIST1H1C	ICAM1	TRIM24	TCF4	NCOR1	PRPSAP2
		HIST1H1C	RC3H1	TRIM24	ESR2	NCOR2	PRR20A
		HIST1H1C	ZNF22	TRIM24	ESR1	NCR3LG1	PRR20B
		HIST1H1C	TBCD	TRIM24	RARA	NCS1	PRR20C
		HIST1H1C	WDR12	TRIM24	HSPB1	ND1	PRR20D
		HIST1H1C	KPNB1	TRIM24	PPARG	NDE1	PRR20E
		GZMB	IGF2R	TRIM24	TP53	NDFIP1	PRR5
		GZMB	HSPA4	TRIM24	NR3C1	NDRG1	PRR5L
		GZMB	CASP8	TRIM24	PML	NDRG2	PRSS50
		GZMB	CASP3	TRIM24	RNF2	NDUFA10	PRUNE1
		GZMB	CASP7	TRIM24	VDR	NDUFA2	PSAP
		GZMB	LMNA	H3F3B	BRD1	NDUFA4	PSEN1
		GZMB	LMNB1	H3F3B	HDAC5	NDUFA4L2	PSEN2
		GZMB	TUBA1A	H3F3B	MAPK9	NDUFB6	PSMA1
		GZMB	PRKDC	H3F3B	SF3B1	NDUFS2	PSMA3
		GZMB	PTK2	H3F3B	LRRK2	NDUFS3	PSMA7
		GZMB	PARP1	H3F3B	DAXX	NDUFS4	PSMB2
		GZMB	XRCC6	H3F3B	SMARCA1	NDUFS7	PSMB4
		GZMB	UBE4B	H3F3B	MCM2	NDUFS8	PSMB8
		GZMB	XRCC5	H3F3B	SMARCA4	NECAP2	PSMC1
		GZMB	PTGES3	H3F3B	SNX6	NECTIN2	PSMC3
		H1F0	PRKN	H3F3B	TOP2A	NECTIN3	PSMC3IP
		H1F0	HDGF	H3F3B	CHAF1A	NECTIN4	PSMC5
		H1F0	IKBKG	H3F3B	RNF2	NEDD1	PSMD1
		H1F0	RNF2	H3F3B	ESR1	NEDD4	PSME3
		H1F0	GRB2	H3F3B	PRKDC	NEDD4L	PSMG2
		H1F0	CAND1	H3F3B	CAMKK1	NEDD8	PTCD3
		H1F0	EED	H3F3B	PML	NEFL	PTEN
		H1F0	OBSL1	H3F3B	KAT2B	NEFM	PTF1A
		H1F0	SUZ12	H3F3B	HNRNPK	NEK2	PTGDS
		H1F0	PRKCB	H3F3B	PARP1	NEK7	PTGER3
		H1F0	KPNA2	H3F3B	XRCC6	NEK8	PTGIS
		H1F0	IPO7	H3F3B	XRCC5	NELFB	PTGS1
		H1F0	IPO5	H3F3B	IGSF8	NELFCD	PTGS2
		H1F0	KPNB1	H3F3B	NCL	NENF	PTH
		GZMA	HSPA4	H3F3B	KIF11	NEO1	PTH1R
		GZMA	GOLGA2	H3F3B	RAB5C	NETO2	PTK2
		GZMA	LMNA	H3F3B	SUV39H1	NEURL4	PTK2B
		GZMA	LMNB1	H3F3B	EHMT2	NF2	PTMA
		GZMA	SET	H3F3B	FUS	NFATC1	PTN
		GZMA	HNRNPK	H3F3B	CBX4	NFATC2	PTOV1
		GZMA	XRCC6	H3F3B	HNRNPA1	NFE2L1	PTPA
		GZMA	XRCC5	H3F3B	ITGA4	NFE2L2	PTPN1
		GZMA	HSP90AA1	H3F3B	NUDC	NFE2L3	PTPN11
		GZMA	NCL	H3F3B	KAT5	NFIB	PTPN14
		GYS1	GSK3B	H3F3B	TRIM28	NFKB1	PTPN3
		GYS1	NTRK1	HIST1H2BD	BRD1	NFKB2	PTPN5
		GYS1	PRKAB2	HIST1H2BD	CCNA2	NFKBIA	PTPN6
		GYS1	PRKAA2	HIST1H2BD	SGF29	NFS1	PTPRA
		GYS1	CUL1	HIST1H2BD	CUL4A	NFX1	PTPRC
		GYS1	COPS5	HIST1H2BD	SDCBP	NFYB	PTPRE
		GYS1	PPP1CC	HIST1H2BD	CUL3	NGDN	PTPRF
		GYS1	PRKACA	HIST1H2BD	SIRT1	NGF	PTPRN
		GYS1	GABARAPL1	HIST1H2BD	MCM2	NGFR	PTPRS
		GYS1	XPO1	HIST1H2BD	SUZ12	NGRN	PTPRZ1
		GYS1	PPP1CA	HIST1H2BD	BRE	NHLRC1	PTS
		CCDC155	HMOX1	HIST1H2BD	TBCB	NID1	PXN
		CCDC155	TSHZ3	HIST1H2BD	BRCA1	NIFK	PYCARD
		CCDC155	GABARAPL2	HIST1H2BD	BCL10	NIN	PYGO2
		GUCY1A2	HSP90AA1	HIST1H2BD	BIRC5	NINL	QARS
		SPC24	TALDO1	HIST1H2BD	DLG3	NIPSNAP1	QKI
		SPC24	MED4	HIST1H2BD	TOPBP1	NIT2	QPCTL
		SPC24	MED23	HIST1H2BD	KIF23	NLRP12	RAB11A
		SPC24	DCTN1	HIST1H2BD	ESR1	NME1	RAB11FIP1
		SPC24	VCP	HIST1H2BD	RAI1	NME1-NME2	RAB11FIP2
		SPC24	OFD1	HIST1H2BD	PDCD4	NME2	RAB1A
		SPC24	PMF1-BGLAP	HIST1H2BD	VHL	NMI	RAB3D
		SPC24	PMF1	HIST1H2BD	USP48	NMRK2	RAB3GAP1
		GPD2	PRKN	HIST1H2BD	FOXM1	NMT1	RAB3GAP2
		GPD2	SLC39A4	HIST1H2BD	YEATS4	NOA1	RAB41
		GPD2	NUFIP1	HIST1H2BD	PPP1R2	NOC3L	RAB5C
		GPD2	CUL7	HIST1H2BD	IGSF8	NOL10	RABEP1
		GPD2	NF2	HIST1H2BD	ZNF512B	NOL12	RABGAP1
		GPD2	UQCRQ	HIST1H2BD	LEMD3	NOLC1	RABIF
		GNL3	RPL6	HIST1H2BD	CDCA8	NONO	RAC1
		GNL3	RPS8	HIST1H2BD	TERF2	NOP16	RACK1
		GNL3	RPL14	HIST1H2BD	LRIF1	NOP2	RAD18
		GNL3	CDKN2A	HIST1H2BD	BARD1	NOP56	RAD21
		GNL3	CUL7	HIST1H2BD	TGM2	NOP58	RAD52
		GNL3	CUL3	HIST1H2BD	KIF2C	NOP9	RAE1
		GNL3	SIRT7	HIST1H2BD	MEN1	NOS1	RAF1
		GNL3	RPL4	HIST1H2BD	EHMT2	NOS1AP	RAI1
		GNL3	RNPS1	HIST1H2BD	DYNLL2	NOS2	RAI14
		GNL3	CUL1	HIST1H2BD	LOC107984056	NOS3	RALA
		GNL3	RPL7	HIST1H2BD	PMS2	NOSIP	RAN
		GNL3	MDM2	HIST1H2BD	CBX4	NOTCH1	RANBP9
		GNL3	COPS5	HIST1H2BD	ITGA4	NOTCH2	RAP1A
		GNL3	STAT3	HIST1H2BD	KAT8	NOTCH2NL	RAP1GAP
		GNL3	CAND1	HIST1H2BD	TRIM29	NOTCH3	RAP1GAP2
		GNL3	BCCIP	HIST1H2BD	CCDC94	NOV	RAP1GDS1
		GNL3	EIF2AK2	H3F3A	BRD1	NOX5	RAP2A
		GNL3	EED	H3F3A	HDAC5	NPAS2	RAPGEF2
		GNL3	TERF1	H3F3A	MAPK9	NPHP4	RARA
		GNL3	TARDBP	H3F3A	SF3B1	NPM1	RARB
		GNL3	EBNA1BP2	H3F3A	LRRK2	NPY1R	RARG
		GNL3	RBBP4	H3F3A	DAXX	NQO1	RARRES3
		GNL3	RNF2	H3F3A	SMARCA1	NR1H4	RASAL3
		GNL3	ESR1	H3F3A	MCM2	NR1I2	RASD1
		GNL3	RBBP7	H3F3A	SMARCA4	NR1I3	RASGRF1
		GNL3	RPL23	H3F3A	SNX6	NR2C1	RASL10B
		GNL3	RPL11	H3F3A	TOP2A	NR2C2	RASSF1
		GNL3	RPL18A	H3F3A	CHAF1A	NR2F1	RASSF2
		GNL3	RPS15A	H3F3A	RNF2	NR3C1	RASSF7
		GNL3	RPS4X	H3F3A	ESR1	NR3C2	RASSF8
		GNL3	RPS6	H3F3A	PRKDC	NR4A2	RBBP5
		GNL3	RPS14	H3F3A	CAMKK1	NR5A2	RBFOX2
		GNL3	RPS3	H3F3A	PML	NRBP1	RBM10
		GNL3	TP53	H3F3A	KAT2B	NRF1	RBM39
		GNL3	OBSL1	H3F3A	HNRNPK	NRG1	RBM7
		GNL3	HNRNPU	H3F3A	PARP1	NRIP1	RBMY1A1
		GNL3	EIF6	H3F3A	XRCC6	NRL	RBMY1D
		GNL3	EIF4A3	H3F3A	XRCC5	NRP1	RBPJ
		GNL3	FTSJ3	H3F3A	IGSF8	NSA2	RBSN
		GNL3	RPLP0P6	H3F3A	NCL	NSD2	RBX1
		GNL3	RPL5	H3F3A	KIF11	NSF	RCAN1
		GNL3	RPL37A	H3F3A	RAB5C	NSFL1C	RCAN2
		GNL3	DDX24	H3F3A	SUV39H1	NT5DC1	RCAN3
		GNL3	FBL	H3F3A	EHMT2	NTF3	RCBTB2
		GNL3	RPL10	H3F3A	FUS	NTF4	RCHY1
		GNL3	RPL19	H3F3A	CBX4	NTPCR	RCN2
		GNL3	RPL15	H3F3A	HNRNPA1	NTRK1	RCOR1
		GNL3	RPS24	H3F3A	ITGA4	NTRK2	RDH11
		GNL3	RPS5	H3F3A	NUDC	NUB1	RDX
		GNL3	RPS7	H3F3A	KAT5	NUDC	RECK
		GNL3	RRS1	H3F3A	TRIM28	NUDCD1	REEP1
		GNL3	KRR1	TBC1D7-LOC100130357	TSC2	NUFIP1	REEP4
		GNL3	NIFK	TBC1D7-LOC100130357	TSC1	NUMB	REL
		GNL3	DKC1	TBC1D7-LOC100130357	HOOK1	NUTF2	RELA
		HSPB8	HSPB6	TBC1D7-LOC100130357	KIF2C	NVL	RELB
		HSPB8	HSPB2	DLK1	ATP2B4	NXF1	RELN
		HSPB8	HSPB1	DLK1	FIBP	NXF5	REM1
		MRPL58	HK1	DLK1	FAM234B	OAT	REXO4
		MRPL58	HNRNPU	DLK1	ZDHHC17	OBSL1	RFX6
		MRPL58	PCCB	DLK1	INTS7	OCA2	RGCC
		MRPL58	HNRNPDL	DLK1	FGFR1	OFD1	RGS12
		MRPL58	SYNCRIP	DLK1	EGFL7	OGT	RGS2
		MRPL58	OAT	DLK1	ZZEF1	OLA1	RGS3
		MRPL58	ILF2	H2AFX	BRD1	OLR1	RGS4
		MRPL58	GADD45GIP1	H2AFX	HIST2H3D	OPA1	RHEB
		ID2	HSPA1A	H2AFX	HIST2H3A	OPRD1	RHEBL1
		ID2	HSPA8	H2AFX	HIST2H3C	OPTN	RHOBTB3
		ID2	VHL	H2AFX	HSPA9	OSGEP	RICTOR
		ID2	HSPA1B	H2AFX	MAPK8	OSTC	RIF1
		ID2	HSPA1L	H2AFX	MASP1	OTUB1	RIMS1
		ICAM1	HNRNPH1	H2AFX	RUVBL1	OTUD4	RIMS2
		ICAM1	SYNCRIP	H2AFX	SIRT7	OTUD7B	RIN1
		ICAM1	ILF2	H2AFX	MATR3	OTULIN	RNF11
		ICAM1	PABPC1	H2AFX	SMARCA2	OXCT1	RNF115
		ICAM1	NCL	H2AFX	MCM2	OXR1	RNF130
		IARS	SNCA	H2AFX	SMARCA4	P2RX6	RNF138
		IARS	RPL23A	H2AFX	CPS1	P2RY8	RNF14
		IARS	TRAF6	H2AFX	POLR2A	P3H1	RNF180
		IARS	EGFR	H2AFX	STK4	P4HB	RNF2
		IARS	UBC	H2AFX	QARS	PA2G4	RNF216
		IARS	VHL	H2AFX	STK11	PAAF1	RNF220
		IARS	USP19	H2AFX	BRCA1	PABPC1	RNF32
		IARS	AURKA	H2AFX	BIRC5	PABPC1L	RNF43
		IARS	SYNCRIP	H2AFX	HSPA5	PABPC3	RNF5
		IARS	FBXO6	H2AFX	NGFR	PABPC4	RNF8
		IARS	ERBB2	H2AFX	TIAM2	PACRG	RNPS1
		IARS	EPRS	H2AFX	EEF1B2	PACS1	RNVU1-7
		IARS	DBN1	H2AFX	EEF1A1	PACSIN1	ROBO2
[truncated: 71,848 more rows]

## Sheet: Supplementary Data File S2
Supplementary Data File S2: The data matrix with raw RPKM values of PD and SZ interactome genes used for hierarchical clustering and principal component analyses. The expression values of 4,436 genes (rows) present in the PD and SZ interactomes across 407 spatiotemporal coordinates (columns) in BrainSpan Atlas
Gene	A1C-11yrs	A1C-13yrs	A1C-17pcw	A1C-18yrs	A1C-19pcw	A1C-19yrs	A1C-1yrs	A1C-21yrs	A1C-23yrs	A1C-24pcw	A1C-25pcw	A1C-30yrs	A1C-36yrs	A1C-37pcw	A1C-37yrs	A1C-40yrs	AMY-11yrs	AMY-13yrs	AMY-15yrs	AMY-17pcw	AMY-19yrs	AMY-1yrs	AMY-21pcw	AMY-21yrs	AMY-23yrs	AMY-24pcw	AMY-30yrs	AMY-36yrs	AMY-37pcw	AMY-37yrs	AMY-40yrs	AMY-4yrs	AMY-8pcw	AMY-9pcw	CB-12pcw	CBC-10mos	CBC-11yrs	CBC-12pcw	CBC-13yrs	CBC-15yrs	CBC-16pcw	CBC-17pcw	CBC-18yrs	CBC-19yrs	CBC-1yrs	CBC-21yrs	CBC-23yrs	CBC-24pcw	CBC-2yrs
A1BG	0.597338	1.55342	2.61594	2.79843	3.84723	1.15229	2.15147	0.6029	1.39607	1.52026	1.64775	6.3208	1.14745	4.51926	1.20218	2.70048	1.97671	1.82402	1.54282	2.0754	4.48906	2.43615	1.77642	1.22921	1.77656	0.639572	2.79561	2.80681	3.36896	2.2238	7.52938	12.893	0.571314	0.295209	0.231302	1.56766	1.19584	0.386124	1.47328	2.75781	0.902473	1.07393	4.34042	2.3198	2.38893	1.29733	3.18949	0.517929	5.88512
A2M	32.2304	25.7844	4.86501	71.1665	3.97298	38.7769	32.808	38.523	38.2143	19.4562	70.1249	38.1802	24.9282	80.9754	45.959	16.5506	20.026	34.5916	21.8255	8.08853	28.5975	34.0442	25.341	31.0374	54.4774	28.5143	38.2399	33.0458	94.1793	31.1225	16.7553	21.0537	14.2298	9.37429	8.55375	6.44882	18.8593	7.95992	24.336	47.1147	52.9091	12.5255	23.2261	33.2623	50.1131	22.0759	25.582	22.4023	23.4983
AAK1	9.4688	7.28349	2.76562	2.79293	3.28174	11.3041	17.288	16.8426	6.85399	2.70359	1.90209	7.10808	13.4077	2.11853	17.6631	7.26838	3.75733	3.40839	9.99514	2.08749	6.23679	12.562	4.20421	10.8608	4.05661	1.79642	6.50064	7.11198	1.02928	4.19554	1.83243	1.68621	2.75889	2.80187	4.03807	4.51185	8.26505	2.68408	7.2016	10.4064	2.49341	2.8256	3.71916	7.60101	10.6371	12.4024	7.75328	2.59323	2.92688
AATF	8.61057	9.36239	16.9013	13.5003	17.0385	12.4025	9.18002	9.70554	15.751	12.3766	14.3797	12.9019	5.82564	12.5383	10.2773	11.2482	11.6581	11.9649	11.5922	23.9849	13.5804	11.5476	14.6475	10.0022	12.1157	21.1228	12.8926	10.8593	10.9737	10.2113	12.2905	8.96569	22.4399	21.0149	14.7303	29.8636	16.3369	19.6293	16.205	19.6309	16.3408	26.7666	15.3347	20.9178	20.8608	18.8505	19.7797	15.7805	11.4632
ABAT	48.059	51.5476	24.4978	35.2333	14.9349	58.9032	55.6925	54.3864	58.2689	32.9638	71.5147	44.2453	56.3	55.4891	56.7856	46.1669	55.1716	44.141	50.8736	30.1271	47.1533	56.118	38.5113	47.067	55.0511	44.5302	55.3156	60.3021	60.2462	44.8581	56.4699	21.8973	42.0992	56.1697	51.4139	27.7347	40.2146	39.2869	44.6427	39.5324	53.6971	60.9576	23.482	46.7523	52.7515	55.951	54.6734	90.9431	15.0504
ABCA1	0.474921	1.33533	0.814153	0.911616	0.382964	0.512636	0.720771	0.740153	1.92935	0.595572	2.4129	0.157354	0.816308	1.11591	1.53274	0.132411	1.52228	2.64211	2.52845	2.32773	0.904448	1.64653	2.29081	0.933404	4.44124	2.89864	1.50343	2.10256	3.4095	2.71104	1.03491	0.463646	1.37053	1.19074	0.623125	2.48271	0.533146	0.219438	0.802134	0.501674	1.47557	1.19129	0.320986	0.497545	3.59959	0.55086	1.09084	0.677812	0.446043
ABCA2	19.544	34.79	12.6657	50.5335	11.3974	41.7518	25.3513	29.0439	66.5547	7.9808	22.0761	152.658	58.4837	11.3734	47.7899	18.8511	25.2399	55.4826	65.3788	9.19345	122.77	43.6781	12.6467	45.8042	103.359	6.79528	79.0644	87.4391	13.1527	54.5901	15.7636	17.1228	3.92047	6.04807	5.26723	22.0065	22.9826	3.40067	29.057	34.4154	11.9798	8.50266	25.127	45.4896	23.0068	31.3572	38.3503	5.64816	20.1392
ABCA3	19.5391	22.2558	30.8512	13.7317	33.2848	26.3291	37.241	30.3998	21.6443	31.5539	23.8499	50.5876	23.9362	28.4133	25.6764	16.2549	19.3607	24.5782	28.9704	21.4681	55.0749	40.4529	38.6808	29.9895	21.3954	19.2347	30.2372	31.8354	17.3431	15.9398	10.6442	14.7622	17.8673	17.8033	24.2846	24.9051	21.7125	23.7557	28.7135	30.5557	31.2771	29.9527	20.8559	38.1555	32.4714	28.0501	31.4001	36.2138	14.8757
ABCA5	3.19748	3.00991	2.20826	1.40134	1.25488	4.90694	3.80287	5.23881	3.16623	2.22573	1.51945	0.99416	5.12662	1.92669	4.56025	2.51651	2.92232	2.23559	3.9387	1.61062	1.70797	3.51653	2.44067	4.07036	1.69338	0.467917	2.17156	2.29331	1.53002	4.31842	4.39799	1.556	1.32033	1.33946	4.8873	11.5363	10.2274	4.59801	8.21718	5.81997	1.70969	3.44862	3.59107	5.00156	8.74988	10.4613	5.45058	1.93796	3.9606
ABCB1	4.11129	4.71221	0.660098	10.7159	0.34222	5.25074	5.32623	5.67257	7.63512	2.27954	13.6297	3.29661	3.43091	8.9721	6.41024	2.01171	2.19755	5.68778	3.21355	0.693419	2.97753	5.04049	2.35882	3.81248	8.47922	2.26753	4.16115	3.37719	8.70219	4.15655	2.87525	1.60678	1.11099	0.614465	0.493784	2.41484	2.95915	0.607325	3.94866	6.89495	1.78666	1.06286	2.54318	3.68898	7.74897	3.52356	3.59755	1.94072	2.93256
ABCB10	2.10798	2.82801	3.99468	1.98453	2.26397	2.93782	2.0215	2.57733	2.32994	2.78985	2.35482	1.39451	2.02175	2.84958	2.55264	1.87464	1.901	2.03982	1.85993	4.52441	1.05223	1.98154	3.28491	2.55982	2.19381	2.98555	1.66476	1.87821	2.60517	2.43017	4.89332	2.16144	2.96625	3.18608	5.07038	6.7389	4.9501	5.33655	4.78953	4.01325	2.84836	4.21998	3.77647	3.638	5.6811	4.57488	3.45182	3.44426	3.06451
ABCB6	4.28297	4.59941	5.72323	3.68715	6.26801	5.05416	4.3335	3.45638	5.02332	2.64453	5.09478	9.19825	5.76156	7.03826	5.91399	6.09303	5.4917	5.75826	5.37516	6.23102	10.0236	5.23856	4.02962	4.0008	5.7961	5.01715	8.46944	9.09911	11.8554	7.19428	5.79536	6.14119	2.74477	3.77604	2.09999	8.97942	5.35662	1.45044	5.44941	6.33434	7.06253	5.23344	4.20668	5.40007	3.34516	4.74843	6.74796	3.10078	2.78861
ABCC2	0	0.037436	0.079806	0.014403	0.03441	0.023966	0.020425	0.013719	0.014314	0.014015	0.095741	0.021354	0.037229	0.026983	0.046743	0.017879	0.035087	0.03326	0.021045	0.111722	0.028684	0.028175	0.042964	0	0.056876	0.055875	0.066523	0.047468	0.049083	0.123907	0.016954	0	0.055803	0.022755	0.004073	0.130515	0.099361	0.012013	0.102986	0.040984	0.031935	0.036927	0.023094	0.050991	0.023401	0.074855	0.081635	0.041277	0
ABCE1	6.80866	4.76882	7.20052	2.66837	4.01898	7.15403	4.5531	6.27391	5.23407	8.01041	3.37963	1.57023	3.8593	4.28416	4.613	2.80268	5.39777	4.11698	6.39124	6.73191	2.03904	4.69455	5.66878	6.86019	4.43655	6.92636	3.56637	3.043	3.88038	5.30498	5.32028	3.93126	6.38883	7.39281	9.68629	3.90476	3.49145	9.71536	4.33857	4.21954	4.52727	6.95417	3.2554	3.4042	4.84404	4.3865	4.04338	6.9117	2.33618
ABCF1	12.7707	11.9555	14.8511	8.41748	13.9508	13.606	14.0878	10.2934	11.8813	15.3536	10.5833	15.4424	8.60908	11.1023	12.3839	8.34133	10.8777	11.0933	11.2457	16.3254	14.782	11.8371	17.4983	9.31002	11.5288	16.3908	12.9126	11.5472	9.63112	11.2258	5.18025	6.82435	18.014	15.5103	12.892	8.52276	13.3976	15.7917	13.916	13.1685	13.9355	19.4276	10.253	17.1061	14.0195	12.3194	13.5754	16.747	4.95922
ABCF2	11.0071	9.98792	8.81987	5.71662	6.57525	13.2256	9.82398	12.0166	9.2223	11.6552	7.21547	16.5816	10.3986	6.85769	12.887	11.3459	9.29006	9.15704	9.84425	8.25882	14.5436	9.84571	9.04374	11.1902	7.98531	9.35276	12.0144	11.7183	5.41321	9.81488	5.50849	6.59277	11.446	8.37498	7.62332	6.37021	9.82844	10.5873	10.6141	10.9835	9.48623	10.8497	9.20806	14.0478	9.91574	9.80699	12.6377	12.3961	3.57965
ABHD14A	14.3633	18.2366	9.61764	8.72683	12.7985	20.0425	15.1643	16.5273	10.3537	17.07	8.11119	46.377	15.3509	26.2412	12.3475	28.3481	19.3443	18.4678	11.4814	5.83031	39.4814	17.2122	9.19815	18.0078	12.4569	7.78808	26.4538	20.7327	25.006	12.4329	16.594	24.9903	8.97219	9.40926	9.89133	10.4385	18.3112	11.9375	27.5475	25.2515	26.6371	14.101	43.6787	42.9378	23.091	16.8874	40.2633	19.6068	14.065
ABHD16A	8.87651	10.0911	9.95908	7.70829	8.60121	12.7444	12.4467	9.04979	11.3618	9.31594	10.108	25.1674	10.8211	10.4219	9.96341	14.6024	8.50921	9.34548	9.83336	13.5532	21.049	12.2126	11.0578	9.31864	9.32721	18.0036	14.5949	11.3622	10.0675	8.86996	9.88485	12.4787	10.4623	10.9427	7.89197	13.9475	10.4186	9.2605	15.903	18.4852	13.5873	13.9587	17.0922	24.2599	18.533	11.7941	21.2682	14.2007	10.2647
ABI1	19.635	17.0584	13.0422	12.2283	9.47502	17.6271	18.4255	23.0174	17.5001	15.0741	23.8034	7.09706	13.2566	17.3734	17.3125	15.1708	17.6323	16.4096	24.3176	14.4968	10.902	22.5224	16.9633	21.81	18.1884	20.8101	15.6562	18.3783	17.5483	19.3422	25.6101	16.9914	15.1475	16.5939	18.4517	21.2363	16.5202	20.2643	18.0424	18.0631	13.1693	18.7732	12.6441	14.1019	19.4374	16.431	18.4712	23.1431	13.0399
ABI2	67.143	36.9975	61.1982	14.3223	34.9443	41.031	61.8278	56.6388	30.7663	70.8431	26.6106	13.1344	33.9044	36.2249	42.1098	19.2886	43.5729	26.9045	48.5164	38.1733	19.829	46.635	54.45	51.1615	25.9976	40.3663	25.9437	29.7571	24.9869	35.4019	29.8552	15.7845	43.9167	48.2558	49.266	26.1113	31.3292	34.3448	24.7822	24.998	28.4065	31.5967	12.4325	19.1578	29.6562	33.3792	24.7592	37.556	12.9102
ABI3	0.335492	0.400882	0.141377	0.636934	0.287557	0.665423	0.890202	0.345314	0.323949	0.323281	1.11858	0.95799	0.706123	2.65639	0.600391	0.353507	0.132918	0.301443	0.344816	0.131163	0.566084	0.696297	0.412241	0.639348	1.3288	0.90141	0.478161	0.679975	5.13327	0.900601	0.546775	1.26522	0.524598	0.225139	0.408743	0.138305	0.220749	0.269758	0.123024	0.776286	1.84723	0.46021	0.238524	0.354097	0.762359	0.190749	0.68009	0.825342	1.039
ABI3BP	0.273855	0.251842	1.0091	0.146339	0.6063	0.190161	0.684952	0.273528	0.585155	1.52145	0.099047	0.062259	0.314503	3.19899	0.564486	0.207001	0.284321	0.387295	0.574092	0.522905	0.318086	0.618746	1.60697	0.371524	0.725778	0.293977	0.453822	0.470206	0.678167	0.411033	1.18705	0.522032	0.04501	0.107424	0.083718	0.107674	0.070665	0.071244	0.208221	0.093063	0.548211	0.166769	0.098832	0.088772	0.233112	0.165625	0.151649	0.135536	0.238618
ABL1	4.87619	8.95082	16.1004	9.33108	10.1633	6.94375	6.71795	6.5591	10.3681	11.9008	13.4574	12.735	6.86443	12.8206	8.14322	3.41998	8.38942	11.6142	9.57789	28.9016	13.0399	10.0188	17.2136	8.13101	15.1438	28.0467	10.5283	10.9705	17.6321	9.88775	3.38393	3.3238	21.7126	32.4286	19.4058	3.17623	5.95621	14.1261	7.54712	5.82329	32.6032	18.7194	5.61502	7.30783	6.70851	7.59676	7.84981	16.107	3.7224
ABL2	3.50013	2.94965	6.02609	1.30221	4.57605	4.42865	3.49602	3.96216	3.08489	5.64391	2.27249	1.72208	3.15628	2.48245	4.63475	1.29844	4.10614	2.75945	5.07623	4.74636	3.65485	3.75355	6.17964	3.05809	3.23412	3.85595	3.14685	3.10687	1.71686	3.04378	2.1668	1.20511	3.73892	4.06133	4.56749	3.84482	7.31649	3.1978	4.50815	5.27682	4.0878	3.9186	2.53199	5.90875	5.29725	6.95524	3.85475	3.67577	1.28215
ABLIM1	17.0191	18.835	34.32	20.5994	18.4195	16.957	19.1368	19.9905	26.4356	31.7909	42.5514	8.66484	14.7994	29.8485	23.5328	8.17673	28.8674	16.8449	17.4834	11.7461	12.5754	16.8423	30.2267	18.2146	25.2597	4.11234	16.484	21.9308	20.473	22.7034	9.57986	7.20313	8.7448	7.48753	33.0247	147.472	195.393	19.5449	149.657	156.726	44.1665	34.9245	61.351	128.669	162.275	178.13	102.122	32.5005	27.4312
ACAD11	1.26454	2.27593	3.20593	4.16282	2.26141	2.49444	1.63171	1.31725	4.18465	1.39423	4.88954	2.6158	3.99449	3.4144	2.73666	1.58899	2.0512	2.75311	3.67149	5.89562	2.48261	1.85205	3.55419	1.30574	5.7668	3.35633	4.31096	4.37003	6.66695	5.78257	2.58025	0.972968	2.87182	3.5367	2.27518	5.29192	2.23335	2.19711	2.36574	2.75324	3.57549	4.21782	2.25054	1.81323	1.59387	2.31463	3.5659	1.50237	2.39836
ACAD8	4.96005	4.50733	4.48787	2.73891	3.35749	4.85996	5.12715	4.23628	4.60053	4.60173	4.53622	5.38577	5.88192	4.16428	5.93783	4.24322	3.89634	3.96132	4.12319	4.74412	5.60176	4.72736	5.00556	3.5853	4.12906	4.66594	5.35823	5.6822	3.80747	6.09241	2.90829	3.43958	4.12867	2.97443	2.23173	6.23354	5.1014	2.41439	5.64478	5.12277	4.82135	3.96176	3.69392	6.06402	4.69889	7.44936	5.37335	4.75338	1.8936
ACAP1	0.112734	0.280457	0.826141	1.16816	1.58452	0.150545	0.209282	0.157191	0.684727	0.509761	1.00584	0.552821	0.456714	1.2985	0.275253	0.915862	0.556724	0.668848	0.3723	0.654687	1.01709	0.405403	1.12679	0.260143	1.48866	0.345977	0.798554	1.10449	2.59083	0.793191	6.89583	1.54917	0.696061	0.445663	0.532355	0.81526	0.813872	0.890073	0.762906	0.933869	1.45601	0.919519	2.20923	0.934354	0.786243	0.578049	1.15406	0.55599	1.87803
ACAT2	20.3001	13.6185	38.0214	10.2111	42.2871	17.624	14.1078	15.5958	15.8895	43.1025	12.3779	12.831	10.608	7.84309	13.6357	18.6678	20.111	13.5262	15.9455	24.8284	15.2149	14.5904	30.6179	15.9929	12.0396	25.5316	17.5483	13.3879	6.46304	13.554	16.0268	24.7534	32.3232	28.0603	23.7195	16.6499	9.42127	35.3456	8.57886	9.33691	12.0846	24.7349	12.4688	10.5128	9.74632	7.07218	10.2135	22.8899	8.4523
ACD	4.18563	8.71792	14.2737	5.27709	17.8765	6.64184	7.32324	4.90538	6.632	14.5135	6.70442	19.0896	6.80304	14.6889	7.23491	9.40626	7.37746	7.66433	5.03678	17.1386	13.7965	7.13712	12.5625	4.99981	6.09883	17.104	9.0144	8.93708	14.0101	6.77312	5.66427	9.46675	11.8433	12.9762	10.2703	16.9785	8.27964	7.93158	11.5017	13.02	16.6782	14.6972	16.1624	14.0615	10.6095	9.03494	16.8257	15.3843	7.89555
ACE	0.567652	0.659817	0.894428	1.15125	0.706794	0.742899	1.29787	0.841163	0.634573	1.31979	1.44477	3.00667	1.0094	2.99497	0.812446	0.515749	0.378613	0.822816	0.381917	0.78456	1.16278	1.10848	1.24204	0.72045	0.741377	1.09767	1.35256	0.909957	2.68557	0.57352	0.807707	0.321538	0.566497	0.431398	0.558567	0.24531	0.291189	0.676102	0.317635	0.419303	1.43775	1.58445	0.812793	0.838694	1.07839	0.316255	0.462426	1.36957	0.734225
ACIN1	5.25002	7.75586	19.1984	8.02909	23.7212	7.61749	7.10472	5.9672	9.88731	9.16934	12.5024	8.83708	7.91276	8.00238	9.00351	4.82406	6.90861	8.31428	7.32017	29.3139	9.4539	7.46024	16.6445	5.86509	10.8621	20.2884	8.72666	8.5727	10.7548	11.6665	4.75004	4.29551	16.0075	13.908	11.3586	30.4039	13.8952	10.0523	13.5252	13.3287	11.8824	18.664	10.8653	13.4255	12.1433	12.0215	13.4801	8.18192	7.39162
ACLY	23.8669	23.5606	57.4979	14.9325	33.0719	30.4597	28.4194	33.2348	25.7739	85.506	23.6338	30.8807	23.5548	40.6118	30.9867	18.1781	20.2009	21.6929	30.9111	46.4207	34.1406	31.1815	69.1678	30.2816	23.1608	66.6495	29.0519	29.9098	30.3766	20.4993	30.8259	16.085	86.3646	85.2442	50.2131	26.4335	22.6195	54.993	30.8543	35.0633	79.8129	54.9213	18.8043	36.6393	38.2929	32.1241	29.2899	67.5444	11.5137
ACO2	45.8828	62.6561	27.6445	56.281	26.6736	58.1419	55.1273	68.4517	59.8914	38.106	86.4437	102.144	48.6358	50.6394	49.9518	77.8469	53.2492	70.5411	59.9567	31.2547	112.689	66.4842	34.1178	73.1783	70.1147	45.6252	85.4476	96.5388	58.0684	52.558	58.9437	72.537	40.5419	33.0944	27.6054	34.8076	34.9307	28.9505	50.2984	49.2667	65.257	40.6238	50.4887	72.0151	51.8104	42.3966	68.4719	46.2552	30.8564
ACP1	16.6296	14.3116	12.3295	7.07779	10.6335	18.6727	14.2911	13.1761	11.277	13.5996	6.79012	14.2395	13.1833	10.9808	14.1604	21.2306	15.7745	11.5805	15.9677	14.423	13.9849	14.1829	12.2096	13.4644	9.58701	16.6895	19.5618	14.7486	10.2045	17.8988	19.6401	17.2209	19.5342	15.9646	15.1458	6.61357	9.34718	18.6136	11.4099	11.8968	15.3666	15.5984	9.38643	11.3247	12.6332	8.40451	10.0762	18.618	5.70129
ACP2	12.4755	10.6944	7.08884	6.45111	6.48642	14.558	14.0563	13.5639	9.35473	11.3295	8.73284	23.2673	9.33862	11.1184	10.0068	10.6711	14.2976	11.7927	10.2088	7.65716	23.6013	15.5425	11.288	12.889	9.49063	11.7428	15.8114	14.0666	10.132	8.86472	6.72786	11.3021	9.36832	7.54591	7.98355	2.62923	11.2658	7.04446	10.2533	8.77102	20.3612	10.598	9.9496	16.0468	11.849	8.50952	11.4856	14.7439	4.70103
ACSBG1	17.0681	22.0827	3.14072	27.6283	2.08706	21.306	11.5464	16.436	23.3214	5.19579	45.9028	12.6568	11.6532	8.32233	17.0579	18.9955	26.0432	25.9111	24.1576	2.70898	20.7841	15.4105	4.83087	17.3214	22.5551	7.60665	23.3602	24.3571	10.9818	23.2774	24.7561	22.8119	2.09797	2.31595	3.29022	7.40458	11.5154	3.11858	14.2889	12.1441	2.68157	3.57322	12.5303	14.0897	11.6956	10.3101	14.7678	4.18389	11.4273
ACSL1	8.58122	7.10571	7.32646	6.64	4.0429	12.1139	5.80772	7.39347	12.3873	10.2468	3.3018	7.6817	7.48237	3.81322	10.9199	3.4208	9.26131	9.45238	13.3298	5.25018	7.8808	8.29256	9.34522	13.0039	12.8229	3.75083	11.5531	9.39968	2.65418	14.4245	6.14861	5.25652	6.193	2.97862	11.3506	6.61085	7.94324	12.5364	7.96016	8.33008	13.926	11.4643	4.52749	8.26681	9.61515	7.83226	7.4171	13.3328	2.61545
ACSL4	27.1554	12.4232	17.6799	2.94958	8.18889	18.7206	32.1623	30.4774	10.6513	30.5412	4.23995	4.86069	11.9467	18.0552	15.0359	5.56759	20.0742	8.86725	23.6335	9.11348	8.43397	26.6529	21.1427	26.8291	7.56311	6.44132	11.5802	10.7948	5.41235	11.1087	17.846	11.9261	14.2144	13.3936	36.8824	5.17612	12.6217	34.459	11.5851	14.855	10.6776	16.0731	5.5565	11.5287	18.4996	18.1488	9.74948	22.1264	3.30579
ACTA1	1.71463	1.13111	2.50911	0.420456	1.35487	0.555884	1.22713	2.36742	0.654232	4.54259	0.471491	1.88336	0.466309	3.88211	0.410398	3.29229	1.3438	0.854737	0.825129	1.59582	2.03527	0.891609	2.97758	1.11932	0.356331	0.803542	1.03188	1.20035	0.936434	0.467266	1.80183	1.78788	0.620856	0.540608	0.327686	0.636832	0.311136	0.987588	0.456284	0.412386	0.57697	1.81872	0.910436	0.6775	0.694432	0.610043	0.945995	1.6964	0.791892
ACTA2	13.1848	20.5855	0.285793	29.1514	0.316496	14.0332	9.19381	61.4598	33.954	16.1428	23.3135	13.9173	31.3035	130.473	26.8299	27.1819	4.55702	14.2747	7.57727	0.558807	11.1545	6.34925	1.68565	12.9666	21.5091	1.59906	10.2356	13.2793	170.441	18.4929	17.6397	12.0611	2.81643	0.717793	0.365078	3.3028	5.72785	0.112688	7.60444	8.91946	9.90286	1.59778	8.95039	8.86944	11.1478	8.03264	8.55897	0.979065	20.4481
ACTB	606.332	593.953	771.007	345.727	640.604	521.371	455.841	579.515	546.846	1510.69	420.242	743.319	391.279	954.92	421.27	552.223	676.671	533.367	550.627	971.161	809.781	517.728	935.726	660.76	531.277	1685.87	593.851	635.934	983.832	450.461	494.422	683.513	1309.75	1220.89	723.044	158.057	314.595	1179.17	467.333	491.494	1278.57	783.639	414.461	463.623	337.579	300.944	501.197	1353.59	430.763
ACTBL2	0	0	0	0	0	0	0	0	0	0	0	0.023954	0	0	0	0	0.020157	0	0	0	0	0	0	0	0	0	0	0	0	0	0	0	0	0	0	0	0	0	0	0	0	0	0	0	0	0	0	0	0
ACTG1	544.304	476.444	1600.66	386.045	1403.63	477.001	571.64	550.461	470.948	2492.61	462.043	855.559	343.01	1616.33	408.392	514.23	765.767	564.853	484.356	2047.1	891.929	699.681	1668.42	722.686	552.291	3008.12	784.986	756.201	1545.25	540.694	642.726	846.784	3994.88	4030.78	2106.13	244.462	298.324	2258.45	422.466	437.148	3066.05	1861.79	408.03	480.566	575.056	307.356	538.668	2852.94	363.388
ACTG2	0.671543	0.613762	0	1.03191	0	0.51547	0.630058	4.68176	1.44848	2.14612	1.17517	0.417599	1.68507	12.1883	0.772048	3.812	0.102873	0.451797	0.172926	0.072774	0.234208	0.213894	0.096835	0.549776	0.6059	0.091754	0.230341	0.505064	4.52746	0.506298	2.46743	0.582457	0.252714	0.06193	0.040608	0.218304	0.100192	0.029668	0.271464	0.525942	0.194984	0.07269	0.407424	0.333901	0.355218	0.335818	0.262652	0	1.1688
ACTL6A	1.34249	1.65989	2.98542	2.81342	2.78613	1.80006	1.09929	1.73044	2.85129	1.82558	3.78032	1.22716	1.35624	2.67993	1.73399	1.56037	2.07309	2.20738	2.22626	14.4388	1.45966	1.9609	5.76741	2.38508	3.26261	15.156	1.75368	2.02985	4.3578	2.25498	2.79829	2.99032	17.8104	15.8351	5.46702	4.01189	1.5419	9.23705	1.8046	2.1075	11.5595	8.9874	1.24026	1.22846	2.22085	1.69064	2.14717	7.20075	1.79076
ACTL6B	16.873	19.9528	55.6735	3.32249	83.7165	19.3338	22.8948	21.8677	16.5859	69.6318	6.06214	46.1654	19.4871	29.2982	15.6372	33.0799	19.1842	11.9824	14.8323	42.3112	34.9368	20.5862	49.8201	18.3047	6.91911	43.0538	23.0757	19.4222	9.28352	11.6898	21.2769	26.1075	48.1788	27.7751	30.6261	30.8451	21.2923	41.5351	26.5882	36.4217	31.3737	36.9407	33.9601	40.3667	29.7342	20.6807	37.2547	38.9917	24.4347
ACTL8	0.034682	0.031665	0.032113	0	0.077089	0.040821	0.136285	0.069154	0.096205	0.260793	0	0.251156	0	0.069176	0.053199	0.185927	0	0	0	0.018431	0	0.022033	0.072313	0.021433	0	0.054171	0	0	0	0	0	0.034335	0.02364	0	0	0.019635	0	0.040923	0	0.023111	0.02692	0.049907	0	0	0.019794	0	0	0.078202	0
ACTN1	7.9754	11.4566	1.93441	3.55884	1.67972	10.1611	12.6717	13.5171	9.47777	2.51334	4.02238	13.3334	12.1724	10.2913	12.0421	8.20031	5.87611	7.29567	11.4388	2.80961	15.1265	10.2376	3.26516	9.61172	4.96719	7.7162	10.603	10.8012	12.4581	11.0155	8.94114	4.25092	2.7909	3.97873	2.42859	4.14207	1.71455	1.692	2.71994	4.12278	8.3255	4.51707	1.95899	3.4869	3.6023	3.56269	2.99079	6.20071	2.69505
ACTN2	16.9216	11.9732	34.8844	6.23283	26.8177	13.7656	16.2045	13.1849	9.34976	47.0643	2.91158	16.1729	13.3496	22.5577	13.3999	12.1185	11.8633	8.03967	14.8759	11.4876	14.5642	9.45192	12.5705	12.05	6.01208	1.26022	12.9774	12.8394	6.55283	12.4709	18.6989	5.27262	0.980168	0.544957	0.537279	0.551958	1.49144	0.424046	1.35116	1.46978	0.333535	1.78175	1.35167	2.19023	1.73252	1.52072	1.30376	0.41263	0.409976
ACTN4	17.6135	29.5235	11.6794	31.3312	14.9766	25.326	27.7373	30.8419	37.2697	15.7223	35.1365	51.3224	31.3985	43.8236	26.1428	25.2928	12.2713	26.3261	25.2855	20.132	38.5524	24.3653	21.4041	23.2743	38.5871	23.9578	24.7632	26.7412	55.6915	18.3443	11.9596	13.8552	17.752	18.053	10.5568	18.6483	13.8969	10.0884	20.3628	27.5526	39.9762	20.7932	19.8481	24.2358	26.0077	18.3479	25.3468	16.8739	25.4676
ACTR2	68.0606	47.935	30.4426	19.1369	20.1376	60.1911	52.6553	65.1753	50.6725	39.8417	29.8833	19.3083	42.9654	31.7123	53.614	25.2125	44.364	29.8833	66.0843	29.3866	21.534	49.5657	40.5171	56.2225	34.5745	48.3643	32.1582	35.7509	27.0738	39.7528	35.3384	25.4783	46.4253	39.7404	72.9624	35.6323	40.0855	62.9051	41.6655	47.9712	34.9814	43.1355	22.0366	31.711	45.979	44.6747	37.219	50.7665	12.4333
ACTR3	12.322	7.85529	17.5084	3.54879	11.5316	10.4094	10.1109	11.5461	8.61536	17.0975	6.07853	3.84686	5.85128	10.069	8.34547	6.36732	12.0018	6.68968	11.0239	15.2223	5.13051	10.1175	17.3452	11.8884	7.16344	17.3265	7.99264	7.35881	6.33992	8.2006	9.25823	6.94969	18.1325	18.859	20.9518	10.2665	8.56916	24.5988	7.61958	9.16359	9.39278	14.5067	4.78678	6.82026	8.62503	9.18534	7.69252	16.4711	4.32835
ACTR6	10.609	7.3959	9.3438	5.09798	7.35092	11.8832	7.06751	11.8912	8.11825	7.44685	5.25666	4.05399	6.87818	10.2809	7.81515	15.9073	10.1158	5.89407	9.79285	9.84036	3.60595	7.53111	7.41502	10.8704	6.40009	10.9504	6.18257	5.20688	7.95637	7.5287	19.2944	13.8676	9.98429	11.5503	11.0521	5.80694	6.16109	22.5403	5.74343	7.82779	4.19595	10.1398	6.06453	6.39057	8.47735	8.0095	5.11599	8.46385	4.73568
ACTRT1	0	0	0	0	0	0	0	0	0	0	0.028041	0	0	0	0	0	0	0	0	0.024168	0	0	0	0	0.082785	0	0	0	0	0	0	0	0	0	0	0.025398	0	0	0	0	0	0	0	0	0	0	0	0.033872	0
ACVR1	7.117	5.86639	9.67696	6.21811	5.89183	7.59036	7.29893	6.53169	6.31564	11.2926	9.15734	4.9165	4.97016	10.413	6.95286	2.5222	7.0966	5.76544	6.5583	15.7208	6.73207	9.25232	11.8914	4.71954	7.4372	18.8927	7.81292	5.41952	9.44274	5.16349	3.51577	4.49719	5.66503	7.55416	4.62752	5.11097	9.17328	4.23083	7.37424	6.66497	9.18029	6.27616	4.16355	7.00921	8.19496	5.7436	7.7249	7.38666	3.93724
ACVR2A	6.51928	5.08206	13.5428	1.40311	10.6001	3.63466	6.2965	4.45434	2.9146	12.625	2.69064	1.16037	2.77741	9.55076	3.37639	2.25659	11.334	5.35089	10.3849	10.743	4.06021	6.32528	15.7162	5.82251	3.37645	9.26014	4.21318	3.58015	8.28241	5.45515	4.09364	5.08686	25.6487	17.8433	22.3798	2.5584	4.51387	20.1957	4.55255	3.3555	6.17349	9.3122	3.0892	2.88844	2.8106	4.0451	3.11006	9.09171	2.43142
ACVR2B	0.232759	0.335266	1.08	0.133587	1.1804	0.087763	0.576334	0.387191	0.3967	0.434244	0.298378	0.08384	0.516459	0.291227	0.349859	0.047255	0.242224	0.337252	0.456293	1.49068	0.32513	0.644976	1.55935	0.232804	0.653039	0.755558	0.08529	0.408723	0.470298	0.162415	0.08679	0.125689	3.15412	5.95866	2.80725	0.814687	1.0158	1.27694	0.583113	0.64766	2.342	1.08602	0.359345	0.412916	0.904252	0.759867	0.81235	0.566013	0.154016
ACY1	3.96178	6.05727	3.29161	6.5564	3.92852	5.78237	4.15206	5.21091	4.00889	5.1321	8.1524	13.3911	4.16727	7.85521	3.95356	8.22532	5.02396	6.10781	3.75888	2.45474	10.9377	5.15329	2.86452	5.70955	5.97725	3.7646	7.72546	7.62259	8.5753	4.01173	6.12616	8.94496	2.85501	3.49893	3.00626	6.52522	6.20377	3.12243	8.90118	7.46762	10.9626	5.33336	12.3485	11.2966	7.06605	4.86545	12.7764	6.62934	4.91982
ADA	0.646275	1.14921	0.565639	3.04811	0.309279	1.08176	0.846285	0.398926	1.38137	0.601785	4.65742	2.80476	1.4311	2.0117	1.15563	0.640934	0.938214	1.72647	1.79606	0.635016	2.51916	1.53704	0.508308	0.707342	1.59744	0.821907	2.84914	2.40165	2.78334	2.95221	1.06379	2.49308	1.28851	1.1615	0.715495	0.307149	0.330143	0.525314	0.653543	1.19662	0.849576	0.8301	1.04084	0.688604	0.479079	0.298531	0.551284	0.796896	0.857667
ADAM15	2.54839	5.14918	2.62223	7.47741	3.14228	5.44459	3.06689	3.53316	5.89591	2.74993	8.11635	16.1203	4.44324	11.9473	4.96224	4.4512	4.31994	6.64543	5.25782	3.67266	13.1015	4.24276	3.46172	4.9219	10.1384	5.61285	7.4839	6.08521	20.1322	5.58204	4.25999	6.03084	4.50173	3.76009	3.52131	10.2901	5.95664	3.18655	8.623	9.33616	11.3128	6.07716	9.41387	11.1695	9.85177	6.74144	10.2238	10.1561	10.1252
ADAM17	3.32526	4.56225	5.47151	4.32247	3.60078	3.49784	3.29469	3.69532	6.6139	4.15144	5.73208	2.03927	4.7897	4.56663	4.65756	1.81094	4.27752	4.28225	5.05667	6.85606	2.14417	3.65141	6.11895	4.04177	6.13019	9.54435	3.2865	3.97156	6.28358	6.16052	4.32027	4.35051	7.16049	7.81163	8.17267	4.90902	4.61301	8.15074	4.17733	4.78805	7.52035	8.38943	3.41867	2.98081	4.17287	3.97158	4.49804	7.96065	3.47387
ADAM19	3.92296	2.9055	2.88156	0.865672	1.93635	2.71949	6.95208	2.13583	2.28627	2.43518	1.95705	2.22614	2.17136	3.14012	2.48088	1.30173	2.3292	2.24013	1.67288	3.65731	1.40808	3.72037	4.66463	2.09751	1.34399	1.7718	1.6246	1.43895	1.72632	2.83257	1.35706	1.63548	1.86465	0.745162	2.88651	4.69124	4.97728	1.66203	4.13247	4.14696	4.51054	2.88425	2.50342	4.12685	5.85597	4.95505	3.92447	2.0746	1.12549
ADAM9	5.25924	5.21224	2.11497	4.08619	1.11635	6.91014	5.76038	7.60529	8.36371	2.35856	7.05776	2.79575	5.90162	6.62249	7.65422	2.49276	4.45481	4.58447	7.96031	4.03599	2.95906	6.1114	5.28434	6.52692	7.22994	7.41772	4.84079	5.21974	8.78444	6.04576	4.9847	2.79234	2.95483	3.74799	3.9735	8.07475	7.66544	3.76847	7.96108	10.1797	6.78518	6.84254	4.3882	8.85492	12.2281	10.2744	8.26939	5.81057	3.65538
ADAMTSL4	0.131026	0.129081	0.042122	0.280555	0.224486	0.10757	0.048376	0.048704	0.13507	0.027467	0.234583	0.146824	0.191281	0.855032	0.196284	0.113847	0.105053	0.276827	0.146946	0.14932	0.260107	0.134119	0.168406	0.043518	0.34496	0.407719	0.132271	0.258071	2.96386	0.327918	0.088456	0.096006	0.020611	0.014882	0.036793	0.111809	0.131741	0.017839	0.107841	0.063261	1.1309	0.117989	0.120112	0.153459	0.114735	0.237702	0.114314	0.053166	0.189104
ADAP1	15.9356	19.7506	11.8652	16.8647	15.3518	20.0761	29.9112	25.1138	21.6884	11.8074	15.8041	60.271	16.8409	16.2882	16.8011	47.8843	14.5474	22.0851	16.5563	4.78046	39.0103	26.9972	10.2675	29.0315	19.6784	1.33654	25.5243	28.1388	9.04499	17.1263	23.2656	35.8915	5.32248	2.62603	9.17818	8.35823	7.49961	13.2778	10.6776	15.858	6.34472	7.90479	20.0708	15.9017	13.1729	11.6008	17.9879	9.63848	16.9159
ADAP2	0.398983	0.777227	0.207983	1.54184	0.498006	0.727422	1.18357	0.40672	1.11415	0.605871	2.01576	0.405674	0.996296	1.66705	1.39416	0.454635	0.368322	0.929191	1.01688	0.476648	0.590991	1.21366	1.10486	0.509772	1.98161	0.818634	1.11599	1.41705	2.55276	2.00558	0.822511	1.48122	0.509672	0.303551	0.508353	0.264677	0.385861	0.308619	0.513463	0.873219	1.23996	1.06446	0.526549	0.452408	1.41014	0.375762	0.613541	0.620112	0.529837
ADARB2	0.752012	1.73236	0.522133	1.10561	0.681267	1.81546	1.79021	1.58752	1.94222	0.267755	0.785585	6.36517	2.74535	0.920762	2.96055	0.759746	0.902701	2.59671	2.942	1.21118	4.16875	1.69277	1.48899	1.4604	3.07472	0.900007	4.85626	4.06304	1.93543	2.58692	1.10895	0.654096	0.79356	0.975218	0.647646	0.321929	0.832183	0.539144	1.20538	1.19517	1.20578	1.28176	0.326254	1.7658	1.32467	1.10947	1.32885	0.935571	0.799378
ADCY6	2.46474	5.27536	6.18825	4.15512	5.75778	4.81996	4.10359	2.46026	4.52023	3.47571	6.34329	7.4922	6.35084	4.64717	6.768	3.15058	3.28326	4.60091	3.8822	7.90957	6.9899	4.61243	6.20493	2.3041	4.68344	6.97728	5.71425	6.64613	6.76724	7.54001	1.76355	1.8121	2.93567	6.35205	5.77871	9.30242	6.30419	3.48713	6.30395	6.45174	5.85891	6.09432	2.97654	7.7664	5.71147	5.45451	5.21975	4.25626	2.79357
ADD2	19.2524	12.4469	66.3313	1.52985	39.3347	15.0252	30.3148	20.335	8.05971	58.1609	3.40069	9.95424	20.8687	25.4676	22.7696	5.17976	15.0067	9.81124	22.1017	33.0362	15.0316	24.8719	46.4299	15.5498	3.60697	17.8596	11.8018	12.2233	6.48425	10.7898	2.24785	3.46977	25.5318	29.2275	26.3248	21.8496	23.9603	15.9212	24.3659	28.317	17.6424	16.37	9.28683	23.075	30.1645	30.7289	20.7962	14.372	1.74767
ADH1B	0.039024	0.153332	0	0.152677	0.011067	0.023441	0	0.066007	0.137553	0	0.071577	0.008353	0.14332	0.105125	0.075444	0.272164	0.077901	0.117525	0.050834	0.010729	0.03707	0.037701	0.014006	0.134889	0.284075	0	0.05649	0.175727	0.115224	0.190823	0.405347	0.029575	0.013575	0.014504	0.01179	0.011199	0.023887	0	0.064144	0.025736	0.300402	0.021494	0.038891	0.036258	0	0.032757	0.036979	0.015037	0
ADH4	0	0	0	0.073199	0.01674	0	0	0	0	0	0	0	0	0	0	0	0	0.030457	0	0.03723	0	0	0.027434	0	0.071612	0.020482	0	0	0.035602	0	0	0	0	0	0	0	0	0	0	0	0.020357	0	0	0	0	0.017443	0	0	0
ADK	8.84674	5.84894	3.67967	6.57823	3.49211	8.02255	7.7823	6.44471	7.07412	3.48905	6.23272	3.84997	5.09699	7.59069	6.09354	7.38225	7.60531	5.1414	9.33404	5.73707	4.70012	7.17117	5.58185	7.41305	6.12665	9.80882	6.66017	5.26212	6.96776	5.95568	12.2685	9.11816	6.73442	8.27882	7.10292	3.26072	3.48701	10.895	3.80288	5.26254	5.52529	8.72076	4.08119	3.49094	5.25402	4.36279	3.95654	9.72792	3.7909
ADM	0.213982	2.42601	0.154105	1.16087	0.263348	0.583897	0.503974	0.662646	1.77493	2.29939	1.92761	1.1278	0.365747	20.5663	0.801363	1.25235	0.28949	1.47828	0.655349	0.191438	0.770566	0.571934	0.744446	0.644927	1.35713	0.908093	0.567813	0.729789	30.563	0.774776	0.872141	1.03535	2.60357	1.81886	1.58771	0.323052	0.057033	1.23271	1.07363	0.679991	2.04227	0.819043	0.53857	0.236541	0.243149	0.189545	0.335702	0.734304	4.32537
ADORA1	15.6108	19.9534	10.5387	16.7153	11.8342	22.4641	18.7555	17.4478	21.8664	8.31482	21.4249	44.3907	16.569	8.15897	16.9437	17.6525	14.8174	23.6329	23.168	4.73175	44.7702	20.5327	10.6155	19.7008	23.9973	2.74951	23.2413	27.8611	8.48645	12.0806	9.26995	16.0909	6.49898	4.63689	9.78192	2.00106	3.99661	11.507	9.85423	8.5107	5.3187	8.2335	7.48108	10.5622	2.36245	7.42432	11.6997	7.25185	7.79995
ADORA2A	0.537361	1.29544	1.71044	3.93815	1.30677	1.06563	1.2165	1.42464	1.60864	1.93106	4.77956	2.44506	0.767601	8.81357	1.26729	1.21856	2.58001	2.68963	9.37897	3.71351	3.70044	2.65075	2.59735	1.54347	3.47962	2.26561	2.14314	2.98996	16.8992	1.35003	22.1399	2.94821	6.0847	3.63481	2.35387	5.44005	1.34038	2.2708	1.54845	1.89028	5.72927	2.82052	2.0656	2.12997	1.65709	1.42959	1.39685	2.49199	2.30244
ADORA2B	1.74821	6.33549	0.640789	7.65888	0.980409	1.27036	1.81335	0.970747	5.41794	1.60937	15.8661	0.500015	0.606198	14.075	2.66542	1.68155	2.6922	6.45091	2.97015	1.88307	2.55188	4.26453	1.41995	2.41598	5.97638	3.33786	3.1894	4.14288	18.8595	4.65171	3.92408	5.77669	2.14675	3.00792	1.68114	1.61216	2.34	0.913915	4.36812	2.46733	2.35558	3.56725	1.91787	1.54278	2.94931	1.3845	5.61596	3.08339	5.44318
ADRA1A	0.525532	0.689645	0.091274	0.332366	0.040772	0.315777	0.868576	0.569244	1.17236	0.158627	1.45723	0.224632	0.810216	0.202467	1.12478	0.140928	0.776734	0.790115	1.02491	0.156502	0.445096	1.12723	0.14773	0.51823	1.2008	0.124619	0.473539	1.15857	0.309607	0.653886	0.105612	0.126082	1.72332	0.375102	0.318293	0.339993	0.62686	0.057806	0.605803	0.210479	0.266933	0.181872	0.221439	0.310827	0.593057	0.828895	1.17745	0.108317	0.156186
ADRA1B	3.82276	9.2368	0.444432	2.68355	1.00271	8.265	6.08677	11.4023	5.61055	1.05539	5.76094	13.5607	5.80619	2.33166	8.25472	6.50152	2.38904	9.24654	3.60102	0.459542	13.0963	6.67905	1.23552	12.6303	6.36909	1.92366	9.62407	8.26683	5.07756	7.4967	1.6627	4.63347	1.58385	0.821387	0.301803	0.286801	0.402564	0.508303	0.949999	1.22953	0.264614	1.027	0.948655	3.3121	1.50291	1.48062	2.16713	2.04738	0.441269
ADRA1D	8.52992	4.82978	0.200792	0.85282	0.327079	5.53773	10.8248	7.3767	2.4197	0.148463	1.55749	5.7438	2.62295	0.806524	3.20904	1.81817	1.85116	1.47723	0.841543	0.404227	2.43331	12.6088	0.807411	5.51436	1.412	0.131919	2.26488	2.8958	0.432761	1.18765	0.610063	1.53731	0.78064	0.14252	0.469417	0.081969	0	2.31676	0.09748	0.096481	0.677591	2.42883	0.395822	0.240073	0.330342	0.337036	0.089853	3.18271	0.102457
ADRB1	4.75644	12.4053	1.33414	5.50772	1.69375	4.30155	5.62477	5.53669	7.10407	0.648301	5.50719	5.76703	3.7858	2.76963	3.88836	6.3874	1.9338	3.9007	3.24506	0.8594	2.5203	3.15413	1.17892	3.82863	3.07719	0.140599	2.16958	2.52599	4.50552	3.17471	9.07792	3.29964	0.32322	0.01667	0.027476	0.204535	0.354462	0.080111	0.565533	0.421308	0.140214	0.861056	0.723129	0.205924	0.412381	0.300358	0.650133	0.392113	2.68053
ADRB2	0.205352	0.664813	0.117255	1.36782	0.123146	0.670729	0.179192	0.336671	0.746459	0.238059	1.50283	0.327518	1.11531	0.796434	0.916109	0.27422	0.468519	0.850222	0.454975	0.272422	0.766044	0.838196	0.463631	0.253552	1.13919	0.543938	0.615617	1.53933	0.908651	1.59973	0.439105	0.988956	0.172637	0.070117	0.154093	0.60091	0.191145	0.278151	0.460053	0.378594	0.614339	0.569457	0.346199	0.157482	0.505908	0.252671	0.447956	0.382445	1.12015
ADRM1	11.8207	16.8636	28.5921	20.794	34.2384	17.0721	19.9237	21.092	21.727	26.5493	23.9853	43.1266	11.0258	21.521	11.6972	29.1018	19.3477	18.2226	17.2167	23.9166	35.7504	22.1242	23.0573	21.4472	21.2695	22.1075	22.9439	23.5198	20.7358	12.5743	18.189	31.9037	30.4322	17.9552	12.4991	53.5968	20.7285	24.2019	31.0344	43.5575	24.2854	30.465	56.8184	38.9601	33.8274	31.4397	46.4747	25.6451	31.1862
ADSL	4.52373	3.6248	6.21089	2.83289	6.02043	4.59676	5.19165	3.85288	4.21598	8.28298	4.50087	5.00935	3.81937	5.84384	4.1617	4.76692	5.10529	4.05011	5.03179	8.12305	5.07682	5.09487	6.84875	4.77904	3.69567	11.4479	5.97112	5.21725	5.34095	4.56877	4.98314	7.66675	11.7661	9.72681	5.53518	3.88073	4.22231	8.25228	4.50699	5.73493	11.1825	9.39226	3.88362	5.44102	5.36871	3.81683	5.49398	10.7899	2.06172
ADSS	20.7311	13.1025	16.7834	5.93375	10.3531	19.1113	14.5951	17.5632	12.8036	15.1229	5.53863	7.5601	11.5161	8.6259	12.0928	10.0349	18.7698	8.6992	15.5906	12.7385	7.20784	11.6945	16.2516	19.2561	9.26386	12.6323	13.0441	9.91644	5.15001	14.4058	9.36798	7.3472	17.3023	10.6474	22.7594	4.06138	9.21148	22.2721	7.74181	8.0983	11.3164	15.0944	5.53113	9.02104	8.87896	10.7349	6.62666	14.5559	3.9848
AES	194.347	264.87	238.706	160.485	282.054	247.067	259.784	251.354	238.928	212.515	227.103	588.566	206.813	244.867	226.425	506.205	212.848	249.405	213.898	293.533	394.288	239.917	213.573	233.197	164.895	357.509	301.8	316.516	274.644	193.32	353.325	490.086	255.222	222.365	169.302	357.189	269.527	244.029	405.792	530.819	183.778	242.919	481.116	528.856	374.609	353.394	504.171	206.703	429.099
AFAP1	3.92812	4.57307	22.2594	2.00908	11.5583	3.69679	9.39125	7.33267	3.77113	26.607	6.22316	3.50861	3.88255	15.6034	5.64665	1.62428	5.34439	4.4985	6.14372	22.3371	5.59408	8.8753	21.7632	5.56086	4.40662	19.1453	5.29876	5.33985	7.5039	4.12068	2.11591	1.65033	23.2672	20.5636	27.0247	11.3519	7.96483	24.1799	8.15374	6.80629	22.0055	20.2442	4.34881	7.7996	17.3021	6.86656	5.8385	17.646	1.82905
AFF4	11.332	8.07257	14.0093	4.39149	6.33761	8.21119	11.2072	14.4172	10.4415	14.8892	7.06809	1.89504	7.45532	7.16997	11.6371	2.28821	8.86919	7.23687	13.6771	14.0067	4.05795	10.8927	19.1716	13.746	9.99791	19.2245	5.79777	7.54513	5.82421	8.79469	7.23872	3.5913	16.4372	20.8959	30.1877	11.3417	19.5212	20.5059	16.2666	15.7727	13.609	15.6501	6.96049	11.9314	22.7014	25.3451	12.4296	16.4896	4.92913
AFG3L2	20.4863	16.5466	13.5216	10.6958	10.5139	21.0229	17.9545	20.0188	18.5119	12.773	12.7095	18.2568	15.1436	12.0012	19.3179	15.8645	19.0207	14.7342	16.6654	12.8322	18.7755	19.2396	14.5481	17.8081	12.3447	10.3664	18.4345	16.8765	10.7152	17.2311	12.3229	12.7597	13.6957	12.3219	9.78295	9.23945	17.6503	14.7139	18.2001	16.8197	18.9057	16.9297	15.2761	22.021	17.86	16.3274	19.5613	13.6471	9.38765
AGA	3.22718	2.74739	1.96078	3.64885	0.826392	3.8862	1.93487	3.29586	5.54728	3.4272	3.67491	2.67697	2.73646	3.43844	2.9739	2.10066	4.21707	3.5535	5.09465	3.82064	4.24294	3.86324	2.60515	5.87742	6.16421	5.57782	5.96029	4.58078	3.21475	4.86084	3.75208	6.42007	1.96793	2.6877	0.904211	0.36504	2.7717	1.85426	2.22524	1.3647	6.22061	2.91539	2.10686	2.1453	2.07384	1.56255	2.92062	3.916	1.83849
AGK	7.30342	6.255	5.08093	2.86234	3.54454	7.84707	5.46803	6.27903	5.0437	6.91518	3.57245	6.34196	6.34831	5.00094	7.74058	5.2909	7.09458	4.63272	6.34243	4.58319	6.00837	5.20909	5.09067	5.78512	4.34515	4.6202	6.70917	6.161	3.3208	7.46305	5.06269	3.9512	5.64081	5.03891	5.56526	6.94433	8.2054	5.93301	6.52444	6.30556	4.97024	4.60339	6.04607	6.521	6.46708	4.90677	6.37531	6.58011	2.05973
AGPS	7.86683	4.54427	6.17418	3.48619	3.76736	6.89034	7.04453	8.82127	7.07752	7.01496	4.37913	2.03131	3.49172	4.51444	5.53065	2.14462	5.25136	4.52107	8.30999	4.74457	2.54085	6.7421	7.78277	8.72657	6.13618	6.0092	3.53615	4.198	3.96803	4.31434	3.34684	4.13437	7.32073	7.12503	9.66818	5.16382	7.10042	11.5854	5.4717	6.8994	5.42486	8.12728	3.2997	4.61843	8.51969	8.08158	4.77443	9.16654	2.57555
AGR3	0	0	0	0	0	0	0	0	0	0	0	0	0.050084	0	0	0	0.095063	0	0.056048	0	0	0	0	0	0	0	0	0	0.037823	0	0	0.163642	0	0	0	0	0	0	0.044717	0	0.042962	0	0	0	0.067018	0	0	0	0
AGTPBP1	17.2058	12.3566	31.6052	6.31065	14.0372	18.6423	21.8702	19.8029	14.3928	33.1909	5.24299	6.9322	16.4515	12.0281	17.7858	5.91155	10.6198	11.8193	20.8693	16.563	8.11536	18.2945	32.0664	22.8893	11.7454	11.6744	12.8807	11.7268	4.72355	14.551	6.95447	6.55413	21.4723	21.3725	33.0007	12.0209	13.3303	21.8501	11.3432	13.3388	10.6558	16.9076	5.43658	10.1108	16.2713	15.49	9.56489	14.8792	3.84768
AGTR1	0.111299	0.118556	0.102825	0.258875	0.092772	0.109168	0.065622	0.221927	0.128641	0.076085	0.149812	0	0.067143	0.295997	0.113817	0.064271	0.064376	0	0.019042	0.02998	0.051558	0.047139	0.126128	0.068783	0.017115	0.101409	0.063082	0.071584	0.114089	0.035595	0.166481	0.146915	1.0107	0.109558	0.99318	1.0289	1.14209	0.809427	0.824285	0.370669	1.56906	1.80054	0.130209	0.476338	1.87316	0.641384	0.510576	3.08028	1.57522
AGTRAP	0.833501	2.32682	0.391522	4.88663	0.572397	0.932588	0.896484	0.999706	2.70637	0.611881	4.89525	2.61761	0.956069	7.59813	1.70059	2.04588	1.91778	4.55346	2.08611	2.56822	5.25135	3.17506	1.64959	2.20093	5.71561	3.7804	2.81886	4.51052	14.6117	3.34446	3.47763	5.98526	2.82049	3.74997	1.37454	0.567148	0.861655	1.60369	1.26785	0.684499	15.0688	3.33676	2.40173	1.08997	1.41524	0.370764	2.57835	3.52852	1.90579
AGXT	0	0	0	0	0.016073	0	0	0	0	0	0.017603	0.01476	0	0	0	0	0	0	0	0	0	0	0.007564	0	0	0.011295	0	0.011162	0.019499	0	0	0.014318	0	0	0	0	0	0	0	0.009637	0.011226	0.010406	0	0	0	0	0	0.019183	0
AGXT2	0.021818	0.006911	0	0.025477	0.009155	0.02568	0	0	0	0.011262	0	0	0.014908	0.036709	0.000341	0.021212	0	0	0	0.017751	0.021341	0.020932	0.008617	0	0	0	0	0.012715	0	0.003987	0	0	0.01123	0	0	0.007941	0	0	0	0	0	0	0	0	0.027445	0	0	0.087911	0
AHCY	15.135	13.8689	24.0855	12.6347	20.8244	19.1151	19.7459	16.1054	13.5586	33.0144	11.9703	32.4797	13.0973	21.2399	13.875	28.2059	19.4231	15.7096	14.0911	21.9473	32.2964	23.3941	16.7808	18.3675	14.8724	25.3077	25.8449	23.687	17.6693	14.2033	33.6375	36.7578	47.1736	45.2146	18.2124	8.6244	8.66527	27.4523	12.4646	13.8163	39.8167	28.5079	14.4387	18.6524	15.2407	7.21232	15.1152	37.8547	16.3155
AHCYL1	36.0369	68.2645	11.2452	82.6235	8.44697	44.4131	25.705	42.5263	96.6963	13.7822	75.5234	24.3741	33.9228	122.933	65.4887	48.5992	71.1962	78.6005	76.3957	20.629	53.4392	49.7114	19.9134	52.9298	141.056	29.2376	65.1876	102.637	190.682	67.9786	73.008	50.3946	16.1182	23.685	17.0575	47.302	63.1085	15.7621	77.885	60.4146	51.1155	26.469	43.6947	61.0438	65.2859	59.176	109.838	31.2458	46.8921
AHCYL2	7.8807	13.9505	2.35765	10.6779	1.48063	11.0789	7.92784	9.14349	15.6945	4.50684	23.9018	6.6929	7.89258	11.2553	15.4824	5.52744	10.101	10.9325	11.0983	3.04857	6.97415	10.5724	4.77797	9.77344	13.0829	7.52419	9.96534	11.5361	9.26682	14.3112	4.99715	4.11615	6.32414	7.97235	7.41297	4.88945	6.65987	4.05755	6.85984	8.32615	32.671	5.89484	3.45839	7.75785	9.33313	7.85994	7.39416	9.7242	1.8246
AHNAK	6.41702	8.91096	0.288373	13.9199	0.239244	4.29275	6.18071	9.91658	17.5824	1.23299	13.9593	2.48111	7.72494	7.65837	19.9231	1.993	11.5938	15.5931	11.7904	1.01198	7.28511	11.582	2.76456	9.21332	31.6989	1.83426	11.3685	24.4648	11.6346	18.2643	3.06233	2.4101	1.93861	2.6905	3.39019	5.78771	9.18933	1.12967	7.97063	6.35339	21.6337	7.8349	4.15904	5.40823	8.71972	17.7634	7.28264	5.0852	4.04316
AHSA1	32.4071	33.9475	31.7889	19.7212	37.3574	48.7114	32.909	31.3806	37.462	35.793	28.5806	60.025	32.0705	32.8771	36.0355	55.6901	35.6554	29.0263	41.3044	30.193	50.692	36.7355	34.6299	33.4729	25.7437	29.4705	49.8264	38.7994	25.047	30.5673	28.2069	41.8354	37.3737	32.2689	27.082	129.013	26.9753	33.4877	30.1689	38.9961	30.244	32.8105	27.4764	43.9609	35.9892	28.7807	36.4186	29.0161	18.2548
AHSG	0.051454	0.05002	0.113109	0.06974	0.060887	0	0.154784	0.072826	0.030805	0.074903	0.066684	0.056677	0.09111	0	0.083752	0.023727	0.04737	0.060443	0.028119	0.195432	0.07648	0	0.11423	0.032942	0.025274	0.154954	0.062667	0.103136	0.036933	0.141827	0.089397	0.054237	0.290929	0.174356	0.19549	0	0	0.032104	0	0	0.0635	0.098545	0.085297	0	0	0	0	0.020682	0
AIF1	3.87248	1.76874	0.584683	1.87478	2.88925	2.67857	7.22148	3.27642	4.29389	1.62109	3.77547	1.20344	4.32275	8.30224	5.66835	3.404	2.19076	1.14543	4.42021	1.64437	2.65953	7.04136	3.74715	5.11589	5.582	3.96268	1.54496	6.84835	13.4879	9.42463	3.92503	10.0321	1.68165	0.928457	1.06143	0.877098	0.87564	2.37113	1.09869	4.35027	2.77897	8.29278	1.58997	1.32273	5.66743	0.80484	1.87363	5.00221	1.77897
AIFM1	5.57548	5.03343	5.40478	4.28228	5.33823	7.82435	5.12924	5.66385	7.65829	4.65698	7.93963	5.9878	5.14417	5.35522	6.48244	5.34517	5.85656	5.22127	5.37796	4.96663	6.06014	5.84654	6.94481	5.17516	5.38176	3.63058	6.35622	6.88283	3.72481	6.43535	4.87242	4.39926	8.02083	4.97504	4.97799	10.65	6.56629	5.77128	6.51071	8.01129	8.48877	6.88462	5.42859	7.25342	6.66673	5.50081	7.05858	5.59211	2.74331
AIMP1	5.4602	5.72364	8.38501	6.74209	6.55427	7.05539	5.20459	6.04934	7.81861	6.76691	6.69036	3.53086	4.79828	6.28154	6.48395	5.8198	6.05009	6.22332	7.58295	9.31673	3.44848	5.8922	7.63658	6.19521	7.78043	10.1951	5.92858	5.59922	8.90683	8.10162	10.4789	6.95439	12.8683	9.99279	12.8437	5.76469	7.36509	12.4791	7.64077	9.05702	5.73568	9.23944	7.18813	7.09016	9.5209	6.94137	6.97047	9.23126	5.25574
AIMP2	10.3757	9.10687	11.4589	8.28949	10.6386	10.6037	9.46644	7.68817	9.46528	19.0105	8.52107	11.9279	7.54075	11.4956	9.02964	8.87726	11.6212	9.21158	8.12837	11.0741	11.3674	10.134	14.6848	9.90976	8.68459	14.8266	13.1217	10.321	8.65451	9.20873	8.16582	12.6549	12.8416	10.6462	13.7491	7.52816	8.97475	13.2967	9.28725	9.31149	13.4299	13.8238	9.05254	10.4556	10.7758	8.50938	10.661	17.2773	5.0415
AIP	16.6504	21.9883	29.6522	27.4422	44.6257	23.0519	27.2748	26.5985	25.079	35.6355	27.874	65.4538	16.8947	48.2937	17.123	61.699	25.0348	25.6389	20.6939	29.4059	48.906	30.0482	28.1741	30.9114	25.7658	42.5916	31.6223	34.3139	52.7878	17.8763	54.7591	69.2524	34.4598	28.9507	16.0992	32.6226	25.6582	31.8043	35.8465	51.2501	31.3206	29.6438	54.6342	55.8444	45.9048	26.0122	57.4592	30.2104	38.0071
AIPL1	0	0	0	0	0	0.050394	0.030707	0	0.030098	0	0	0.0449	0	0	0	0	0.264224	0.069936	0.154731	0	0.341695	0.110291	0.01135	0.013411	0	0.016948	0.073461	0.131725	0	0.124174	0	0.085354	0.117737	0.032042	0.812886	0.033703	0	2.27757	0.047859	0	0.687658	1.12799	0.016951	0.017991	0.099081	0	0.032322	2.0009	0
AIRE	0.012485	0.06824	0	0.069458	0.009844	0.058383	0.008833	0.032968	0.034632	0	0.045589	0.192519	0.079082	0.049804	0.095625	0.09762	0.065065	0.066696	0.012643	0.013361	0.115406	0.007932	0.019502	0.01491	0.145703	0	0.099773	0.15261	0.518942	0.21119	0.266218	0.003341	0	0	0	0.007068	0	0	0.020174	0.033053	0.012965	0.052198	0	0.020702	0.007125	0	0.027893	0.013503	0.01767
AK2	2.48691	3.07425	3.64532	5.04615	3.60928	3.6931	1.98633	1.90972	4.08106	2.19514	5.68965	3.74901	2.98372	5.39019	3.93449	5.08221	3.62656	3.94842	3.3933	5.58569	3.5283	2.95551	3.41133	3.33904	5.45336	5.56565	4.26359	4.6688	9.5639	6.69541	6.25367	7.11384	4.958	5.83151	2.88825	4.18545	4.16075	4.20076	4.26495	5.63698	5.29002	5.40542	4.26375	3.98478	4.53749	4.3972	4.56942	4.41458	4.52864
AKAP11	53.7187	25.856	16.7734	7.13084	6.93803	34.2961	38.9894	74.3718	24.5834	17.9414	9.3386	7.64182	27.3677	16.0817	47.6685	13.0078	27.989	16.3253	49.8821	12.3523	10.9487	33.7981	23.8922	57.8719	17.8505	12.5033	17.9206	20.6746	8.60713	21.2626	35.8074	13.8234	13.7565	16.7966	29.3342	13.7551	33.8577	20.5685	23.6952	32.2624	8.98879	14.3466	11.3339	17.4614	25.6561	43.6116	18.9239	16.5767	5.79314
AKAP13	2.1698	2.07013	6.85873	1.11786	4.66874	2.13299	2.53864	2.40315	2.14307	4.19342	1.80786	1.61136	2.72536	2.72687	2.87907	1.17083	1.41009	1.89637	2.00518	4.61046	1.90653	2.56237	5.05905	1.93467	1.96756	3.40651	1.56141	1.86322	2.46849	2.03854	1.2429	0.589791	3.14576	4.489	4.87024	0.740966	0.367071	2.25082	0.399459	0.383393	7.00188	5.20241	0.320724	0.279139	0.645266	0.65538	0.416129	2.70976	0.352145
AKAP17A	0	0	0	0	0	0	0	0	0	0	0	0	0	0	0	0	0	0	0	0	0	0	0	0	0	0	0	0	0	0	0	0	0	0	0	0	0	0	0	0	0	0	0	0	0	0	0	0	0
AKAP5	8.03018	3.63213	2.22314	0.265542	0.887676	7.05853	15.7129	10.5548	3.4112	1.51694	0.491762	1.42083	3.88015	1.70188	10.9863	1.95968	3.98384	1.86035	13.2613	3.34135	2.79295	9.46775	6.12453	6.64452	0.899157	3.01847	2.72062	4.04074	0.262476	3.92341	2.80725	0.684443	4.10199	2.6116	1.988	0.786272	1.17756	0.932787	0.787086	1.34313	0.424622	0.87924	0.469226	0.887356	1.20665	1.31106	0.619949	0.598677	0.488103
AKAP6	25.9253	14.2569	9.16213	4.22872	3.7111	18.2028	28.866	27.189	15.7536	13.4092	5.56878	7.54062	16.6662	19.1776	25.9047	6.85901	14.6203	10.3821	22.5009	8.36307	9.77529	20.2793	20.8863	23.1136	12.1206	9.90608	13.4761	14.4099	24.0587	12.5212	7.03158	5.63523	8.73181	12.2482	17.2031	6.5019	10.0526	9.76597	8.65103	11.4097	11.8031	14.1079	3.49101	8.80621	13.7976	14.2181	9.76656	13.373	1.67976
AKAP8	3.7833	4.15182	6.50554	4.48214	5.53877	4.93234	2.96162	4.06098	4.56408	3.54415	4.39118	4.74344	3.89091	2.86572	4.41913	4.5382	3.22438	3.61388	2.88221	9.24038	4.0015	3.12273	5.00239	2.66075	4.20903	7.41031	4.15852	3.86423	3.77138	5.50539	3.46088	3.415	5.53807	5.85555	5.04177	8.63544	6.95574	5.60937	6.43074	6.64674	6.08072	7.2376	6.35569	6.64882	5.64076	6.14667	6.71691	4.67586	5.28934
AKAP9	3.76877	4.40202	8.981	1.72731	4.62649	3.82978	5.12389	4.29317	5.22778	3.1548	2.79217	1.09549	3.09276	2.27759	5.07762	1.20585	5.33047	3.79967	6.60925	8.5882	2.12799	5.48197	10.019	3.13836	3.57131	4.49427	2.32023	2.73078	2.24559	3.34771	2.08331	1.77574	4.40809	5.83428	10.7792	9.6557	10.346	5.70991	5.79985	5.13706	3.38	6.17272	3.08807	4.16002	7.82269	10.6153	3.01371	2.21692	2.19845
AKNAD1	0.092729	0.094036	0.461251	0.199161	0.45347	0.093495	0.132524	0.061073	0.176229	0.176133	0.050596	0.046834	0.114214	0.280511	0.146498	0.086734	0.228254	0.176447	0.153753	1.93856	0.049023	0.099003	0.613861	0.074571	0.241144	1.0157	0.099138	0.077542	0.105806	0.125621	0.070027	0.060978	0.133872	0.266752	0.045257	0.105567	0.045115	0.087474	0.101975	0.135808	0.117958	0.211658	0.103322	0.098365	0.121981	0.068054	0.208674	0.102159	0.043826
AKR1A1	9.85502	10.2612	20.0039	8.28553	23.2774	13.0633	10.3783	10.48	9.22434	23.935	8.88557	23.0019	9.9715	20.0095	10.9721	19.7847	10.8926	13.8214	9.55902	24.4044	21.4804	12.3219	17.7842	12.3562	11.4149	29.6327	18.9368	14.6756	23.4802	13.3885	13.7311	23.9018	31.5438	27.8551	13.3533	7.41383	11.8926	16.767	13.5822	14.5817	22.8332	20.8736	14.0934	18.0754	12.669	8.00202	16.4254	25.6847	8.02498
AKR1B1	15.4027	15.614	13.5366	10.2377	15.6904	19.7806	16.1357	16.9643	12.1898	19.9895	9.47254	23.8942	12.7309	12.76	15.1983	23.6343	19.0577	15.3526	13.8043	14.231	23.5977	16.0475	16.0515	18.6782	10.9986	20.8121	20.5703	17.3769	12.4076	16.2645	23.3119	25.5243	21.3733	18.685	17.3171	14.1736	16.2721	17.6261	22.5744	19.6191	20.9417	16.7561	18.2571	25.5534	22.741	14.1438	22.9508	21.4953	12.9399
AKR1B15	0.017456	0	0	0	0.031158	0	0	0.013009	0.023844	0	0.011268	0	0.014839	0.005979	0	0	0	0.023014	0.020091	0.003847	0	0.043855	0.010237	0	0.00244	0	0.008774	0.015106	0	0	0	0.013878	0	0	0	0	0	0.014824	0.013035	0	0	0	0	0.016227	0.046643	0	0.014576	0	0.082727
AKR1C2	0.843162	0.552726	3.86131	0.570224	5.12617	1.05417	1.10734	0.498408	0.658355	4.91282	0.273297	0.720758	0.846413	2.54474	0.847309	1.10721	1.22376	1.25814	0.514465	2.371	1.06665	0.77385	4.26595	0.569655	0.63472	2.15851	1.24997	1.14866	0.953188	0.511599	0.978931	2.06386	2.28002	2.4492	3.2172	0.195947	0.280214	4.40789	1.2561	1.02314	1.89225	2.44286	0.762372	1.6062	1.09363	1.16528	0.982349	2.92739	1.21461
AKT1	4.4665	7.87317	20.0363	8.03935	17.5152	5.34183	7.30551	6.834	8.70839	16.9254	11.5777	12.565	6.15533	14.8142	5.87989	8.22839	6.45164	7.95525	6.12919	23.2296	11.0996	8.28534	17.4589	6.67586	8.38445	22.5985	7.68256	8.94939	15.9834	5.86999	6.76652	6.35773	26.2113	22.0114	13.4631	11.3746	6.84491	16.2556	9.46439	11.4343	19.8109	15.7866	9.46301	10.5861	9.23204	8.66799	10.8355	13.8068	7.78216
AKT1S1	2.97989	4.4402	4.55306	5.7525	4.96941	4.05011	4.24295	4.40263	4.87916	3.5197	7.92024	9.3919	3.14498	5.71881	3.37952	5.25892	4.71066	4.59992	4.53466	5.58353	8.35254	5.21977	4.19682	5.90613	5.82696	5.20678	5.37405	5.61599	7.47562	4.41448	5.18369	6.13118	4.55022	3.88859	2.77974	6.11251	2.78001	3.79235	4.25821	5.15522	5.90367	5.05967	6.79959	5.31829	4.25051	4.15134	5.71245	3.82271	6.23287
AKT2	1.25878	4.15233	4.75464	5.55607	6.15501	2.80599	2.82125	1.75149	4.76393	2.06596	10.4341	5.72988	3.74609	4.24462	3.37743	3.0534	2.85811	5.21035	3.29333	8.47804	5.92082	3.56623	4.67781	1.89235	6.85384	7.54813	3.97562	4.98953	9.70014	5.75339	2.86095	3.40107	4.76452	5.4606	4.09584	16.0636	8.93438	3.73187	8.57309	10.4549	8.81741	7.33163	7.70536	9.65858	8.08127	9.11799	10.9172	5.54005	7.73864
AKT3	34.8768	19.0831	70.9525	5.08202	30.7923	29.1467	36.0124	32.2553	19.0823	66.7655	7.09467	11.0433	24.8228	23.2266	30.0159	12.7055	21.1931	12.8614	27.78	38.7949	11.8114	26.1891	59.1106	24.0946	9.60029	27.8694	15.4397	14.7988	10.7278	17.3927	7.32769	7.07021	27.7882	45.6618	36.4411	9.77724	21.1847	21.35	13.1752	17.7975	19.6616	18.8174	7.65414	14.0131	19.1543	22.7702	12.781	17.9452	3.02753
AKTIP	23.671	16.4803	11.9042	18.9335	8.96027	24.5744	12.6096	18.0629	20.8007	8.94562	17.8061	13.2473	15.7319	13.0771	15.7528	24.7617	27.0404	18.3634	19.9235	12.4801	14.3345	14.6099	9.93909	22.6436	16.767	11.8126	25.3971	17.245	14.503	20.6669	32.6148	25.8944	5.1582	4.74191	9.08824	8.81764	14.5998	6.95848	14.1698	13.9772	6.64574	11.016	14.358	14.3952	12.4698	14.8802	14.0063	8.43909	15.134
ALB	0.018652	0.171002	0	0.131579	0.041744	0.155185	0.05333	0.037362	0.181802	0.180085	0	0.096748	0.186588	0.037544	0.05252	0.18923	0.522723	0.262132	0.057966	0.030283	0.175256	0.035549	0.068959	0.081796	0.173278	0.014767	0.257784	0.188922	0.230836	0.483277	0.315207	0.11206	0	0.013771	0.228836	0.053378	0.022832	0.022311	0.01507	0.0126	0.014677	0.027025	0.058677	0.062492	0.043165	0	0.098378	0.071187	0.079197
ALDH1B1	4.67752	3.48191	8.267	2.85159	6.25092	5.45596	3.53166	7.47701	4.35337	10.2261	3.99962	5.31629	4.21307	6.36809	4.00745	4.85491	2.97162	2.96527	2.53015	8.05382	3.58839	3.01121	8.30213	5.02564	2.64275	6.48259	2.8923	3.34858	4.98126	2.33148	2.37153	3.00333	8.24146	9.93536	5.99913	1.96285	1.50088	4.0855	2.33137	1.62766	10.211	7.02497	1.72795	2.6962	2.48902	2.26995	3.67663	6.96695	1.52092
ALDH2	41.0012	93.4825	25.8745	199.444	21.5462	48.8051	34.5647	58.4862	106.628	37.5689	258.167	48.3051	42.7826	90.0642	49.4057	92.1915	97.1515	162.727	85.8034	32.0943	148.962	82.7709	35.7441	92.6576	186.319	52.2583	124.646	162.95	149.709	88.6996	125.67	114.427	37.6525	37.7483	29.5984	27.8712	27.0645	27.6876	61.7949	33.9193	44.5141	36.2005	62.7608	46.9836	36.7488	40.7971	79.5186	42.8409	68.0748
ALDH3B1	0.126174	0.307359	0.072317	0.799539	0.107659	0.22633	0.125799	0.141725	0.56683	0.023499	0.890358	0.789456	0.183536	0.196674	0.312737	0.16017	0.215895	0.698788	0.207666	0.250181	0.455971	0.445969	0.14528	0.195346	0.68622	0.204689	0.556209	0.475619	0.616258	0.50588	0.277668	0.342137	0.053865	0.064563	0.083017	0.098275	0.145999	0.051518	0.220052	0.19712	4.32273	0.177774	0.187233	0.188685	0.182506	0.109233	0.260117	0.102722	0.206161
ALDH4A1	4.46635	19.2673	2.07183	40.4788	2.44915	4.10384	3.48727	6.85908	19.6784	3.10078	48.8045	5.63467	4.59198	16.1278	7.24631	12.7029	15.8064	32.7891	14.9936	4.42526	32.0151	14.0895	4.32198	13.219	28.5426	7.47817	19.7349	28.7501	32.7249	15.4004	12.6442	17.4527	4.76322	5.66526	2.68771	3.2005	2.4083	3.98457	6.1457	2.97375	36.633	5.87202	8.03888	4.19097	4.02663	2.63173	8.61098	7.46862	8.9112
ALDH5A1	19.1009	19.6007	5.44329	16.0006	3.1643	18.7031	16.8	24.3183	18.4117	8.14338	29.0277	8.67351	12.8194	16.3525	20.312	12.5151	22.4796	19.4812	24.0743	5.59734	14.6963	18.7797	10.1631	22.3675	22.2916	9.43458	20.2664	20.8301	22.0973	19.528	23.7302	5.12495	7.97846	5.98794	18.2937	8.18865	15.9218	13.3439	15.2787	15.1934	14.0506	15.6363	10.1828	15.4065	17.4837	19.1968	17.4461	21.4009	6.7578
ALDH6A1	10.3367	24.2423	2.54083	33.6603	3.15294	10.7704	4.11038	11.3589	27.5453	3.40065	43.5246	3.98289	7.62656	24.4825	14.438	11.6062	28.9926	36.2714	27.4413	5.61544	17.0167	13.0428	5.27495	18.8977	44.1178	10.0738	22.974	26.2375	44.0376	21.6198	18.6921	11.3088	3.76611	7.0002	4.44929	6.13641	11.3967	3.59887	14.8493	9.16582	11.5356	8.74673	8.37133	9.12882	10.639	10.8421	17.5755	12.1094	15.4899
ALDH7A1	4.13608	9.21468	2.58987	17.2591	2.22289	3.98185	2.71198	4.03694	12.3678	2.93764	16.3967	2.52251	3.24498	7.74736	6.01877	5.29394	11.8186	17.5017	12.1485	6.16778	8.99079	8.03334	5.14239	8.41606	22.5204	7.85137	13.0589	15.3361	15.0922	10.6866	8.77206	9.35599	15.4088	6.77455	4.20596	2.50573	3.47431	5.21124	4.6105	2.88931	5.98097	7.66893	3.1171	2.79741	3.65158	3.1698	5.82169	6.37538	6.14546
ALDOA	318.639	341.695	54.9107	148.168	60.8353	412.887	347.612	442.898	242.039	107.958	171.849	916.808	257.793	409.222	287.878	521.561	401.06	320.085	311.081	66.1289	808.21	385.738	76.0065	498.723	219.939	138.451	559.563	493.511	519.328	276.21	267.486	423.823	95.9729	117.154	60.3369	124.686	192.138	55.1976	270.606	256.499	256.858	92.2085	286.91	377.854	217.239	200.452	347.968	132.562	122.757
ALDOB	0.317834	0.37125	0.281472	0.036674	0.086434	0.18475	0.172362	0.401966	0.142346	0.152455	0.031986	0.177448	0.336772	0.056902	0.261471	0.107353	0.583364	0.194559	0.247525	0.172182	0.35826	0.183193	0.080611	0.180182	0.159897	0.102617	0.448862	0.360144	0.017958	0.278029	0.08924	0.129377	0.035826	0.08914	0.219953	0.119423	0.439975	0.063065	0.125381	0.098917	0.163184	0.207731	0.145906	0.294126	0.206324	0.290279	0.085158	0.099206	0.111075
ALDOC	166.713	363.534	4.85779	489.052	8.93361	240.498	100.644	237.045	389.824	22.7775	730.118	403.825	177.17	243.889	303.575	398.491	341.729	544.36	276.183	16.4133	486.624	246.003	33.8614	280.559	490.472	48.1819	461.251	598.099	406.878	312.384	290.291	400.651	5.47398	8.29481	9.74318	401.282	420.118	15.5674	1111.95	1185.11	25.2859	65.9617	431.993	1495.99	1179.65	734.476	1104.76	139.836	272.246
ALG3	2.18828	2.56492	1.91998	2.06471	1.83625	3.21535	1.96108	2.07122	2.01501	2.87848	2.15147	6.49821	2.38953	3.07076	2.37054	2.4475	3.05385	2.67078	2.51443	2.13573	5.58042	2.52016	1.78214	2.33169	2.74104	3.09612	4.43803	3.32965	4.35127	3.09826	1.53473	3.19092	3.49863	3.45491	2.76321	1.23375	1.89805	2.83091	2.6978	2.82237	6.14174	2.95487	2.32227	4.20505	2.79247	2.09352	3.01815	5.04664	0.924099
ALK	0.582316	0.561194	0.180705	0.189855	0.142281	0.596343	0.989248	0.897663	0.684319	0.105606	0.201719	0.586877	0.695758	0.192489	0.881121	0.287318	0.471192	0.421195	0.971204	0.193737	1.13419	0.756574	0.388672	0.88329	0.519566	0.173328	0.914896	1.47093	0.140185	0.963572	0.590841	0.240225	1.79075	1.1613	0.536588	0.057997	0.100824	0.380374	0.142774	0.080554	0.915667	0.575663	0.058312	0.069432	0.158961	0.17315	0.163682	0.739414	0.02628
ALKBH3	3.31521	4.13631	4.17141	4.75135	3.75514	5.59499	2.97119	3.70209	6.23416	4.20943	3.44557	6.7165	4.70562	3.90962	5.8	6.34338	3.5368	3.31296	4.44363	5.61461	4.20427	3.68753	4.74781	4.21244	3.73469	6.45086	6.27147	5.94374	4.59668	5.55128	6.17476	5.32194	5.84317	4.71242	4.15358	9.48004	5.48828	5.36881	6.05501	6.96328	4.73274	6.60038	6.36433	6.94076	6.01312	5.37428	5.57857	5.84637	4.15783
ALMS1	0.947434	0.852013	3.08487	0.838756	1.68283	0.911064	1.22035	0.657035	1.33823	1.75404	1.12211	0.335676	1.45077	1.42132	1.492	0.366912	1.26359	0.934865	1.14241	4.78564	0.623155	1.55108	3.84649	0.617661	1.31682	3.99916	0.86405	1.07902	1.36362	1.34799	0.429973	0.301032	3.48449	8.02043	4.67132	3.69705	5.19708	2.19083	2.12403	1.79444	3.25955	3.30443	2.12426	1.96087	3.14438	3.24304	1.34342	1.95307	1.00206
ALOX5	0.278919	0.332934	0.140612	0.24225	0.075331	0.224886	0.660032	0.231064	0.458918	0.273816	0.567168	0.353544	0.922374	0.884353	0.793554	0.181043	0.542572	0.318148	0.750344	0.170109	0.533226	0.70113	0.245815	0.418891	0.850056	0.366676	0.45682	0.995232	2.12717	1.39115	0.284796	0.523967	0.04749	0.0612	0.169844	0.324908	6.96087	0.185041	6.2101	5.03299	0.443999	0.94445	8.66276	14.2349	1.80563	7.02529	9.06725	0.497321	0.938251
AMBRA1	4.48966	5.46686	8.08072	2.5621	6.33298	5.51579	7.99094	6.45935	4.7663	8.46951	3.31622	7.27606	4.21783	7.74252	4.73541	3.77429	4.11148	5.35904	5.77958	7.01269	8.64918	7.07779	8.46325	6.24993	4.37552	6.33371	5.92064	5.47795	3.4871	3.88845	3.06716	3.0668	9.60624	9.2134	7.04082	8.77564	5.83665	6.90852	8.11155	5.97987	7.82812	7.83853	5.17408	8.61603	7.60762	5.79974	7.42329	7.05936	2.76029
AMFR	32.3503	31.7135	22.5781	25.0744	17.3601	36.8892	29.0898	42.7069	37.2277	38.1704	34.3089	43.045	25.9655	38.7336	37.5328	27.229	33.5747	33.5996	46.2428	24.4619	52.4805	36.3177	32.9438	46.5613	42.0309	42.6889	44.0136	45.1425	44.3563	31.5665	29.0984	27.8997	34.7634	39.2287	29.6419	18.8241	23.9496	33.1479	30.5449	33.9653	52.037	27.3351	20.7379	40.4182	30.3896	27.0254	42.3266	43.8984	21.709
AMOT	5.3012	10.2032	2.06291	13.1387	1.96182	4.32961	1.89499	6.36451	13.773	3.40246	23.7047	1.60718	3.5963	4.49378	8.07619	4.04082	14.3151	14.0749	12.8908	6.29666	6.41036	7.13148	6.65531	7.77582	21.6821	11.0444	8.77442	14.8507	6.76648	11.111	5.66509	4.79309	5.75197	8.58416	5.91009	1.76391	3.12844	4.14079	3.04493	2.54036	6.74578	7.065	2.06194	1.74069	3.16533	2.8825	5.37545	9.85021	3.11337
AMOTL2	6.72964	8.52176	19.6709	9.48689	10.7769	8.49968	6.57123	7.81729	9.71873	20.919	7.20478	11.5333	8.03979	12.6588	8.37357	2.80811	8.22183	9.34833	8.93189	23.3897	11.8005	7.90624	20.7554	12.1046	14.5169	19.541	10.8551	9.94991	7.5342	12.0898	2.1561	4.10938	17.4752	25.563	16.0135	9.36153	7.60784	10.5291	8.78035	7.83908	27.504	16.8554	6.71114	9.37138	12.2644	6.8364	8.26941	15.2548	2.9956
AMT	0.578382	2.54711	1.24577	3.44574	2.20857	1.84594	0.699446	0.854052	2.27286	1.09826	4.67717	3.44526	2.20049	1.56019	2.49475	2.8087	1.88061	3.13601	1.27466	2.04064	2.82031	1.13964	1.48364	1.18655	4.08209	1.51424	3.00899	3.07322	4.43629	4.16114	2.88507	2.47544	0.586353	1.00062	0.61952	5.49998	6.97036	0.87076	6.51441	4.83184	5.5075	2.90491	6.92595	7.39312	3.55822	4.218	7.70475	2.41676	3.92449
AMY2A	0.077408	0	0	0.053646	0	0	0	0	0.053316	0	0.09486	0.120939	0.035261	0	0.059773	0	0	0.04186	0	0.020993	0	0.024756	0	0	0.055388	0	0.044573	0.089411	0	0.074774	0	0	0	0	0	0	0.135441	0	0.029781	0	0	0	0	0	0.022239	0	0	0	0
AMY2B	1.41932	2.78789	4.63111	2.67084	3.05235	1.2922	1.79916	1.53259	3.19395	5.3641	2.69539	2.88899	4.04318	3.21123	2.23581	1.55132	2.47522	3.24741	2.31108	6.90003	2.5119	1.74967	3.77185	1.5498	3.8582	6.57546	3.04045	3.89754	4.27669	6.81228	2.63673	1.69099	7.14357	8.91405	2.35474	4.08473	3.29816	3.971	3.25106	2.28048	7.90056	4.02426	1.78274	1.4973	1.87253	1.97247	3.19883	5.25051	2.05837
AMZ2	42.5813	37.4203	23.8665	29.1267	26.9113	43.3365	31.5058	30.4111	30.3732	29.4685	28.5371	28.7411	24.4654	57.9945	35.9373	47.6092	40.0175	32.5325	33.7196	24.1218	27.7354	28.2488	25.8314	32.7142	21.888	31.3123	35.7477	30.8075	53.9085	39.9422	45.0771	48.3547	29.1175	26.6998	28.4205	24.4946	27.82	36.6073	32.3637	33.3142	22.1131	29.8908	29.0961	32.1994	29.1497	26.9212	31.5766	34.4579	21.368
ANAPC1	1.21521	0.847664	0.867097	0.293393	0.443486	1.38543	1.48259	1.79191	1.00307	1.02741	0.457872	0.600916	1.19121	0.93531	1.69399	0.525818	0.727121	0.750446	1.32793	1.10443	0.752104	1.21362	1.3071	1.55127	0.694524	1.13865	0.825009	0.740446	0.524359	0.981006	0.374023	0.332181	1.38668	1.624	1.41647	0.924179	1.18074	1.32557	1.07755	1.10635	1.24438	1.19986	0.409414	1.13207	1.09195	1.33043	1.01023	1.23611	0.260929
ANAPC16	6.66298	8.87852	6.7858	11.2878	7.61025	10.5768	5.78787	6.18182	10.5204	5.38913	12.8763	6.82914	7.77871	10.5856	8.27662	18.7694	11.0432	9.54667	9.61955	10.1242	6.84628	7.54974	7.85541	6.55737	11.5852	11.6475	8.80432	8.70145	16.4273	12.0904	30.1084	17.344	14.292	10.4333	9.68315	11.2765	13.3562	13.1281	17.9786	17.1865	14.3403	18.1234	18.1778	15.3297	14.0755	11.9171	15.7317	16.9341	21.9814
ANAPC2	3.92037	5.44269	9.23987	5.21145	11.5941	5.89309	6.13094	6.47795	5.95722	6.81851	6.78593	17.1824	6.4555	6.4194	5.57002	7.13701	4.66681	5.52011	5.93372	10.893	13.2729	6.538	8.38567	5.9944	7.17199	7.10617	7.40249	8.22346	6.27303	5.87597	3.67427	5.06668	7.28879	5.25081	3.53718	13.3542	6.5439	5.45099	9.03977	11.2471	7.4332	8.34373	10.6516	13.0703	8.47613	8.99287	13.6057	6.5181	6.53624
ANAPC4	2.51772	2.41397	4.11166	2.19536	3.09025	2.73812	2.07776	2.35355	2.60885	2.03152	2.41396	1.41091	2.90388	2.14073	2.47382	2.03383	2.03415	1.88629	1.99028	5.26535	1.08072	1.66306	2.93663	2.29465	2.34745	2.71244	2.24329	1.97546	2.02615	4.74153	2.71156	1.98123	2.36228	2.31048	1.9838	2.07584	2.20202	2.11033	1.52203	2.01315	1.25588	2.97104	1.7638	1.3733	1.53886	1.51739	1.47817	2.02966	1.84828
ANAPC5	8.17719	8.10747	10.7855	6.65343	8.43429	11.2625	8.16956	7.18943	8.92737	11.8204	5.28672	13.6517	12.1168	8.58	10.4547	9.34801	9.39041	8.80213	9.86795	10.6535	12.8823	8.46713	9.20334	8.85102	9.84398	10.6813	14.5202	12.6826	6.20718	15.8581	6.79482	9.65889	10.1406	9.51583	7.66605	7.67357	8.95279	10.488	8.9911	9.37287	7.89927	9.70479	7.33238	10.4685	9.66844	6.95175	9.79462	10.3868	3.80023
ANK3	15.0974	9.30938	10.4024	4.00433	5.07979	12.1836	15.6919	17.1293	12.4792	8.03062	3.798	4.79155	13.3976	7.12704	17.4896	3.67223	9.88831	7.4111	15.4184	4.69895	5.18923	12.5596	11.938	13.809	7.97327	3.27043	8.36909	8.50228	1.80079	9.34156	3.38813	2.20558	5.82257	6.53128	13.3956	23.5334	35.2884	6.79434	21.361	23.3863	5.45129	12.3742	9.29513	15.6511	30.04	35.5438	14.3651	7.56464	4.95523
ANKFY1	6.81145	8.53703	9.34358	6.72435	5.13269	9.53913	7.95356	8.03597	11.4066	10.0983	9.83062	7.21526	8.59034	9.61029	12.1946	3.80482	7.38566	10.0594	11.3654	12.8721	9.79437	9.5802	14.812	10.0671	14.5535	16.3403	10.1895	11.5915	11.3954	11.8157	4.26875	3.26469	13.6533	14.1968	14.7591	10.9203	11.8805	11.5436	10.0257	9.56285	17.254	15.0342	5.01402	10.1657	12.0973	11.4508	10.2771	18.9661	2.80706
ANKH	14.9303	15.3415	11.9365	8.0206	7.98962	21.1553	15.6977	20.0174	16.9605	14.0016	7.75833	20.0866	18.6901	12.9834	21.0756	12.5232	13.0875	11.1587	15.6236	7.4905	15.5733	13.4046	9.32378	14.7931	11.4716	6.26504	16.4746	15.9659	7.21997	13.4843	9.34244	7.53596	2.99602	3.45837	3.85468	11.938	25.5755	2.68424	22.3658	24.7354	4.19127	4.07913	12.887	27.8218	24.9896	30.1737	23.4223	3.80261	5.83029
ANKHD1	3.65828	4.76876	4.89052	6.52318	4.35774	4.44098	4.17377	3.97422	6.40489	4.18524	6.45351	2.99898	6.05736	3.69975	6.33744	3.86441	3.95994	4.9311	5.07005	8.05051	3.77957	4.42264	6.5375	3.72466	7.47394	9.55189	4.53679	5.04793	5.42939	6.2521	3.56709	3.11165	6.13696	10.3927	6.01045	8.38043	9.74836	3.95422	8.47738	6.63409	7.15813	7.48693	5.40797	6.56002	7.40629	8.06164	7.15565	5.88819	7.0037
ANKHD1-EIF4EBP3	3.82441	4.95907	5.17967	6.83316	4.63999	4.74913	4.4128	4.1574	6.64981	4.37334	6.68828	3.14025	6.32986	3.88412	6.70214	4.09936	4.17992	5.15883	5.27087	8.40844	3.95521	4.62354	6.86866	3.87921	7.80347	10.0709	4.76792	5.28531	5.55442	6.61807	3.76284	3.27806	6.31102	10.7474	6.36414	9.07216	10.285	4.27048	8.93685	6.9127	7.44518	7.88966	5.72369	6.93141	7.74773	8.4986	7.55388	6.13977	7.35802
ANKRD12	8.16376	6.29062	15.9089	3.67546	9.91742	4.91645	7.63253	6.09484	7.21164	10.3122	4.18014	1.56201	6.19242	8.20232	6.39455	3.3213	6.45686	5.37946	7.2479	9.83066	1.76534	6.10832	15.2831	4.81367	6.25258	7.50355	3.0971	3.54163	4.31492	4.62126	5.93969	3.94454	5.72665	7.56372	19.337	8.07681	14.9567	15.1956	10.2464	9.50657	3.42728	9.23474	6.15072	6.02402	11.6012	16.6774	5.50221	5.28833	5.37718
ANKRD6	5.1119	3.70016	3.59774	1.81808	2.45145	4.17788	9.62155	4.68519	3.36834	3.33206	3.63292	2.21896	3.64411	4.34807	4.29753	3.08677	6.88061	3.90857	8.71844	8.66178	5.36965	8.96879	7.33182	6.19424	3.56396	5.73853	6.26534	6.30108	6.20935	7.70529	5.89725	5.93018	3.13092	5.55769	4.88292	4.99236	11.2838	3.76105	10.4538	11.2958	3.27503	4.72261	4.93601	4.94565	4.76908	11.0574	8.41651	3.52846	3.58028
ANKS1B	10.7688	10.3296	11.112	5.18863	6.97307	14.0552	14.6588	12.716	10.586	11.3155	6.96045	6.68158	12.3206	6.41683	16.1316	8.95149	8.20594	7.91674	18.7878	8.56283	9.89466	14.471	11.654	12.1878	9.9909	8.65659	11.195	10.2931	3.26408	11.2744	13.2431	8.69058	5.28242	6.47369	8.28076	6.12557	6.60825	5.92847	6.28431	7.42321	4.86207	8.64019	3.97935	6.43963	9.86917	7.49212	5.41675	9.91202	4.0004
ANLN	16.9069	13.8015	11.6698	23.6733	5.14926	31.1765	5.81271	17.1857	36.1496	4.83778	7.37484	15.1036	19.829	1.36504	23.9951	6.45123	17.0569	22.8262	42.8406	6.99371	13.2267	14.0285	4.14344	44.0131	44.6085	2.26739	27.4427	24.9883	0.545995	28.8298	10.1569	7.02184	4.39937	9.81896	1.12798	1.68649	7.20536	1.42037	8.03638	13.9881	2.1323	2.22357	4.32753	9.53404	5.98251	11.383	6.12802	1.66579	5.14787
ANP32E	15.6765	16.8579	3.88117	20.4455	3.04849	11.5047	9.07011	14.2464	20.6261	3.22221	28.6629	3.08108	8.02345	13.7258	10.6938	8.53573	25.7568	21.3876	19.9655	21.723	6.46957	14.6036	10.5167	16.7259	25.3036	23.0061	10.8408	13.4705	22.0043	16.6111	35.5794	12.7246	34.297	49.1592	21.2262	27.7359	35.1716	21.2883	39.7692	34.4054	20.0163	25.7722	30.4997	29.9725	47.2394	43.9464	30.0672	19.1082	22.6237
ANTXR1	3.40253	6.06369	2.16292	9.06079	1.42595	2.60157	2.9664	4.615	8.03881	2.72814	17.5108	0.74716	2.67837	7.80699	5.98045	1.68851	5.02929	6.47523	8.36025	7.03487	3.72926	7.70808	5.54528	4.54819	14.0555	12.7066	5.62718	7.53737	9.94022	7.55979	3.33059	4.42443	8.31811	13.5513	7.00531	4.76923	5.68451	6.06228	6.48067	5.23399	18.9999	10.8381	3.62774	3.01855	6.06855	5.53203	9.04663	14.7771	5.95451
ANXA11	11.9937	11.9396	0.170424	3.18613	0.219908	12.9127	9.73841	15.6238	10.1654	0.43109	8.04058	15.1537	12.3714	4.16955	13.6385	17.3382	14.1604	9.04195	12.212	0.808481	15.9845	9.93553	1.16846	13.6108	7.67177	2.67463	15.3162	14.8687	6.15567	14.5116	11.2357	9.9199	0.519577	0.418505	0.328834	1.08173	4.06104	0.576494	5.77512	6.02623	6.42132	1.67095	3.69196	7.91683	2.42215	10.272	12.6058	1.15786	3.23094
ANXA2	0.444304	0.296583	0.159897	0.711819	0.22709	0.309126	0.36025	0.532147	0.642257	0.651799	0.374113	0.648105	0.382124	3.93247	0.785123	0.983845	0.444545	0.492035	0.424975	0.856477	0.623645	0.792846	0.878825	0.418706	0.984227	2.63042	0.828063	0.722555	5.42641	1.0721	1.165	0.569471	2.37116	2.0958	0.310812	0.119789	0.229391	0.279143	0.282546	0.335352	4.87428	0.906109	0.3762	0.410433	0.487032	0.300102	0.566323	0.505351	1.4769
ANXA6	69.9462	52.1595	5.88793	17.1625	7.6694	94.4276	85.2429	76.0066	42.1994	7.1344	33.4163	104.115	60.8838	34.3021	68.0817	73.9479	47.854	35.0694	48.4832	16.0882	78.4072	70.7512	12.6839	58.1659	21.018	31.5182	54.6715	47.979	32.6352	33.3058	27.2318	43.4321	9.55282	11.1861	7.6707	14.6993	26.6395	9.4021	31.1914	30.2285	46.3738	20.8982	25.0287	45.4626	25.797	25.4542	28.669	21.0977	13.1593
ANXA7	42.8126	35.1708	7.37813	27.2074	5.25627	44.6302	31.5529	46.1939	39.2575	12.3637	32.4769	36.3207	36.6918	31.816	44.3184	44.5697	44.2399	37.214	41.7977	9.33054	37.8131	35.3896	13.6362	45.8021	36.6881	18.4903	48.7027	42.3421	33.2059	42.577	50.3328	42.5676	11.9743	13.1245	9.65413	10.6337	34.5436	9.2221	40.0115	38.44	19.1765	14.9388	33.8106	42.1723	33.8629	29.4867	44.5386	18.0731	21.0994
AP1B1	12.3611	18.0562	11.9702	12.6568	9.7837	18.464	19.6204	19.7312	16.3916	15.4936	19.2551	36.4883	14.3556	14.4317	15.9565	15.1014	11.0997	18.5008	14.854	11.3281	31.9902	19.4117	15.4182	19.2501	17.582	18.2233	19.2313	22.8478	15.7101	11.0932	10.2012	11.803	18.2572	15.8012	11.1001	11.9695	13.8976	12.5049	18.9382	18.5289	25.0945	17.8642	16.0369	25.7635	19.1815	16.1481	22.4258	18.9739	9.84597
AP1M1	21.7059	26.2965	43.4227	17.4942	35.3206	27.3709	33.7656	34.855	22.9636	51.4783	18.6269	67.9863	23.0801	44.6561	23.002	25.7699	21.1553	27.3305	24.9926	36.6776	61.7206	35.3233	38.1689	38.4098	22.32	43.0497	40.5335	31.8546	30.498	22.3033	14.8345	18.9938	54.8666	40.8026	34.7692	9.25531	14.2698	38.3538	28.4595	29.101	59.0317	38.1551	31.6736	42.9413	32.0168	23.3596	35.6159	42.7873	12.4186
AP1M2	0.255192	0.133464	0	0.100963	0	0.042576	0.07713	0.041498	0	0	0.356454	0.113805	0.095956	0	0.027743	0.339935	0.254508	0.039391	0.249246	0.137746	0.407205	0.162437	0.228848	0	0.168249	0.085525	0.291905	0.228699	0.025058	0.046592	0.208208	0.181017	0.895419	0.161329	0.994897	0.109969	0	2.4455	0.117701	0.169394	0.196929	2.12454	0.113019	0.15036	0.229071	0.096564	0.035057	3.85838	0
AP2A1	41.0007	49.7868	42.3176	21.8992	31.9013	52.678	70.2512	72.2499	41.6212	50.8746	29.9936	125.682	33.2261	51.8519	44.6732	46.0948	38.3603	44.6389	55.6469	34.6294	113.736	67.0378	44.3308	72.3037	34.8969	35.9786	59.4603	66.9647	38.932	29.7623	21.1422	33.0179	47.3786	47.1823	29.713	29.2814	30.7248	30.6888	47.4281	52.9935	71.9014	37.7953	48.5643	73.6922	54.2489	45.1481	67.2327	40.7252	26.3923
AP2A2	10.6474	9.6254	10.3328	4.9664	10.8047	10.9782	15.1204	14.084	8.46365	14.1312	7.40432	19.3017	8.43793	14.5982	11.5365	8.50906	10.9415	8.62654	11.7813	9.67374	20.6554	14.4535	13.6323	14.6069	7.63589	10.5149	14.2048	13.5653	9.50859	10.1965	5.19102	8.13981	11.6584	10.1162	8.85731	20.0321	16.6989	9.03854	17.6485	17.1654	12.4501	13.091	15.2128	20.3469	19.236	17.2969	18.9601	13.9381	9.24967
AP2B1	98.5823	61.8993	91.2424	30.1008	70.266	90.7238	106.214	90.995	57.6731	163.397	43.7073	69.6878	62.4236	111.697	99.4798	48.0095	80.2719	61.165	92.4283	60.3185	86.9042	103.957	123.791	91.7815	47.5371	89.9523	92.7515	79.6497	72.1133	75.2961	35.5114	44.6056	120.192	108.226	150.273	39.2703	63.2654	129.252	65.9193	73.0848	108.364	106.697	32.8466	81.8224	84.6426	68.8747	57.977	220.979	19.2297
AP2M1	131.708	116.815	83.1796	48.0056	85.0308	153.355	151.193	145.184	99.7749	117.483	52.5806	248.146	119.704	100.68	123.893	173.499	143.302	109.208	116.368	80.1485	239.053	147.14	92.0926	149.743	67.6252	103.758	199.804	163.406	79.0024	96.7853	81.6249	121.765	87.1931	73.3325	72.4344	70.8075	83.7442	77.4124	91.5419	107.174	96.5878	83.16	90.8566	149.457	111.1	78.1566	108.062	103.14	40.8951
AP3B1	2.73902	2.57124	0.848579	3.16683	0.534329	2.52913	1.63466	2.89982	4.172	1.23983	3.21427	1.38931	2.30903	1.98634	3.01318	1.51916	2.60804	3.80906	4.56442	1.50167	1.94574	2.49422	2.06514	4.19902	4.776	3.19458	2.66886	3.04802	2.36227	4.24873	1.76505	1.23043	2.43679	3.53602	2.43963	4.90053	2.44966	2.70662	2.74277	2.54539	3.30674	3.2457	1.20778	1.48516	3.19148	2.75129	2.44076	3.25098	1.12301
AP3B2	14.7623	14.0509	16.7462	4.04603	13.4544	18.0097	18.9268	15.3229	11.3832	17.899	6.2933	27.3638	14.9442	11.9102	17.874	13.2845	15.4936	13.1228	14.6081	12.5863	29.4482	18.3781	17.0244	16.0155	8.25583	11.2226	23.1612	18.5145	4.6423	16.2482	5.47936	8.63691	9.11721	8.521	10.3293	24.3546	17.8651	9.81504	21.8461	24.9535	9.41596	13.3855	16.6613	30.3329	21.7173	18.8482	20.4529	13.5979	5.93911
AP3D1	26.1898	29.3253	33.1289	18.4918	28.4413	29.3814	41.3793	31.658	27.4994	36.9131	26.6321	45.9583	22.0053	39.9542	30.3802	19.3091	28.4866	29.2869	33.8671	31.6573	54.2672	43.4228	39.506	31.3606	27.9852	29.0419	34.537	38.1512	30.1009	25.3705	14.0399	17.5181	27.9771	32.9034	26.7588	34.9678	33.891	22.2514	39.0435	42.2654	43.3518	40.2994	30.5951	52.3802	51.3026	37.7134	42.4395	37.8148	15.323
AP3M1	6.39842	4.96365	10.5999	3.61685	6.78006	5.53567	6.49632	6.42183	5.73829	13.6103	7.3105	1.96757	4.33788	7.10055	6.98744	2.2586	4.75079	5.05208	7.94432	14.9953	3.39919	6.25188	13.2501	7.95953	7.22036	25.6721	4.39832	4.85161	6.53259	6.49918	2.81678	3.06671	19.2416	26.0003	18.6186	6.56389	7.5305	16.483	7.35392	9.55849	13.1231	15.5394	3.12289	5.81866	10.2486	8.88866	6.95691	17.7523	1.86596
AP3M2	19.4407	11.2079	7.79542	5.63796	5.1661	22.8132	16.3141	17.0002	9.82029	8.74573	6.19919	13.7274	16.2266	8.47267	21.0451	14.4616	14.7954	8.86426	19.1257	7.32904	17.1165	14.7877	8.73	16.7981	6.70536	8.34232	17.3902	15.6722	5.82981	16.3486	10.8777	11.2375	11.1024	11.1151	15.2338	7.15669	12.9767	17.785	11.8593	13.6159	8.31891	10.8232	9.29197	16.9999	13.4841	11.8807	11.4639	14.5122	3.78139
AP3S1	17.2662	12.9496	22.7254	8.24804	18.6077	14.4849	13.3878	10.5549	11.4709	14.6668	9.68629	5.85382	11.9422	13.1594	10.1046	14.4037	21.02	12.6214	14.6969	15.1429	7.96254	12.7768	14.8635	13.6042	9.29243	11.9118	14.7796	10.3349	12.3438	16.0921	27.5984	25.6892	11.8365	10.5705	15.4015	7.06902	7.483	20.9046	6.1598	9.63851	6.1257	13.1901	7.77595	7.13486	8.24706	7.69281	5.65945	11.4134	7.63612
AP3S2	11.7147	10.3955	8.80981	7.7655	6.42444	13.4807	12.1025	10.6939	9.38696	11.0283	8.89843	13.356	9.51268	11.0899	12.4495	12.4238	11.8347	11.0208	10.9965	9.56207	13.694	12.4869	8.95311	11.1926	9.99434	13.307	14.9472	14.1325	11.9646	11.9835	9.31497	10.9405	11.6946	12.5473	9.84906	4.35999	10.5814	9.91367	11.1084	11.7177	11.5117	11.5471	8.4661	14.6333	13.7979	11.0467	13.1772	14.1394	3.82482
AP4M1	5.16562	8.08008	10.9734	4.57474	12.5756	5.98043	7.10288	5.71045	7.74803	11.288	6.63253	18.2729	5.17464	10.9711	5.81306	10.0237	6.5013	7.52374	6.07619	11.0671	11.554	7.08977	9.44684	6.08158	6.89923	10.4831	8.78381	8.38953	10.0227	6.86608	7.7722	9.01613	9.20251	8.17047	6.4693	6.98961	5.07502	7.45634	7.4392	8.31325	11.6058	10.0939	7.79248	7.82207	6.61473	5.58093	9.34473	8.70845	6.29922
APAF1	4.30607	3.1787	9.18984	1.63575	7.59268	4.07214	4.9855	5.15211	3.2905	11.3427	2.29794	1.41995	3.48861	5.6567	4.62456	2.20013	3.89155	2.15995	5.14854	9.16592	1.87617	4.05632	10.8847	3.96036	3.05559	10.4471	3.69334	3.31508	3.50909	4.51207	3.48594	2.6752	7.79701	10.6202	12.3801	4.42167	4.13502	8.06756	2.88973	3.49398	7.21205	7.68873	1.71024	2.87782	5.22318	4.64729	2.46908	9.19513	1.3529
APBB2	7.93976	6.25688	4.47084	5.85654	2.94756	7.80303	5.85914	6.71646	9.65432	7.3571	8.95763	4.34345	5.29454	6.10193	9.32734	2.37645	7.06547	8.37843	12.143	5.16851	5.77731	7.25632	8.28506	8.30192	10.8718	8.5537	7.20427	6.47245	6.41711	8.57559	3.03226	3.40395	7.70747	11.7136	12.6787	1.93674	4.38114	10.8653	4.47152	4.68466	6.19599	9.30042	2.52881	3.69375	4.47858	4.35873	4.25798	9.07774	1.65881
APC	57.3573	25.9597	28.6179	10.8053	11.5795	26.0896	96.3723	28.832	27.2664	29.4594	32.9417	7.74923	24.4894	63.4066	34.0585	9.65189	39.3619	26.7184	45.9619	22.0652	14.4199	64.1472	54.1024	25.0678	27.5968	30.0015	22.7023	32.3616	62.4401	26.3299	9.67785	12.9236	18.3169	15.9615	37.5296	22.9803	23.6196	25.3221	15.3862	14.0726	11.7606	30.618	5.8464	9.52176	23.5315	24.2372	11.9767	26.182	5.66372
APEH	11.8872	12.3131	10.4293	8.13892	8.59758	13.9779	13.3346	12.8963	10.4718	11.6923	12.6157	20.6336	11.8095	11.9049	11.7875	14.4554	11.4751	12.815	10.2436	12.624	24.2957	14.267	10.7979	12.9839	10.2511	18.0767	16.7534	18.2956	14.808	10.4819	10.508	13.4358	16.3797	18.0771	8.43461	4.12658	6.5386	10.4806	8.69109	8.28235	22.2403	13.2932	7.43358	12.2507	8.82267	6.41873	11.4605	17.4443	5.59021
APEX1	24.7491	23.3271	66.8531	19.2802	67.7993	26.2747	26.5796	22.9367	23.7009	68.7393	23.6489	33.847	22.1188	36.6554	24.872	30.9582	30.0879	24.6476	22.4503	102.763	30.1757	27.7017	58.208	25.7003	24.3986	135.212	35.3715	35.2143	32.6664	27.865	26.2732	35.6747	119.9	112.777	56.8869	24.8371	23.624	75.9257	27.2621	28.0032	76.1812	73.9681	25.1518	30.8312	30.6824	17.6784	31.2737	81.5961	17.3506
APIP	0.909867	1.07805	1.80993	1.17303	1.22853	1.56145	0.808263	0.824782	0.746271	0.957334	1.31022	1.05451	1.0092	0.47659	0.986446	1.06555	1.10821	1.44182	1.14074	2.35472	0.632171	0.795584	0.977373	1.19343	1.10186	1.33006	1.25883	0.904357	0.774648	1.20338	1.59441	1.63075	1.76424	1.38634	1.246	1.34593	0.907061	1.49928	1.41498	1.17884	0.885861	2.03612	1.45199	1.16983	1.29536	0.787549	0.788975	1.00307	0.810568
APLP1	283.293	322.859	264.882	270.598	208.796	368.688	373.401	347.882	340.99	345.49	124.671	769.936	150.06	294.956	254.149	280.555	288.295	341.668	383.031	166.959	630.361	398.756	265.28	521.559	340.687	125.494	412.583	325.094	116.057	306.687	199.021	281.224	249.933	142.001	169.364	88.0496	80.9141	164.619	139.217	187.813	166.468	142.305	188.322	211.772	141.48	109.446	168.656	176.733	104.682
APLP2	71.6245	62.6642	30.5782	30.9027	20.3104	80.7036	73.7214	76.7358	60.9236	44.1501	62.4049	69.2621	62.5655	63.1502	76.377	39.1859	59.6703	58.8221	67.5943	30.0674	67.788	71.9127	51.4729	70.4297	54.074	60.3359	68.2312	70.4317	68.414	55.025	34.4102	33.9505	33.7568	33.0059	50.8614	105.025	125.167	49.5411	127.527	159.86	91.0547	73.5002	90.3581	158.456	189.148	133.305	126.136	96.3003	35.2767
APOA1	0.045302	0	0.083895	0.63222	0.226568	0.106644	0.256419	0.090331	0.188499	0.154426	0.165424	0.280569	0.110794	0.36144	0.069021	0.312861	0	0.145998	0	0.185021	0.210806	0.201462	0.165541	0.027997	0.250228	0.102315	0.154758	0.174349	0.556416	0.144884	0.887079	0.582432	0.09264	0.066891	0.073004	0.281777	0.054705	0.106911	0.255218	0.223557	0.488971	0.260761	0.919554	0.412131	0.798362	0.180783	0.370201	0.068409	0.128233
APOB	0.117241	0.047509	0.028201	0.012062	0.009671	0.010242	0.092185	0.0433	0.056432	0.017846	0.015888	0.013504	0.047671	0.002893	0.016685	0.003769	0.053028	0.027791	0.04913	0.011688	0.028345	0.112694	0.141	0.123581	0.036022	0.010194	0.064632	0.033535	0.002973	0.013915	0.017749	0.01723	0.02072	0.012849	0.019461	0.003928	0.005183	0.079508	0.003515	0.008698	0.023595	0.113037	0	0.003607	0.001242	0.020257	0.00324	0.104989	0.018474
APOBEC3G	0.174561	0.223855	0.010874	0.53395	0.006526	0.20621	0.149105	0.116551	0.275347	0.048058	0.241061	0.114757	0.186248	0.3658	0.438525	0.277113	0.248943	0.379817	0.239955	0.129947	0.121548	0.270086	0.191068	0.125729	0.377469	0.324957	0.334	0.361556	0.866377	0.646687	0.334822	0.68042	0.055816	0.043231	0.042483	0.059655	0.125133	0.038387	0.234371	0.218371	0.181565	0.126511	0.31906	0.12762	0.253413	0.105124	0.301244	0.12353	0.201014
APOE	23.4877	118.039	5.14802	595.517	15.6161	23.1538	51.688	57.4396	203.16	17.1925	1354.39	74.2255	24.262	382.558	44.6348	117.672	189.842	287.405	202.927	66.2183	440.23	265.799	47.584	200.142	676.372	83.9813	279.887	385.212	1047.12	151.323	344.013	599.095	14.1924	3.09221	5.25819	254.679	49.0089	7.3571	151.066	126.615	75.8876	76.7743	423.324	117.771	106.896	84.0988	409.288	35.674	941.329
APOH	0	0	0	0	0	0	0	0	0	0	0	0	0	0	0	0	0	0	0	0	0	0	0.027612	0	0.048709	0	0	0	0	0	0	0	0.035985	0	0	0	0	0	0	0	0.041539	0	0	0	0	0	0.039854	0	0
APP	343.524	278.211	125.377	108.507	86.2066	386.596	348.164	361.089	331.105	189.013	99.324	369.727	304.27	211.989	347.594	168.795	237.268	220.653	393.752	82.8136	344.367	311.447	250.842	345.638	215.956	167.955	404.044	324.054	103.7	268.437	168.391	142.154	153.254	115.804	161.489	133.545	150.443	147.383	182.454	253.876	250.904	176.144	118.381	287.093	247.084	216.79	191.528	239.69	56.6271
APPBP2	15.2509	11.9813	9.02549	6.47202	5.22696	15.2529	12.4086	22.8641	12.7951	11.4988	8.54882	4.6717	9.02499	6.80037	15.1629	5.88885	10.5414	9.63339	15.7448	11.4546	5.31434	11.0899	11.988	19.9076	11.8911	15.9527	8.80169	7.70807	5.76575	10.4548	9.55919	6.72032	14.4434	18.3019	19.4064	15.112	18.3157	20.5816	18.1947	17.4418	12.3679	12.6314	9.66525	17.169	18.9521	23.9358	14.518	16.7436	6.34877
APPL1	12.12	7.56871	5.50439	3.66316	3.06095	9.8192	10.6052	13.4902	7.41567	6.99591	5.146	2.93785	6.85635	6.1102	8.68009	3.50138	7.70695	5.33782	9.08406	5.93966	3.1921	7.98078	7.01294	12.1433	6.1709	6.62243	4.99125	4.8069	4.75687	6.32479	4.28269	4.39319	6.64517	7.01367	9.4665	6.94671	11.8158	6.81761	9.01804	10.2352	5.13861	6.46917	5.18828	8.37473	12.3678	14.0904	7.75725	7.88197	3.31662
APPL2	3.29191	5.86197	6.83552	8.86905	4.6276	3.60157	3.1045	3.11654	9.85902	4.38899	19.296	1.88077	3.71958	7.45574	5.17804	3.7854	6.82268	8.52839	7.90267	15.786	4.34488	5.71242	9.57567	5.22791	12.9234	21.6412	6.44822	9.4749	12.567	9.81732	5.29176	5.99168	9.25341	12.6329	7.3171	8.18727	11.908	8.81769	11.5903	9.29352	11.6307	12.3749	7.35218	9.68673	12.095	9.66686	12.8971	13.3988	9.25923
APRT	12.7414	12.7992	16.5775	22.6085	22.3691	17.693	19.5094	12.4159	12.6821	20.704	23.079	42.6487	14.5388	30.7231	10.302	37.67	19.9914	14.3266	13.8238	18.7876	40.0796	24.229	14.6011	15.426	19.0491	28.5642	22.7126	26.8227	47.2267	12.5947	37.7412	55.9699	30.7781	24.9045	11.6056	8.5358	12.6784	20.2896	18.0181	24.1705	58.4567	26.8523	44.0668	29.7612	25.1312	10.1208	30.7515	29.0974	25.223
APTX	7.35133	4.7375	5.01839	4.4239	5.31587	6.17517	4.64843	4.68833	5.25743	4.48737	4.99221	4.81885	4.98575	5.73897	5.71146	7.06226	9.36931	5.39844	6.71509	5.33787	5.62302	5.52615	5.34541	6.41254	4.85848	5.29438	6.39432	6.11089	5.52312	7.21955	9.08174	7.59782	6.14654	4.49195	4.18256	6.5134	6.89671	5.35352	5.44946	6.55599	3.6088	6.2076	4.82826	6.81122	5.93622	5.80327	6.04047	6.12784	3.79825
AQP1	1.19949	5.05384	0.321862	10.632	0.339307	3.96388	1.18471	1.26111	8.029	0.667121	1.38999	4.86481	5.06148	14.6421	6.20494	6.14995	3.13146	7.85898	5.80227	1.01265	18.6344	11.7842	0.484313	5.31174	27.4421	1.28971	9.88934	18.9931	9.81244	11.8335	18.3185	9.9511	1.20302	0.425837	0.390568	4.3173	2.42767	0.763148	58.6069	1.7272	186.779	2.25559	40.3217	5.85246	1.83938	1.05041	50.9454	0.817598	30.7172
AR	0.867971	0.50496	0.023457	0.169868	0.019761	0.621394	0.860906	0.758966	0.478856	0.055519	0.364583	0.246877	0.348758	0.459093	0.681025	0.237505	1.12304	0.228771	1.42793	0.500257	0.58589	0.760852	0.207077	0.388889	0.270031	0.21012	0.319612	0.499337	0.260192	0.198132	0.372652	0.296737	0.207729	0.415607	0.086546	0.140815	0.116061	0.107862	0.26657	0.148727	0.779825	0.57689	0.091162	0.227385	0.228624	0.195747	0.294746	0.388185	0.230083
ARAF	2.13462	4.53503	3.94931	7.77346	3.90624	3.39354	3.2371	3.15621	6.37665	2.72559	8.53935	6.8218	2.78693	7.66332	3.99245	3.66106	3.64004	5.29619	4.57634	8.10787	8.08936	4.37358	4.42417	4.31894	9.26219	10.1771	6.54434	6.65532	12.3866	5.57622	6.15807	5.86628	5.85108	9.6234	2.82199	4.79791	4.45978	4.4556	5.6824	6.26422	11.03	7.5503	6.04536	5.75393	5.34692	4.1762	6.96594	6.95681	4.45951
ARF1	98.5173	116.327	91.4405	59.4733	72.6256	101.946	106.06	113.74	96.9321	133.258	66.4343	170.613	79.4505	144.278	78.743	133.147	145.175	114.938	112.181	82.6191	192.766	126.357	101.615	130.237	89.535	118.986	139.785	120.28	116.084	80.9048	99.3799	113.501	120.46	110.908	95.8152	55.7945	60.1055	128.162	97.9639	91.4688	130.612	90.3513	105.316	106.668	94.3166	62.188	120.494	122.871	59.032
ARF4	34.0919	26.471	33.5643	14.154	20.0229	36.3249	20.8367	34.2927	23.4749	53.1972	19.0881	14.5409	17.9623	40.956	22.7421	20.9884	32.7117	21.828	25.6082	31.899	19.7634	23.24	33.974	35.2228	20.4427	55.9085	24.5481	20.0115	35.1366	28.9696	41.8212	35.6144	47.311	43.1297	59.3558	19.4764	22.8149	58.9564	25.2051	20.5041	42.3354	40.0917	22.0223	25.8849	22.8393	19.8773	25.4442	56.7499	14.5243
ARFGAP1	6.81068	10.1789	10.2404	8.02095	13.0584	9.42867	11.0644	9.74965	9.93302	9.56721	9.56373	25.8272	8.51539	8.27929	9.32315	11.2677	9.29995	11.6094	8.38944	12.3253	18.6249	11.4686	10.5273	10.2742	11.4137	7.54853	11.6188	11.2513	8.96847	9.56798	6.46346	8.40126	7.95463	4.75236	6.76018	20.6913	9.14267	8.48089	11.8102	13.2368	10.2785	11.0523	12.7491	13.4136	10.8308	11.3786	15.3614	8.39387	8.47216
ARFGEF1	4.93927	3.92686	5.90805	1.75822	2.9908	5.75694	5.75936	6.32226	4.13477	5.07527	3.06291	1.87632	4.76209	3.00266	5.86554	1.41915	3.78899	3.02977	7.42939	4.78901	2.42699	4.9946	6.85361	4.4497	2.90233	4.13929	3.05939	3.21096	2.2878	4.16104	1.79582	1.5634	3.65664	3.63241	4.98272	4.71528	5.68647	3.18451	4.5203	4.88837	3.35702	4.55034	2.00345	4.08351	6.65511	6.41747	3.89918	3.46016	1.52433
ARFGEF2	12.5376	8.25653	2.92372	1.96451	1.18413	11.3538	11.0292	17.3546	9.3429	3.72435	2.7814	5.04167	12.3111	3.23258	15.6616	4.33047	6.15004	5.75641	11.2419	2.74952	5.86898	9.3536	4.37134	13.4794	5.40636	2.75142	6.90561	7.23326	3.03418	6.62297	3.6558	2.28247	2.21982	2.43496	3.55424	5.6144	9.89184	3.45957	8.65087	8.94717	3.93497	3.51814	3.31335	8.24105	12.2683	11.9189	7.88235	3.69477	0.986287
ARFIP1	4.44649	3.25991	4.16948	3.78722	2.44075	4.30713	2.51318	4.12019	4.96371	4.03905	4.57146	1.05711	1.81828	4.16163	2.65741	1.78641	4.05047	3.31955	3.91651	6.00344	1.49361	3.13257	4.39111	4.85912	4.40584	7.45536	2.74504	2.25466	4.48897	4.30309	4.93293	3.67843	5.29278	5.5517	4.33871	2.63554	3.80137	6.27841	3.82058	3.91865	5.56135	5.03389	2.60098	2.71776	4.31691	3.27004	3.40796	4.38899	2.04548
ARFIP2	11.3948	10.447	7.91228	4.35039	9.1484	12.5159	12.4847	11.3504	8.97462	11.6517	5.68742	17.6636	10.9231	11.564	11.4879	15.2599	11.2802	10.8633	8.92961	8.60511	17.3084	12.6041	9.17148	12.2418	7.50658	9.20997	16.4125	13.5249	10.1582	11.0354	9.26322	12.3843	10.6392	8.68115	9.26172	8.82503	12.4464	12.9861	12.1641	11.9471	12.858	11.1573	10.1187	15.6981	11.49	8.01601	14.4116	15.0284	6.57991
ARG1	0.226702	0.233262	0.249272	0.087745	0.235222	0.076611	0.385014	0.065333	0.287409	0.160725	0	0.201093	0.229582	0.561692	0.098822	0.141905	0.027753	0.158868	0.099995	0.160296	0.060987	0.231786	0.17531	0.142018	0.075579	0.107543	0.074452	0.095002	0.822119	0.082699	0.053466	0.244598	0.132799	0.021575	0.200969	0.141381	0.039566	0.84535	0.026472	0.108876	0	0.778927	0.086464	0.027165	0.065197	0.063904	0.072874	1.33656	0.511984
ARGLU1	8.87403	11.5287	35.1536	17.0129	30.9586	10.8146	9.03269	6.77669	18.146	7.87789	21.9867	6.3372	22.9232	7.05848	10.738	16.6274	10.8864	11.2407	12.8302	41.3228	6.9213	8.70699	21.5061	6.4561	18.7859	11.6742	9.88134	11.6611	10.9332	27.7771	30.7648	16.7252	11.5423	6.93536	12.9441	48.8899	17.4614	14.2082	16.7845	17.0859	4.32435	23.9797	18.0664	10.3384	12.8215	18.6623	16.2038	5.96568	22.0494
ARHGAP15	0.121555	0.015092	0.736124	0.104042	0.871804	0.12825	0.201522	0.049552	0.080632	1.88714	0.080479	0.06817	0.06736	3.44467	0.197151	0.121165	0.201359	0.151357	0.212622	0.285202	0.125475	0.234027	0.467093	0.163586	0.145251	0.103011	0.165281	0.139986	0.813311	0.248285	0.100827	0.229769	0.090215	0.042753	0.060616	0.028138	0.0129	0.073573	0.020078	0.14327	0.128392	0.073058	0.012999	0.034121	0.11295	0.022137	0.092534	0.054591	0.03533
ARHGAP25	0.874549	0.841635	0.119133	0.731672	0.149316	0.576913	1.57313	0.651451	0.651539	0.207133	0.79418	0.687436	0.52906	0.597432	0.662746	1.01053	0.701614	0.636395	0.861891	0.169622	0.672251	1.25177	0.540416	0.940287	0.592096	0.373781	0.520159	0.562621	0.746057	1.08784	0.44749	1.20192	0.286159	0.043059	0.198489	0.054496	0.126925	0.165059	0.179293	0.411726	0.58878	0.528366	0.219021	0.348181	0.479549	0.210041	0.312169	0.235576	0.231756
ARHGAP26	10.9265	7.93791	0.470283	1.81547	0.245305	12.7205	11.9297	12.2906	6.79335	0.87461	2.43	6.22449	11.9167	1.1985	17.7115	6.59229	8.06048	3.83618	9.97592	0.557409	5.59956	8.49541	1.44048	8.18416	2.58692	0.538673	6.3096	6.50561	1.74291	7.50965	5.2798	3.30865	0.600747	1.06639	2.432	6.26518	14.0379	1.79274	15.6672	19.9523	1.59971	4.55362	5.52088	17.5651	25.6162	22.6381	13.0286	7.59312	3.60056
ARHGAP32	33.1472	18.8051	9.77911	3.93574	5.19128	19.7566	32.1266	34.7837	13.6863	11.3153	5.01103	8.08173	21.2811	10.8467	27.8486	7.49172	9.0441	9.71894	22.4913	7.23523	10.4237	16.8873	10.5527	21.9807	6.44129	4.85388	10.8626	10.538	3.86555	14.4043	3.65942	2.57292	6.1697	7.19678	9.32251	1.68083	2.90968	5.04659	4.16875	4.70973	2.81269	3.61312	1.31433	4.32666	6.06233	6.21868	4.82515	3.56903	0.785746
ARHGAP33	7.86353	12.5036	89.2361	8.45604	79.7074	9.27825	25.5585	11.8264	9.52668	65.0325	14.2574	24.2731	7.41363	79.607	8.27975	9.78798	8.46541	13.7354	10.6205	63.5963	20.5999	21.7853	60.6042	15.1077	12.5949	34.2975	14.4387	15.3747	33.0237	13.1346	9.71347	12.2435	25.4842	35.6018	39.4171	12.8198	3.29216	27.5842	4.7213	6.46769	28.9154	36.5877	6.39186	5.21403	5.04222	4.90098	5.39295	25.7924	5.75621
ARHGDIA	53.3981	63.1452	90.112	56.3406	84.7684	52.8908	98.3931	69.5407	58.5795	80.0079	76.9016	160.781	31.7155	93.4891	44.4452	78.1327	80.6226	80.8585	69.9653	80.4265	151.299	101.609	79.7186	95.8852	80.7021	77.6442	103.071	113.794	101.814	58.923	77.9826	105.069	71.702	59.6564	33.0297	32.9006	17.7838	53.2119	31.0481	35.8119	81.8059	75.8744	51.1387	34.4938	35.6129	27.2204	49.2615	54.8123	43.4717
ARHGEF1	0.955658	3.38604	3.78111	8.38612	4.8557	2.74299	2.55394	0.930679	5.16882	1.40914	8.22085	9.79697	4.57154	5.00796	4.43194	2.38564	1.70399	5.0657	2.60933	11.2818	7.06816	3.641	4.25951	1.45518	9.86796	6.95358	5.68206	6.8837	12.2429	8.93436	2.94958	3.01056	2.56551	3.37636	1.93328	5.00919	2.10652	1.66057	3.3281	4.10334	6.37251	5.35152	4.05857	3.38745	3.72785	3.04971	3.55739	2.67759	4.51294
ARHGEF11	10.9461	12.8034	9.59973	4.27371	6.74689	14.1319	14.8623	12.2843	10.3865	8.77738	5.74558	19.264	16.6448	6.94321	16.2637	8.50041	8.5626	8.75277	9.08593	8.14099	13.9076	11.1532	10.0582	8.23408	6.47369	7.0976	10.5492	11.1487	4.85958	8.45018	2.9232	2.83819	5.52398	6.36453	7.73986	12.3574	16.5334	6.47399	15.5131	14.8515	8.67185	7.89958	7.92162	18.0741	16.4094	16.5122	12.2346	6.53518	3.43174
ARHGEF12	14.979	12.0708	11.4272	6.38905	4.75401	10.9475	16.0433	17.1782	12.315	12.2266	13.2583	3.94767	9.40681	9.08266	15.666	3.73253	11.7456	9.78031	14.4045	7.72651	5.93129	12.9463	13.5356	13.3956	10.295	7.67882	8.09559	11.0447	6.12557	10.367	3.57747	2.44301	11.2428	9.84134	15.8043	8.5288	16.4508	10.909	12.0244	13.43	7.60409	8.49556	5.32136	11.622	14.488	18.5164	10.2488	8.55863	1.94434
ARHGEF2	17.3266	15.4977	20.32	11.0463	18.2011	17.3777	24.4045	18.2951	17.5222	19.8531	8.55427	22.9743	14.5124	15.7586	17.4578	13.5188	10.6238	13.8125	17.0105	30.3925	19.4569	18.764	21.5948	17.6665	16.9511	27.9328	14.2955	14.2799	6.97592	13.3231	7.78433	10.4301	28.1379	31.6927	10.1221	20.4059	15.859	10.9254	18.4845	19.9938	15.6069	14.8523	15.751	21.9657	20.465	16.8745	20.4202	12.5661	6.7506
ARHGEF4	16.0491	20.4522	6.85731	10.2552	5.64573	19.339	27.1831	18.3978	18.7403	6.17897	13.639	47.4127	17.3585	12.0601	18.8894	31.8075	18.7947	18.6359	16.4448	4.47652	35.2349	24.2293	8.62937	18.306	20.3428	3.17351	25.8038	27.5164	14.0004	18.7421	21.8104	19.8533	3.60665	1.61602	4.54815	4.57154	3.00932	5.88375	3.90451	4.00576	7.75409	9.41832	4.6547	5.08315	3.612	3.52695	6.08809	6.77067	3.08626
ARHGEF40	0.986406	3.42775	3.20024	5.68649	2.81248	1.49847	1.51944	1.35969	4.24059	2.27326	9.75069	2.04788	1.87146	3.94119	2.58067	1.6972	2.90324	5.65638	3.2715	7.43442	5.14101	3.58605	5.05444	2.05137	8.42477	9.50686	4.46552	6.44485	7.26047	4.913	2.42064	2.81035	5.41367	8.72472	3.73971	6.78979	5.561	3.03955	7.42262	6.19958	9.29024	8.075	6.46081	7.2693	5.46942	6.14424	8.09347	6.14488	6.07901
ARHGEF7	22.8301	16.8247	17.5681	4.84401	9.8919	21.5038	26.3999	21.2983	13.8128	20.9673	6.56521	13.9286	19.7605	14.8912	22.8418	8.66994	13.4323	10.2974	18.1298	18.163	12.5781	17.8695	21.3634	16.4726	8.67352	13.8091	13.7905	11.9224	8.37633	16.1868	8.7841	8.48956	15.1108	13.0086	24.0321	21.4654	24.308	19.1531	20.1326	19.827	12.761	16.8816	10.8319	19.9525	23.3666	22.6912	17.3318	16.5579	6.28366
ARID1A	8.22421	8.02215	23.359	4.26239	14.3705	6.15496	11.0415	7.33927	8.49771	20.4297	7.95933	5.79948	8.6699	11.4879	9.12505	2.31239	7.9421	8.48626	10.2565	26.4103	10.0559	10.887	23.086	8.44934	9.3102	21.1709	8.95047	9.82123	8.22441	9.87638	2.91719	2.23845	22.1161	36.6727	19.9615	15.4239	12.2087	14.8561	11.529	9.30051	19.7012	16.219	5.06106	11.0918	12.9682	11.6486	9.10739	13.849	3.21529
ARID2	1.12595	1.29703	3.34512	0.954879	1.64989	0.862135	1.13923	1.39013	1.51689	3.22297	1.50806	0.373677	1.2953	1.3422	1.73722	0.483251	1.35584	1.42565	1.84093	5.33238	0.645751	1.23431	4.47446	1.1638	1.77102	4.98818	1.00174	1.16032	1.15557	1.18687	0.730885	0.635602	5.03639	8.26399	5.03521	3.4635	4.61536	3.98252	4.03299	2.82325	3.47916	4.46844	2.11361	2.31695	4.13794	4.42718	2.92387	3.34468	1.65604
ARID5A	1.18788	4.15648	0.4514	4.35225	0.832502	1.72175	2.44594	2.85548	2.05954	0.972481	3.66309	2.98474	1.78457	13.2131	1.81705	4.3573	0.647718	3.93098	0.937766	1.89785	2.78771	3.34328	1.47368	2.28188	4.20964	3.01644	2.09451	1.91298	12.2311	2.51058	1.85819	2.66881	0.736276	1.03201	1.32451	1.48976	0.641411	1.01405	1.16814	1.13768	2.76479	2.63845	2.03747	1.42545	1.47722	1.1997	1.75387	2.16334	3.0961
ARIH1	12.9038	10.0637	15.9082	5.02227	11.5866	16.3339	14.6081	15.3642	12.1572	16.8742	8.43297	7.19827	11.3403	11.5795	14.3226	8.42731	9.41642	8.18928	13.1193	15.9724	7.41328	12.0089	17.8558	13.9011	8.23167	16.2131	9.4548	8.80186	8.24488	9.79297	7.96254	5.93416	22.1279	22.2967	25.5417	14.6082	13.6181	20.0876	13.0696	14.6094	14.5447	14.9444	7.98031	13.5781	14.9306	17.2599	12.1501	14.4397	4.35996
ARIH2	7.11277	7.21012	9.10023	5.82197	7.39065	8.90425	7.07195	6.8711	8.2009	7.70955	5.75424	10.0758	9.23391	4.59967	10.5916	6.73143	6.55552	8.18519	6.63632	9.85283	7.80843	6.15185	8.28142	5.67087	8.7737	10.6189	9.15828	8.82385	6.50022	12.5431	6.62838	5.10495	8.55092	7.56232	8.59244	13.8872	11.114	7.74093	10.5107	10.2464	7.77101	9.92434	7.27562	11.4671	8.09242	9.49779	10.7874	8.62886	5.42213
ARL4D	21.3344	18.1491	31.3631	3.75357	33.2459	12.3649	40.2534	13.4467	9.83157	39.1875	7.23347	11.3798	6.4881	21.7744	7.93462	15.8802	8.54778	6.43373	7.22962	49.7709	11.5654	18.1629	27.4857	13.985	2.89534	22.8558	4.65552	4.53307	7.37814	5.05724	10.739	13.3115	20.0831	17.2551	6.54509	1.82521	4.99187	5.98509	5.4987	7.46108	10.4601	6.3367	7.89074	7.76608	6.99526	5.06588	5.36714	5.56865	4.61508
ARL6IP1	259.983	160.147	141.795	72.9932	105.171	217.442	129.335	242.979	151.969	219.468	109.912	90.4535	115.854	187.259	165.204	203.955	295.908	140.239	170.025	149.41	117.24	144.719	176.161	284.067	136.278	197.483	180.371	155.995	156.859	164.325	238.04	183.178	173.978	231.751	264.084	86.5408	202.794	283.456	203.331	211.108	168.013	172.932	112.336	177.311	159.396	193.194	167.763	267.678	73.8731
ARL6IP5	91.297	64.4175	31.3078	33.5233	24.8415	95.1983	61.2927	99.6804	69.7211	47.688	32.7213	50.6417	58.8503	50.9896	75.2329	104.165	64.4678	51.371	82.0175	23.0267	55.8813	55.3029	38.2029	89.7191	45.5787	39.4702	60.2967	52.3313	40.9003	62.5655	109.94	98.5099	40.74	37.668	59.5727	42.2833	39.5539	71.3674	53.9337	62.7278	33.2882	42.5524	41.9753	62.2346	56.818	47.9355	55.2469	62.5961	23.728
ARL6IP6	1.33653	2.10824	3.77044	2.8261	2.75046	0.804771	0.778084	1.03686	2.56424	2.54592	5.96972	0.701003	1.00141	4.63315	1.30118	1.07546	2.02755	2.58535	1.92221	11.3894	1.97325	1.8803	4.4742	1.70305	4.0671	16.7652	1.98879	2.03055	8.2621	2.91571	2.84081	2.10196	12.9692	20.6707	7.55415	1.71458	1.34826	7.42486	1.78692	1.29117	7.55035	7.356	1.51451	1.21199	1.69588	1.88835	1.87372	8.84665	2.91061
ARMC1	22.5162	13.313	15.8866	6.85527	9.91143	18.5855	19.024	25.2189	13.0023	21.1903	8.23989	6.16978	15.0003	17.0615	15.3497	11.0105	15.7687	10.2538	16.9143	14.8965	6.4616	15.2693	15.4131	23.5529	9.7383	19.9094	10.2192	9.73625	8.81968	13.5651	18.4272	14.772	16.5168	19.6514	25.2175	8.50649	14.5782	30.6968	15.7798	21.0643	11.3627	16.1425	10.3337	13.9739	21.4883	19.2543	15.896	19.6166	6.41946
ARMC7	5.24612	4.19415	5.12128	2.44175	5.57758	5.3185	6.4268	4.39696	4.42265	7.10801	4.54751	9.39474	3.89168	6.89354	4.09282	6.40226	4.92346	4.83909	4.25052	5.35004	8.40407	5.52099	6.41296	3.83501	4.0514	7.82117	5.74831	5.76701	4.63437	3.74693	3.14799	5.83791	5.46227	2.79822	4.04292	10.196	8.33177	4.77041	9.42677	10.0975	7.00329	5.80906	10.0789	12.89	8.24782	7.80392	11.2944	6.78982	5.74879
ARMC8	6.07382	4.42493	5.13347	2.26654	3.25773	6.72701	5.16185	7.08134	4.36077	5.40215	2.87708	3.75499	5.56407	3.21529	6.79923	5.14775	5.55251	3.33393	5.51738	4.81851	2.966	4.89106	5.37656	5.68131	3.11573	5.5381	4.76649	3.97596	2.93914	5.07849	4.33281	3.23397	6.10983	6.3992	7.95204	10.5741	14.8529	7.93217	11.5612	11.8275	4.60058	6.0283	7.12193	11.3359	12.3325	12.2535	9.90606	7.50423	4.96117
ARNT2	64.0041	62.3856	34.8318	29.9361	20.0386	58.1889	63.9496	77.3799	68.0932	36.9518	53.5258	57.6337	56.504	31.9909	93.3337	40.3873	48.788	58.4016	78.5071	44.6781	70.4916	70.0183	59.5512	66.2638	60.3535	41.5645	83.0618	82.6185	37.8026	69.9766	33.3598	19.888	47.5113	65.1352	50.3488	10.7061	26.2016	41.0409	25.8307	21.2424	34.6878	32.0785	14.6701	22.5588	21.1162	21.8275	25.7748	32.8447	10.8243
ARPC1B	1.30513	1.76932	1.08485	5.30225	1.94545	1.51234	2.33582	2.07879	2.65033	2.17093	4.21739	4.10342	1.79574	7.61162	2.52996	2.88046	1.3811	1.69249	1.57964	1.55199	2.61652	3.08073	2.35475	2.12658	3.86225	2.47324	1.98577	3.10604	13.7768	2.5832	3.16457	3.71857	2.27195	1.1345	0.500462	0.803248	0.703444	1.73476	1.18566	2.79661	5.09932	3.17481	1.96046	1.63443	2.93697	1.55806	2.01224	2.13307	4.25458
ARPC2	23.8294	17.3345	26.1888	12.153	24.5405	24.0432	27.8857	20.9464	16.1522	30.588	14.2732	22.2175	17.2259	27.2874	19.8403	23.5208	22.5819	15.1321	21.5596	22.2204	23.167	26.2538	25.5893	22.5306	13.3853	25.4581	24.5126	22.6639	22.1847	22.0838	23.8562	34.141	26.6234	21.5532	26.6478	14.6512	11.2475	38.4186	14.0052	17.1694	21.4014	25.9035	12.597	16.4799	16.8598	13.3995	15.5049	27.579	8.75507
ARPC4	43.4127	39.0347	39.8613	21.6742	45.6226	35.4642	50.9584	32.0356	28.9432	57.3232	27.1371	42.4749	23.1329	45.6904	28.9602	61.8601	55.2403	43.4145	33.8407	35.1238	48.2495	48.0952	38.3458	40.4688	27.36	41.0705	38.4174	34.867	43.1968	30.3451	44.4266	81.3466	47.7853	31.2871	31.5857	16.6281	16.7627	52.897	26.6877	30.0607	37.8233	37.0609	30.0843	27.123	28.4035	14.4908	27.9985	49.6165	26.9551
ARPC5	40.7001	22.0192	66.7541	21.2797	50.2038	27.7175	35.3968	30.554	25.8813	77.7727	19.0043	13.6651	15.7611	39.9239	16.996	28.5531	48.219	21.2066	34.3705	42.8736	16.1486	34.4863	50.8896	39.1856	24.5006	40.6475	21.0615	17.0555	27.0745	27.9135	49.1299	70.0608	50.1254	42.3028	51.3046	20.7765	17.3474	70.6408	18.1902	27.9362	27.9891	40.0205	20.6071	16.4251	29.314	18.1011	17.2481	41.724	26.9453
ARPC5L	24.3945	21.2432	10.5108	11.9712	11.4521	27.9928	21.5177	18.3399	20.2277	9.03658	11.9914	24.8256	18.7519	10.0826	18.4219	37.1538	30.3022	15.8469	21.81	9.03986	23.0386	22.5816	10.4278	17.2541	11.6412	6.36922	28.2238	23.3695	7.51915	21.2886	24.3336	30.7604	10.3423	5.95816	7.40439	15.7215	12.6323	12.6032	12.6452	16.0704	6.94321	14.8465	16.4123	17.0195	15.8616	11.1879	13.1072	14.0982	8.29526
ARPP19	265.044	126.072	27.566	50.325	19.7982	141.033	175.536	174.606	73.9015	40.0773	42.9123	44.9239	88.2872	51.0662	92.1188	104.033	107.938	94.6998	141.899	33.1672	61.9244	115.931	36.4227	180.341	58.8677	52.8904	80.3243	64.8715	45.629	106.821	216.088	149.089	38.6116	55.1062	54.9321	16.9638	35.4857	55.4308	33.8529	36.0011	37.1621	44.2686	26.7575	32.2367	40.1684	42.5912	29.5713	60.0249	20.3046
ARR3	0.108637	0.005485	0	0	0.178324	0	0.034712	0	0.056243	0	0	0	0.264109	0.024631	0.062586	0.036859	0.109827	0	0	0.070932	0.034478	0	0.051322	0.044552	0.087764	0.050046	0.029778	0.053708	0.132742	0.010567	0.021648	0	0	0.078355	0.051172	0	0.091889	0.039579	0.047728	0.023353	0.056346	0.061595	0.050054	0.017432	0.018858	0.007991	0	0.042713	0.038261
ARRB1	13.6536	13.2541	15.8007	8.85924	13.6822	11.9622	26.0175	15.7727	14.1766	13.707	12.6875	12.3687	19.4029	8.46772	17.7321	8.77914	11.4628	15.3643	20.7392	7.33553	19.079	22.9596	15.8516	17.8296	16.1362	5.8312	18.0845	25.4288	5.31273	11.514	8.43151	6.22293	8.83799	6.28505	15.7278	10.8677	16.7127	10.9966	17.7555	19.356	7.58698	10.9443	6.80233	17.9706	20.6533	19.9374	17.5396	9.13313	4.03523
ARRB2	17.1655	23.4859	33.847	13.4601	36.0388	23.1171	30.7825	22.1612	23.116	27.8112	22.1981	39.4704	20.2812	32.0934	23.8785	36.6369	25.3069	23.1451	31.0757	35.7949	45.4669	36.3943	29.7071	22.9867	19.3417	28.8149	38.0085	40.0889	31.8697	29.5907	20.7964	46.0592	29.2272	29.7543	23.1289	45.4722	19.9819	26.4844	26.3625	36.5685	32.6675	39.9066	34.4386	35.3908	32.4852	24.5506	32.0784	32.2103	31.8867
ARRDC3	6.18288	7.52979	20.9058	2.75272	11.9881	5.74272	4.20311	7.80004	5.9392	18.6673	3.65843	1.63297	2.8872	24.6227	5.26624	5.21593	5.32523	5.21829	6.03999	30.7809	2.25621	4.70655	21.1487	7.57777	6.33859	30.564	3.37478	3.30016	30.8983	4.99753	7.85074	5.47832	51.9748	144.264	48.6744	6.13676	15.4998	49.698	12.5421	11.5864	16.1974	22.0298	7.19859	9.88801	11.7284	13.9854	10.6873	15.1526	6.72046
ARVCF	1.77398	3.02581	14.3309	3.67779	16.1067	2.65034	2.85507	2.40407	2.81046	8.29894	8.01409	6.76252	2.84112	6.37788	2.84298	2.85261	5.1951	4.71792	3.85853	16.9716	8.51567	4.78023	13.0205	2.58291	5.67855	14.9168	5.25138	6.9232	8.98246	4.32263	2.21457	3.79769	6.83765	8.29476	9.59065	17.7626	18.0574	9.55025	22.9034	24.1652	14.3394	19.1673	25.8643	25.1007	18.7894	21.6122	26.024	12.4803	12.652
ASB10	0	0.024455	0	0	0	0	0	0	0	0	0	0	0	0	0	0	0	0	0	0	0.025268	0.017016	0	0	0	0	0	0.020955	0	0	0.017063	0	0.011004	0	0	0.014333	0	0	0	0	0	0	0	0	0	0	0	0.040722	0
ASB16	0.16054	0.742188	1.21071	0.556128	2.33126	0.179368	0.219676	0.09208	0.561749	0.360992	1.63269	0.937917	0.533892	0.481133	0.411575	0.286938	0.524976	0.846541	0.388993	1.80043	0.902899	0.357225	0.763591	0.200947	0.799272	1.55864	0.579804	0.474234	1.53231	0.763637	0.337098	0.273093	0.534101	1.26554	0.525566	0.733799	2.11769	0.341845	2.90355	2.85941	1.33374	1.05453	2.62796	3.16667	1.6976	3.88022	4.5705	0.536838	2.34248
ASB5	0.236404	0.163203	0.014686	0.11067	0.043948	0.093087	0.50815	0.314254	0.109989	0.097579	0.019305	0.114413	0.200538	0.04218	0.181477	0.192331	0.041421	0.204224	0.226614	0.034177	0.103124	0.160806	0.119835	0.28372	0.087802	0	0.217458	0.32885	0.021677	0.273771	0.323505	0.141314	0	0.011709	0.114753	0.032155	0.114912	0.03705	0.268227	0.226945	0.049244	0.102241	0.148327	0.065568	0.153269	0.230929	0.082521	0.048547	0.109808
ASB6	9.16869	10.4315	10.4808	4.70389	7.16231	10.1632	12.66	10.3797	8.79232	10.3272	6.22386	18.4716	10.9768	8.73628	9.02318	12.6779	9.34647	9.38944	7.94583	9.82685	19.0852	11.638	9.71519	11.6249	8.47307	8.74264	11.7124	11.2061	6.65564	7.91005	6.34314	7.08808	9.04262	8.23556	11.0176	10.5863	10.0731	10.3248	11.9458	10.8741	16.7478	11.8686	9.93443	14.0142	11.7284	9.16192	14.6872	12.4678	3.95798
ASB7	3.81794	2.22663	3.32769	1.16861	2.07254	2.27669	2.52498	3.26592	2.42175	4.05879	1.72322	1.1873	2.25142	3.29824	2.59178	1.33721	2.89437	2.26044	2.84552	3.49015	1.83416	2.40805	3.50448	4.00914	2.30205	4.59197	2.54378	2.04244	2.08976	2.88907	2.438	1.2191	4.51544	3.82924	5.01748	3.74896	3.4455	5.06474	3.41616	2.94575	3.15793	3.34684	1.65295	3.15608	3.1301	3.50317	3.40767	3.68834	0.947614
ASB9	0.111507	0.228726	0	0.232371	0	0.097992	0.117808	0.11067	0	0.132109	0.304006	0.02845	0.150672	0.516959	0.148508	0.168699	0.02394	0.08984	0	0.059869	0.051888	0.088071	0.14541	0.085674	0.051442	0.173581	0.318442	0.064255	0.529806	0.159756	0.158903	0.385999	0.245999	0.061464	0.033005	0.047347	0.033663	0.032894	0.112004	0.018576	0.496511	0.119532	0.130354	0.044974	0.03182	0.01829	0.02076	0.125717	0.039454
ASCC1	4.18711	3.45995	3.78118	3.61591	3.22774	4.43093	2.94091	3.3281	4.60027	5.04832	4.13148	2.81108	2.55456	7.06796	3.64208	3.13082	5.61813	4.38548	4.90427	4.09962	3.64298	4.08135	5.19477	5.74662	5.27307	7.31623	4.07085	4.15211	9.15014	4.31603	3.07254	4.99163	8.23589	7.50777	5.38567	4.53709	5.34288	5.66167	6.02809	4.95399	5.08156	5.88493	3.71348	4.40101	5.57858	3.84567	6.84804	8.61962	4.77603
ASCC2	1.33167	2.54261	6.21626	3.75641	6.01812	2.20745	2.20914	1.54146	3.65331	3.97914	6.62023	3.3779	2.27736	5.1921	2.3557	1.80285	2.4337	3.47709	2.66337	8.13945	4.1497	3.3364	6.97555	2.35004	4.97136	7.89508	3.2166	4.26195	6.98504	3.57974	1.90429	2.73256	5.32156	6.02236	2.84952	3.77468	3.08419	3.82158	3.23497	3.01906	6.21056	6.25381	3.21214	3.57769	3.51307	3.11711	3.86093	4.53585	2.90767
ASCL1	2.94884	8.69063	24.0474	12.918	30.3271	2.97087	3.37951	3.25386	7.24352	12.7395	6.81194	1.02652	1.92995	8.92418	3.83081	6.23588	3.61471	4.68358	4.95728	52.5715	2.48048	6.96074	18.1222	4.10023	7.44397	32.0158	2.74983	3.96887	12.4549	4.6356	2.83174	8.15744	74.4986	69.4157	8.29328	1.07872	2.0497	5.96245	2.9536	2.03492	8.95423	12.8567	4.62739	1.23425	2.39618	1.85817	4.24802	15.5558	7.01363
ASCL3	0	0	0	0	0.052063	0	0	0	0.129946	0	0.171058	0	0	0.022728	0.071857	0	0	0.100647	0	0	0	0	0	0.057901	0.086445	0	0	0.07231	0	0	0	0	0	0	0	0.078846	0.113135	0	0.15139	0.124866	0	0	0.073182	0	0	0.080839	0.208377	0	0
ASCL4	0	0.026105	0	0	0	0	0	0	0	0	0	0	0	0.01901	0	0	0.124453	0	0	0	0	0	0	0.05301	0	0	0.032705	0.022067	0.058617	0.073154	0	0.056612	0	0.021109	0.104376	0.016187	0	0.185558	0	0	0.022193	0.061716	0	0.023705	0	0	0	0.021588	0
ASH2L	11.505	9.48147	9.26026	5.26987	6.99641	12.8556	9.82307	10.9116	9.02828	11.1127	6.09804	8.54755	7.37671	8.39165	11.3912	11.0808	12.0046	8.02191	10.9551	11.1508	10.086	9.79129	10.7266	11.5264	6.68422	13.294	11.5045	8.89651	6.92018	10.6511	8.49581	8.84743	13.1983	13.05	9.36669	4.3515	11.5837	12.3382	10.939	10.4433	10.4153	10.9458	7.77566	11.1248	10.9866	9.87113	9.85385	12.0497	4.57174
ASL	1.74347	2.12761	0.756141	2.40547	0.936232	2.51499	2.66072	2.29749	2.21395	1.18737	2.78022	7.02646	3.14481	1.99601	1.99516	5.04962	1.67064	2.52056	1.2767	1.51083	4.18928	2.19623	1.31926	2.69113	2.64583	1.99265	2.92004	3.58765	3.42954	2.12842	3.06048	4.2346	1.80759	1.68231	0.915945	1.64039	2.54275	1.51945	2.77024	3.38245	3.53753	2.85983	3.81318	4.49233	3.16338	2.06715	4.46994	2.08724	2.3681
ASNA1	45.0824	45.864	45.8843	30.0593	73.8613	51.7201	60.3414	60.0476	42.8365	78.0967	36.1326	91.9854	41.1596	63.6807	41.4475	96.978	48.5128	46.1268	46.0143	43.6166	93.3748	58.6558	58.5548	65.9671	36.1671	69.5652	63.6455	59.0567	53.6731	30.47	59.8846	119.776	64.8363	54.1113	33.2001	33.3376	33.4285	66.3605	50.5526	61.2624	70.7629	55.8469	57.9513	73.6649	56.1238	37.4604	69.3081	74.9721	41.6843
ASNS	23.726	18.0624	15.6124	4.26365	10.0495	29.0542	19.6128	21.1772	14.8482	20.5742	4.73301	18.0573	17.4023	10.4445	19.652	25.8398	16.7961	13.5129	13.817	13.0751	15.7395	18.4202	17.905	19.5747	8.94939	10.4693	20.0459	15.2936	7.86489	20.6198	14.3952	20.9645	18.6797	8.6401	15.4348	17.2109	15.7529	20.547	15.7073	16.2141	6.63485	15.7568	13.9301	17.029	14.9536	14.853	16.6321	16.0425	8.98352
ASPM	0.052392	0.037374	0.443269	0	0.15949	0.026322	0.067037	0.056935	0.080997	0.145315	0.071177	0.004415	0.073939	0.182891	0.02691	0.065642	0.010181	0.043803	0.020929	4.96107	0	0.111149	0.554833	0.036041	0.010791	1.62848	0.017536	0.036106	0.241877	0.048473	0.016183	0.028868	4.67956	14.469	1.74595	0.154973	0	2.04515	0.014046	0	1.99178	2.53123	0	0.009565	0.116674	0	0	1.65288	0
ASPSCR1	3.12238	5.23092	5.70327	8.61911	6.42536	5.87408	6.21027	6.31669	5.59828	4.02179	7.39516	15.8501	4.34994	5.49646	4.41761	12.4066	6.12356	6.45755	3.33185	7.58486	9.73068	6.26831	4.69701	6.53668	6.80373	4.72827	6.60623	6.92117	8.91996	4.47797	9.54155	10.6541	6.618	6.10527	3.4591	12.5312	7.91699	4.68174	9.95431	11.9066	9.43706	9.43785	17.033	11.6611	11.629	7.58074	12.1766	6.09152	12.7445
ASRGL1	12.2846	19.0946	8.86852	40.687	9.09498	9.73535	10.3358	9.50609	28.4446	6.9747	47.0753	9.96452	7.88879	8.67764	12.022	20.9912	23.0423	21.1617	17.2256	10.8733	15.8245	13.7462	9.84837	14.5515	28.4472	8.83093	19.1353	22.8323	8.08812	16.9747	16.5195	17.5486	11.944	14.0301	7.79372	11.2135	10.2613	6.11762	9.08497	11.2563	8.40941	9.73135	11.6878	9.56332	6.60837	7.7	14.7646	7.88418	13.4204
ASS1	5.89933	4.94209	0.467148	3.85907	0.756068	4.72119	3.83629	5.17319	3.72558	1.45941	2.90655	8.71001	4.11596	2.02442	4.45431	12.5124	4.01889	4.17886	3.15861	0.947271	7.78429	3.45917	0.957446	4.81551	2.65062	1.94102	9.33975	6.79694	2.00565	4.38077	10.4173	8.05687	0.645619	0.356782	3.0479	3.6103	4.64225	4.17578	4.81986	7.14889	13.2163	11.5849	7.41609	6.79431	5.36439	2.4458	6.91047	9.12436	3.74078
ASXL1	4.74105	4.18857	9.6364	3.07488	8.55025	4.55801	5.28189	4.12331	4.55208	12.5998	3.91734	4.83671	4.72746	6.81707	6.42408	2.44751	3.76582	4.75838	5.09573	12.415	5.80549	5.00481	12.4982	3.97059	5.14119	12.269	5.3	4.98562	7.20292	6.60833	2.46018	2.34436	12.477	14.6474	11.7273	5.41184	7.29871	8.83983	6.95702	6.58383	11.1132	8.47032	3.60016	7.16223	7.13709	6.29714	6.14389	8.37655	2.33067
ATAD3A	1.7073	1.76551	3.34147	3.2195	5.92294	2.55047	2.90284	1.91009	1.80787	2.8641	3.74767	7.74457	1.98845	2.38446	1.5738	3.39228	1.57275	2.32533	1.38888	4.97754	5.92216	4.14006	5.16761	2.29999	2.27686	4.05865	2.71815	4.00505	2.82215	2.1506	1.88176	2.78425	5.75479	4.43255	1.49761	6.38535	1.3734	2.62882	2.02322	2.55827	5.6205	4.81181	3.43441	3.48107	3.41983	2.31132	2.8032	3.4287	3.9263
ATAD3B	0.267862	0.828764	1.4781	1.01688	1.8985	0.48931	0.376662	0.155066	0.711081	0.299324	1.24929	1.47374	0.77675	0.351203	0.877777	1.0638	0.426647	0.788399	0.360731	2.39377	1.11582	0.355974	0.458849	0.176392	1.41137	0.871453	0.799831	0.897897	1.14118	1.44056	0.796802	0.743508	0.18495	0.356371	0.537844	3.73783	1.08057	0.303995	0.9524	1.19075	0.457418	1.27434	1.39908	1.13977	0.768971	1.29834	1.51948	0.26625	1.88951
ATF2	22.7735	13.8664	21.2177	5.21248	11.6587	17.7191	18.5351	24.3154	13.0822	24.5259	8.2025	6.32641	14.566	15.2106	17.4233	8.92674	16.5564	9.95286	18.6249	19.314	7.88193	15.8901	21.4939	22.5222	8.58797	27.4026	11.8281	11.349	11.9476	11.0752	20.5221	13.4434	20.2814	29.6674	30.9132	15.4113	21.099	33.257	17.0498	18.539	14.2063	16.5068	10.9649	13.5942	21.9294	17.1773	13.5713	20.8957	6.75782
ATF3	1.33852	5.29676	0.104342	5.30036	0.062741	2.29227	0.717867	1.84957	3.52917	1.37647	1.05431	2.11579	2.65398	6.3278	3.98134	1.18621	1.09825	3.10456	2.39789	0.088889	1.63478	0.911417	0.10967	2.7342	4.37007	0.704901	2.85622	1.91002	6.92996	4.45271	1.57063	2.70916	0.29581	1.48719	1.20228	9.61177	0.779076	0.427324	1.09305	2.3389	2.83539	0.7065	1.78595	1.6963	1.37359	0.825735	1.28332	0.278613	0.798975
ATF4	36.0407	45.9464	80.3875	43.943	85.2133	68.7828	54.0206	29.7422	54.7163	99.4839	43.9028	87.742	51.4889	52.3393	52.4199	81.3532	42.704	38.2865	33.7534	71.1506	48.1833	48.5059	57.2821	24.7973	47.2186	86.5329	50.3274	49.6631	64.4358	56.1984	52.6497	88.7251	45.9146	65.2456	55.623	152.306	58.9841	64.1746	74.2282	79.2756	39.8152	75.1261	70.8895	74.7308	84.3358	48.5905	77.2923	67.5499	50.0189
ATF5	3.62257	4.00184	10.2037	5.47571	23.1087	4.25113	6.49391	3.52979	3.72065	9.40947	5.40406	7.71621	2.95177	9.22779	3.04307	7.40682	5.39983	4.91044	4.57978	11.4925	7.77279	5.83932	9.8394	4.8516	5.40078	12.2801	6.2138	6.82466	7.09484	4.05075	11.4542	7.51775	9.38036	7.08221	7.78602	4.94298	3.01976	8.07396	4.0187	4.19876	9.05708	8.63954	5.35405	5.07088	4.4271	3.47565	4.23558	7.89232	5.8482
ATF6	8.45317	5.86599	5.43582	2.76211	2.84408	7.1889	9.81057	8.20192	6.61472	6.0459	4.84168	3.12543	4.6822	5.581	6.91475	2.80975	4.46051	5.20895	7.95473	4.7737	4.27571	6.99577	5.88811	7.99413	6.36115	6.73037	4.9332	5.06172	5.0613	4.8598	2.43981	3.11096	5.8027	6.31591	8.0641	4.71401	7.61665	7.15763	6.8965	7.21619	7.95364	7.0953	3.20492	6.64671	8.40076	8.78775	6.94007	8.55562	1.73663
ATF7	3.1076	4.3816	2.77829	3.75219	1.94069	4.29174	2.18154	3.14517	4.69169	2.60827	4.42746	2.6067	2.97619	5.57547	5.41083	1.74932	3.8303	4.9625	5.26504	5.22863	3.66832	3.44247	3.89186	4.50861	6.62857	9.39969	4.76401	4.43691	7.68469	5.66796	1.78323	2.38732	2.55937	7.8879	3.29953	8.33826	12.2857	2.197	9.94869	10.0189	6.13534	4.1057	5.63528	8.95851	8.83893	12.0289	7.67012	4.5108	2.11349
ATF7IP	3.23327	2.75677	7.66444	1.14746	3.75193	2.78885	3.82147	4.2815	3.70452	7.97569	2.23887	1.27154	2.48533	3.40349	4.00725	0.718478	2.83165	2.90997	4.56862	8.73286	2.19075	4.17416	10.9307	3.68902	3.52912	11.6082	2.87224	2.97893	2.94655	2.16411	0.713267	0.729912	13.5617	20.2991	11.2387	7.60492	8.4598	9.1868	6.18371	5.50685	7.84226	8.033	2.30683	4.67747	7.89534	8.62589	5.86254	8.06169	0.733722
ATG10	2.39302	1.63077	2.37201	1.66216	2.38845	1.68021	1.97069	1.54041	1.77291	1.98923	1.53303	1.59454	1.83887	2.30067	1.63427	3.06367	1.8993	1.72835	1.72435	3.07006	1.20693	1.69566	1.70381	1.85868	1.87066	3.15444	2.05838	1.95327	2.75642	2.06599	3.59825	4.5849	3.54909	2.59597	1.8565	0.824205	1.71601	2.64011	1.32612	1.67095	2.42216	3.37443	1.46165	1.49479	1.6432	1.5404	1.51222	2.22657	1.50911
ATG12	5.30661	3.75097	6.05563	2.71745	5.16331	4.76228	4.48294	4.27608	4.17156	5.73944	3.26135	1.73634	3.789	4.94764	3.82349	5.07737	5.37474	3.19353	5.65814	6.46517	1.92688	4.48803	5.9609	4.65468	3.80035	7.4913	3.32456	2.75987	4.3158	4.81012	8.64533	6.54094	4.64907	4.77302	8.28943	4.82391	4.69155	9.21509	4.07459	5.6442	3.04789	6.16667	3.39315	3.05332	5.11714	4.0996	3.43304	6.26516	3.66211
ATG14	4.33383	5.15112	5.56309	3.97563	4.55599	4.16317	4.40856	3.83085	5.46277	4.9425	4.45079	2.40334	3.91306	4.95769	4.65348	3.41337	3.9732	4.18785	4.46864	5.97857	2.49754	3.53947	4.00197	3.71938	4.5614	6.3556	3.21439	3.37734	5.70449	6.77683	4.52579	3.19957	2.34417	3.66509	5.47014	4.97679	5.79347	3.5973	5.94093	5.87793	3.086	5.3677	3.87572	4.61521	5.91208	5.57809	5.25354	3.94645	2.84261
ATG16L1	7.94504	5.3997	5.92667	2.00113	3.53914	9.03378	8.41868	6.69912	6.11262	6.04489	2.4505	7.32655	8.38378	4.05957	8.24219	8.41896	5.19194	3.98676	5.30454	5.74763	5.58212	6.13025	5.50825	5.03943	3.50855	4.49002	5.18708	4.62103	2.89949	6.79142	5.3948	4.23836	5.71331	3.81922	5.27469	10.5627	8.46363	7.65338	6.73412	9.08552	5.40567	5.71181	4.49963	7.34802	6.93818	6.3311	7.40071	6.23608	4.62491
ATG2B	5.87997	4.82264	3.13678	1.6118	1.53153	6.39732	6.50859	9.95684	4.77917	3.49674	2.70946	2.64351	6.90685	1.74157	8.28205	1.80433	4.20625	3.549	5.74665	4.01552	3.02873	5.11799	4.03114	7.79049	3.46859	3.83751	3.63514	4.22136	1.85537	5.57546	2.67123	1.41793	2.68732	2.51586	3.51855	6.80685	11.3153	3.19073	8.2783	8.27324	3.35559	3.2123	3.64167	7.95783	9.47133	12.7785	6.43439	3.29112	1.61765
ATG3	6.22938	5.61643	5.691	7.49501	5.27892	6.95752	4.57454	5.84798	7.63875	4.86401	6.9411	6.2294	5.03186	5.936	5.07326	7.38884	7.01576	5.27476	6.84134	5.53263	4.57824	5.32071	5.31014	8.22022	7.46728	6.2799	6.40935	5.77297	5.04029	6.61312	9.05255	6.8659	7.04578	5.24169	5.91588	5.33827	3.96561	8.97656	5.02413	5.97296	3.94462	6.35592	4.56469	5.42016	5.41738	5.40668	4.94334	5.57616	3.98777
ATG7	7.3904	6.67657	5.05199	4.88344	5.24212	8.60479	6.66251	6.39531	5.6417	6.10682	6.96804	6.81361	6.14903	7.50797	7.24808	7.11853	6.71474	6.12357	6.17632	10.5872	6.80072	6.58278	7.12468	6.74191	6.15867	13.708	6.57908	5.86888	10.7683	7.04737	4.85429	5.62227	6.39449	8.49445	6.1316	3.63555	4.39146	5.82258	4.62619	4.27999	10.701	7.28833	3.96969	4.97088	5.46733	3.42365	4.63255	6.88171	3.64559
ATIC	12.8066	10.6811	10.8252	9.86912	10.2265	14.2071	9.17007	12.3328	11.9885	16.3425	10.3083	12.0459	9.48838	12.1121	14.7408	11.0131	14.8386	11.5818	12.7556	10.3907	13.6913	10.5951	12.3714	14.2552	11.3497	15.4157	14.83	15.4617	10.3862	12.9081	9.51976	10.0604	17.6748	18.3449	10.4302	3.88277	7.14933	9.8989	8.8692	8.54361	11.1774	10.1457	6.86014	8.26604	7.13306	6.65217	9.38129	16.7737	4.13015
ATL3	4.20542	4.62177	1.63066	4.16522	1.12673	4.03832	2.5244	5.46425	5.8414	1.95269	5.3471	1.33275	3.42369	4.17106	4.51599	2.04331	4.13364	5.7889	5.98922	3.36229	2.18473	3.5019	2.77116	6.05889	7.50069	5.74062	3.34746	3.14585	6.33166	4.85256	4.85452	3.15173	2.4287	3.38756	3.90616	2.54722	3.59188	2.4297	4.73198	3.84053	5.68269	3.98053	2.30971	2.6006	4.29179	3.76776	3.55482	4.80155	3.26639
ATM	1.16684	1.45405	1.87545	1.01026	1.06088	1.43575	1.57256	1.23888	2.23937	0.665715	1.59614	0.42568	2.22582	0.687433	2.22605	0.57934	1.13393	1.51419	2.18112	2.79248	0.55323	1.57001	2.48376	1.09275	2.43018	2.17755	0.928334	1.20259	1.35048	2.69024	1.10149	0.597891	1.61931	3.10529	2.20828	4.00838	3.34105	1.65085	2.21171	2.31069	1.87299	2.80627	1.15804	1.62734	3.14088	3.65453	2.24956	1.74793	0.948213
ATN1	30.5328	57.7259	81.6853	38.9825	85.6482	40.9803	51.1994	50.6141	46.4072	65.9662	56.1484	109.14	29.2912	102.143	42.9728	42.8065	31.8597	47.5097	35.079	73.0524	69.8288	46.2351	65.1261	43.0024	45.7795	92.138	53.3419	55.2276	91.5117	35.7235	25.6016	24.9404	38.1129	57.6552	61.035	157.485	64.8827	39.7092	94.5072	82.0123	78.3933	59.1561	69.5219	98.5175	86.3185	92.7344	91.3834	44.2273	61.7035
ATOX1	4.2096	3.82066	4.59016	5.15859	7.98254	6.26418	4.99999	3.82394	4.36244	6.47818	4.20873	10.2349	5.11928	6.11325	4.52011	14.0936	7.78848	5.65421	5.36937	3.59977	11.015	6.24311	5.41194	5.40423	5.44649	4.44816	8.96873	9.01801	6.22982	5.9474	12.8608	15.5465	5.98605	4.48429	4.14876	1.47488	3.00021	6.93286	4.05627	4.20899	7.16999	5.84145	4.99323	5.2747	3.37848	3.19583	4.8827	7.06985	3.73185
ATP12A	0.068166	0.078594	0.015941	0	0.039431	0.322577	0.121149	0.136385	0.142302	0.047076	0.040778	0.550206	0.170103	0.300545	0.287993	0.104185	0	0.036239	0	0.048129	0.047634	0.344376	0.241905	0.168652	0.01567	0.040154	0.038853	0.05297	0.4113	0.032887	0	0.016814	0.035047	0.050669	0.159667	0.04847	0.068548	0.576905	0.106576	0.125111	0.312051	0.402745	0.039798	0.027775	0.115119	0.136167	0.102223	0.450206	0.019756
ATP13A2	22.774	27.428	33.0887	12.132	30.4591	35.2255	44.5238	36.8865	23.2478	42.586	15.9983	94.6575	27.5985	28.004	30.0279	31.3045	33.8618	28.0582	29.9115	24.7545	84.1231	46.0172	35.4582	36.0221	24.9855	23.9372	46.3307	49.7276	18.5278	21.6477	18.1152	21.3416	27.1516	25.1718	25.9034	19.3456	15.6748	23.8414	22.2782	24.8764	35.5331	31.8474	23.3634	36.3147	24.3121	21.8888	29.5714	41.7365	10.8527
ATP1A1	138.437	126.14	33.7863	20.5709	25.1451	242.836	170.479	191.651	115.843	63.0663	34.7321	267.063	189.21	83.364	211.738	103.118	84.0933	59.3486	130.465	20.1336	131.657	112.805	45.6397	112.48	33.1372	22.7872	113.182	94.6981	32.871	84.8722	43.08	42.0226	47.7748	30.1559	29.6535	193.984	295.357	27.6521	235.93	339.025	44.6251	30.6875	180.273	436.097	382.476	198.772	199.468	47.6497	57.7701
ATP1A3	188.767	175.36	160.749	18.8766	100.147	269.613	300.042	353.203	140.52	306.253	29.2232	591.562	152.481	214.83	212.733	173.217	176.14	116.121	223.208	79.9339	484.409	317.531	192.149	277.377	66.9357	59.1094	271.791	259.396	56.6034	111.83	72.3896	87.5685	116.003	99.9486	133.495	137.587	119.012	112.39	188.967	254.758	179.81	146.515	125.11	414.69	242.721	221.123	262.286	227.612	17.6507
ATP1B1	407.327	321.999	92.3439	88.8074	83.909	523.738	288.326	380.741	348.262	146.249	57.9599	260.795	306.116	159.683	356.559	298.189	322.622	183.008	371.218	47.8134	205.619	272.898	108.371	285.602	161.873	36.2932	262.763	213.181	53.7305	220.013	268.563	266.023	29.0916	28.9196	59.0511	52.3396	133.874	43.2647	186.458	261.384	64.6304	59.8583	138.353	310.544	224.177	222.103	246.874	56.7539	47.1456
ATP1B2	33.6798	201.467	24.868	214.814	18.2673	30.3877	33.2806	33.365	161.759	50.9179	490.562	21.5343	22.6435	243.595	81.5702	30.2103	113.053	266.884	143.707	26.4149	146.181	92.2665	56.2189	62.972	227.457	114.704	138.657	188.399	331.595	158.441	41.4383	81.8282	11.6488	31.414	36.7407	69.6619	166.919	19.6956	281.974	198.132	52.1172	37.1105	158.918	259.437	167.416	165.599	272.458	49.6371	127.742
ATP1B3	26.5811	22.6432	26.4655	14.4412	23.7425	34.9217	18.9499	23.1434	25.5555	31.3798	15.1069	28.43	24.7881	20.7105	27.8005	31.0211	24.217	17.2031	18.5674	24.5497	16.4978	19.0905	28.0716	19.3934	17.3129	19.5694	20.9837	17.3932	13.0222	20.9308	27.1944	27.3945	31.8346	33.2017	34.4972	43.2589	28.0155	32.7617	31.3697	34.8877	35.6788	31.5779	30.1487	37.5144	34.5568	32.888	32.0031	38.8263	24.8905
ATP2B1	93.8621	53.3003	26.9055	10.4	11.9143	69.3374	79.4302	95.8923	46.6424	28.8868	11.2933	19.189	49.1518	16.0665	71.8986	27.3127	38.8887	23.8286	66.0384	12.5561	20.8264	57.8074	26.0557	70.0334	13.8942	4.93313	25.0248	23.8287	7.54983	33.5987	55.7866	25.9959	7.40522	8.24815	13.6737	26.0371	38.5826	13.0536	28.7399	35.493	10.8334	18.324	15.4525	29.3741	51.5271	46.7448	22.3703	12.7309	11.796
ATP2B2	113.679	80.5725	17.2469	12.9452	11.2376	107.094	141.436	112.483	61.8232	30.2695	18.1532	91.4351	99.52	32.9336	106.286	42.3978	21.6525	29.8933	32.3172	8.21351	35.9113	55.4874	17.1749	53.6255	11.9122	4.88279	24.9132	24.3287	7.86989	28.567	22.0003	16.7336	3.91282	4.49468	21.3832	30.2614	80.236	20.7265	87.8717	87.9905	19.8937	17.925	43.3513	117.343	121.335	108.82	82.3097	28.9551	17.9225
ATP2B3	9.97093	11.3141	3.66083	1.45564	2.91638	15.5528	14.4903	17.1504	9.60415	4.61243	1.75032	18.51	16.1225	4.33515	16.2348	6.79337	6.80601	5.91524	11.1554	1.73333	15.2078	13.486	4.87334	11.1574	2.59558	0.732	9.96144	10.0479	1.5045	7.94127	4.43065	3.22887	2.19788	1.19151	2.49893	7.80102	12.2944	2.0073	11.8354	13.9052	24.4029	1.90264	8.29546	18.689	13.386	14.7603	14.0969	2.11464	2.05681
ATP2B4	32.2456	23.2194	5.03987	6.83938	2.93359	20.7451	35.1739	34.2758	16.8105	6.1782	13.0359	10.3609	23.3561	15.3692	33.0164	9.71275	41.279	27.1808	55.1053	14.4486	37.6708	39.4155	16.9116	43.0175	19.2851	22.8896	43.8762	35.8717	19.1994	43.7998	13.6604	15.5957	12.5236	25.069	16.0292	14.509	20.2307	8.74069	17.1364	10.6779	29.4946	12.1895	7.87026	16.1367	23.9972	16.7407	10.4987	15.2955	4.94892
ATP5A1	173.347	123.603	160.971	83.9149	148.505	199.605	138.065	172.453	137.092	205.172	121.89	207.019	141.24	119.24	169.404	194.463	137.165	106.743	116.975	132.426	142.862	131.272	137.89	139.856	94.5075	157.624	163.374	157.288	108.112	125.865	157.465	164.505	222.87	198.681	158.54	103.943	188.615	174.666	178.466	205.215	250.551	189.422	163.712	247.896	197.723	158.718	212.882	235.72	88.8987
ATP5B	355.702	251.557	216.636	130.151	206.181	477.544	277.321	353.115	271.714	364.774	208.065	537.069	281.63	223.135	368.582	458.803	268.11	202.881	259.683	214.774	358.811	278.5	241.968	305.03	161.266	311.264	367.29	317.128	197.44	246.293	231.638	301.59	413.754	336.098	250.128	260.218	346.186	261.044	386.719	419.516	416.363	270.301	286.742	552.143	407.869	298.949	468.04	402.361	127.135
ATP5C1	55.3627	45.9698	50.0344	30.0154	54.87	63.0754	43.8291	47.5953	42.5037	58.5199	37.945	40.8456	35.1502	52.4606	43.1483	90.7208	59.449	40.9299	46.1765	42.6509	39.8982	42.9149	47.8616	46.4652	30.1094	53.287	50.7742	39.1955	45.7048	42.6905	72.0845	102.028	76.064	56.1655	53.4351	35.018	42.67	93.7236	49.5136	60.6416	46.2986	59.5011	53.2396	55.1716	62.1505	34.6736	53.3096	66.8348	30.8986
ATP5G2	14.9823	16.7823	14.5509	16.9987	18.7075	17.3012	13.7415	11.4407	14.0052	21.8926	15.8369	34.9634	15.3797	28.1343	13.2566	28.0238	20.8881	19.0526	14.3854	20.3589	26.9206	15.9937	15.7354	15.5365	20.2778	33.7307	29.0225	26.9884	37.996	21.584	22.9991	43.9757	26.0183	29.833	13.2234	7.64814	16.7651	13.1068	22.1443	21.3131	37.6457	16.9805	28.6581	27.4784	15.5291	12.5371	28.1911	27.4099	14.4975
ATP5J	46.8898	29.6987	27.8732	33.487	44.2243	52.1523	31.0381	33.3145	41.693	25.643	36.687	32.0795	30.3041	29.6197	32.4531	124.674	51.2232	24.4284	34.2616	32.5861	23.5766	31.4705	32.1296	34.368	28.4929	29.9513	36.4083	33.325	27.1785	34.4012	111.063	104.923	43.4481	25.6942	25.3748	25.8041	26.1762	65.0677	26.089	28.7833	24.223	40.0765	44.7966	29.1349	30.6926	21.158	30.3698	31.0016	33.6483
ATP5J2	13.9254	15.7883	22.272	20.3888	37.7251	20.5533	20.1273	13.659	22.2171	17.0326	24.388	26.6176	17.2917	24.1689	15.4476	88.2402	22.9939	18.039	17.2358	23.1494	24.613	20.4217	21.9582	17.7655	17.5139	17.9446	31.6837	27.0267	25.2985	18.5061	84.3322	125.067	26.8299	16.3898	13.7314	14.2931	12.5909	42.2706	17.9599	24.8313	19.5646	32.2343	37.7676	19.2252	23.776	12.8272	23.8803	20.0174	37.0523
ATP5L	27.9384	22.9508	22.7428	20.1972	42.1522	29.7973	20.0397	23.0199	29.2633	27.456	21.3723	24.4452	18.3342	27.2639	17.9994	66.8173	36.6837	21.9706	24.0655	20.1295	23.7814	20.3404	20.9758	26.2638	20.1345	26.2164	29.3123	26.4567	31.1796	25.7639	87.589	92.2074	37.2569	20.8385	19.4894	15.509	21.4251	34.2184	24.8132	33.4539	31.8323	27.319	36.3974	29.8362	25.8167	20.0442	28.8896	30.4204	25.5913
ATP5O	35.4106	25.6501	32.1245	28.6433	48.0092	40.2156	23.771	25.7709	31.6663	36.1472	26.5254	36.7077	24.6157	35.4765	33.5387	70.3155	43.6394	22.65	29.6277	33.1902	27.5247	25.1524	29.1739	29.8031	22.1123	45.4037	43.8519	36.1575	38.01	33.1268	73.1195	91.4508	52.0702	35.0565	27.239	14.2655	23.7039	33.8875	23.4122	34.9612	30.7648	38.0875	35.0495	30.7645	23.5056	15.9081	26.1092	41.1836	23.6752
ATP6V0A2	0.83361	0.91096	2.00738	0.494117	1.12336	0.785941	0.845012	0.944986	1.10772	1.24645	1.07479	0.30135	0.893175	0.504012	0.884459	0.374449	0.855935	0.689153	1.01862	1.54985	0.436224	0.836887	1.23043	0.826156	1.34009	1.4441	0.623568	0.819331	0.641824	1.0174	0.617455	0.42418	1.22844	1.12646	1.19053	2.24411	1.73357	1.26676	1.58098	1.41738	0.901382	1.33081	0.796609	0.965718	1.42759	1.97478	1.54543	1.25158	0.65064
ATP6V1B1	0.023409	0	0	0.071235	0.070822	0	0.051067	0.031982	0.142946	0	0.145234	0	0	0.041503	0.091763	0.010138	0.020661	0.098142	0	0.077242	0.044176	0.015078	0.049654	0.014668	0.221083	0.205161	0.02752	0.160092	0.29461	0.103563	0.003448	0	0	0	0	0.368314	0.285026	0	0.376938	0.429622	0	0.083511	0.506637	0.408904	0.198914	0.261431	0.372871	0.072169	0.396644
ATP6V1B2	92.359	50.8078	18.8696	9.65504	13.1996	106.758	57.8432	96.5199	41.2503	30.9807	10.8842	69.3467	59.0644	26.3173	82.0766	68.9977	80.4557	34.7987	61.5611	14.7076	55.8564	50.8766	24.155	87.8674	20.0125	14.9587	71.0486	58.0126	13.922	53.1004	32.4981	42.0026	20.8529	11.7986	16.5025	23.9377	46.6675	17.3494	43.0108	46.6827	17.4669	19.749	29.1961	55.0017	44.0898	38.7814	43.2106	27.324	9.1506
ATP6V1C1	64.1092	37.3598	8.72592	8.32704	6.99677	62.752	53.0663	73.6845	32.265	10.5239	10.5722	30.0893	44.1014	13.9552	53.8397	32.7712	37.7996	24.2965	51.4736	9.41368	32.4531	41.8276	11.8705	62.2009	15.4125	10.2617	45.0619	34.6622	12.3382	35.7107	25.0319	24.4208	10.6137	10.2482	13.1447	11.996	29.7165	11.9623	24.0941	27.4701	7.34841	9.7376	14.6891	28.6155	26.6931	33.7077	23.2419	10.8992	5.86892
ATP7A	0.720344	0.516245	0.671972	0.312315	0.284047	0.447181	0.50939	0.658763	0.603469	0.787276	0.378702	0.173583	0.391456	0.456792	0.732999	0.184406	0.365132	0.497564	0.87712	1.01298	0.223348	0.62769	1.04347	0.770006	0.706323	1.08052	0.472845	0.508705	0.612047	0.563625	0.626374	0.316034	1.16125	0.999303	1.4338	0.265779	0.501547	1.19019	0.334101	0.356762	1.2696	0.873108	0.19656	0.26416	0.627516	0.461784	0.336707	0.851184	0.079264
ATP7B	0.628498	1.20178	1.68378	0.710613	0.955254	0.851974	0.78871	0.837925	1.18479	1.41309	1.12678	0.947023	1.51229	1.32716	1.19908	0.678644	0.907636	1.26844	1.48555	2.77325	1.08443	1.0899	1.69655	0.812589	1.37946	2.47432	1.24757	1.66357	2.56629	2.09157	0.783578	0.429402	2.09731	3.37155	2.93769	3.90889	3.55844	1.85042	2.78873	2.91744	2.70269	2.47755	1.47376	2.60766	2.55686	2.92693	2.89936	2.92801	0.924508
ATPIF1	28.2779	29.6157	33.2699	29.7419	50.3499	40.4834	29.9571	26.7958	45.9033	22.8248	29.4478	40.7951	27.8316	33.7818	26.6071	105.341	51.1044	29.1302	37.2733	27.833	37.5568	34.1084	33.6455	27.8835	30.7879	21.279	46.1224	38.02	38.5253	37.7904	127.894	116.237	38.2074	21.6927	27.9413	55.1381	24.4576	43.2033	30.7986	48.7876	22.75	40.6032	45.3193	38.2048	41.8691	29.5068	37.0076	35.2791	43.5139
ATR	2.39465	1.62328	1.52533	0.704202	0.841019	3.01695	2.39337	3.59204	2.40931	1.36522	1.35657	1.21714	3.26119	0.863624	3.18141	1.16096	1.89214	1.78886	3.11223	1.82125	1.38194	2.44501	2.13145	3.03991	1.72762	1.5029	2.01058	2.28102	1.00209	3.27929	1.49877	0.890579	1.86753	2.16516	1.52213	1.72912	2.65809	1.66113	1.64125	1.9397	1.80961	2.27018	1.0794	1.86707	2.53938	2.1203	1.73786	1.74686	0.873064
ATRX	17.625	13.3871	20.0873	5.2441	11.4509	11.0344	17.6099	16.2175	14.2965	18.1523	8.46458	2.57969	9.07266	9.25419	14.6515	3.25129	14.8222	9.85568	15.8806	16.0498	4.54329	15.5343	24.922	12.6936	10.0502	16.3488	6.94235	7.97824	5.17691	7.58312	6.89672	5.72187	15.7993	20.0804	28.2836	17.8966	22.1356	17.5014	15.9825	17.803	9.15005	17.9641	8.70026	12.3332	22.6652	28.105	9.19672	13.7087	5.37114
ATXN1	10.8885	7.94821	3.98805	2.11837	3.0468	8.5427	10.8425	12.8821	6.32387	4.72662	3.17601	4.45983	9.94037	6.92717	9.09523	4.0847	5.31253	4.85671	6.99238	3.05476	3.3161	6.68701	4.15078	9.3755	3.97681	2.59919	4.19566	4.94632	3.6094	4.72706	3.17073	2.35341	3.20705	1.97327	1.52437	3.77067	7.04124	0.758299	5.50142	5.75094	2.26924	2.08159	2.57477	4.45554	4.8884	7.85343	3.7782	2.12437	2.02164
ATXN10	54.8543	29.3176	53.5963	18.9535	43.6895	48.1596	47.9005	48.8056	30.7123	74.8541	26.1975	30.8436	29.5113	43.5653	38.6896	39.4874	50.6784	26.0913	44.3024	44.0616	39.0216	47.2556	62.9119	53.224	23.2438	59.3109	45.2481	37.8585	33.2489	41.4009	48.6616	47.84	71.7234	63.004	61.0242	26.9997	35.8312	81.3013	31.7134	34.8124	41.0887	55.917	24.7916	34.6887	44.216	30.2785	29.4442	74.1187	21.2725
ATXN2	3.57968	5.12812	4.30243	3.01223	3.05836	4.85162	3.86383	3.81317	4.98141	4.53647	3.73975	5.06871	4.35516	5.33119	5.13645	2.61655	3.61473	5.38538	4.76409	4.15749	5.158	4.39618	5.13858	3.46978	5.18548	5.35812	5.17781	4.79517	3.77199	5.16024	2.41046	2.22047	2.11462	4.34016	3.81597	6.57897	4.38676	2.59489	4.7478	3.67936	2.85434	3.41194	3.33411	4.14988	3.15972	4.28284	4.49802	2.6555	1.50019
ATXN3	2.86673	2.16079	1.61826	1.28193	1.74818	2.47277	2.89332	2.64987	2.22894	1.25891	1.23655	1.08321	2.80719	1.14618	2.49531	2.12497	1.69321	1.49384	2.8229	2.95321	0.940624	1.96328	1.94397	2.04435	1.68638	2.17227	1.17801	1.50804	1.36259	1.79307	2.12578	1.73167	1.73115	1.4906	3.77577	2.14019	2.73755	2.33543	2.13924	2.32479	1.36283	2.39459	1.56382	1.96079	2.16283	3.10216	2.16585	1.91143	1.29687
ATXN7L1	0.839451	0.969634	5.39233	0.541686	3.97104	1.0724	1.5653	0.860838	0.853001	4.08405	0.621449	0.650925	1.13234	1.47659	1.31465	0.538172	0.633358	0.652431	1.02772	2.47566	0.647957	1.11245	3.33297	0.956136	0.913847	1.49377	0.774999	0.806674	0.577968	0.909957	0.639375	0.316027	1.23996	1.22746	1.72458	2.21848	1.97685	0.96598	1.54269	1.51957	1.38164	1.83925	0.915384	1.12962	1.91146	1.5291	1.48476	0.874743	0.577901
AURKA	0.613809	0.460822	0.385873	0.183766	0.377428	0.568878	0.512517	0.610673	0.548319	0.524858	0.401237	0.544908	0.416372	0.8164	0.622373	0.34269	0.592051	0.470029	0.405212	4.41712	0.302914	0.488333	0.903576	0.514722	0.422354	2.87344	0.651791	0.710948	0.973598	0.449841	0.573312	0.478189	6.5574	11.6833	1.81211	0.821555	0.424621	1.7444	0.513204	0.570261	2.1312	2.63613	0.291384	0.509629	0.537432	0.56897	0.653908	2.3834	0.204034
AURKB	0	0	0.986999	0	0.52843	0	0.139891	0	0	0.575588	0.300418	0.101579	0	0.721228	0.038169	0	0	0.106922	0.101483	14.7827	0.092005	0.250366	1.58954	0	0	7.73177	0	0.03789	1.09013	0.031832	0	0	23.8697	41.9323	3.24147	0.363226	0.060095	5.76556	0	0.032715	11.5814	7.77495	0	0	0.254857	0	0	8.40403	0
AVP	0	0	0.096236	0.290089	0.134241	0	0.14707	0.010269	0	0	0	0.428638	0.094048	0.069102	0	0	0.090478	0.11165	0	0.055992	0.192146	0.131164	0.05436	0.064231	9.36664	0	0.23777	0.029268	0	0	5.74792	1.02615	0	0	0	0.117682	0	0.156612	0	0.069259	0	0.14956	0.243548	0	0.118634	0.207377	0.308559	0	0
AVPR1A	0.267121	0.212572	0.671279	0.214676	0.199842	0.051994	0.283123	0.44904	0.213356	0.870748	0.093619	0.019893	0.0348	1.31714	0.263464	0.066622	0.068767	0	0.054415	0.248055	0.035791	0.506129	0.572983	0.160907	0.247901	0.12176	0.087979	0.206966	2.91644	0.024598	0.031377	0	0.316693	0.335329	0.189082	0.021772	0	0.380197	0.031071	0.076881	4.10852	0.186959	0.060078	0.031884	0.219483	0.025578	0.05728	0.071413	0
AVPR1B	0.057746	0.052367	0.207735	0	0.085426	0	0.081713	0	0.040046	0.039475	0.035144	0.05974	0.026127	0.038134	0.022144	0	0	0.038142	0	0.077773	0.053742	0.073371	0.180604	0	0.02664	0	0.09908	0.022284	0.038396	0.018468	0	0	0	0.021316	0	0.065385	0.069731	0.034069	0.130822	0.095941	0	0.041548	0.067658	0	0.131827	0	0.086009	0.0218	0.081728
AVPR2	0	0.03319	0	0	0.032146	0	0.020465	0.03845	0	0	0.070413	0.159323	0.021222	0	0.022184	0	0.10038	0.020995	0.029692	0.036219	0.203711	0.089891	0.015128	0	0.053375	0.053116	0.032639	0.022324	0.019766	0.074005	0.047198	0	0	0	0.035197	0.407615	1.05774	0.051195	0.98876	1.29348	0.134709	0.05006	1.1379	1.7402	1.11518	1.3066	1.12623	0.108898	0.732439
AXIN1	1.07662	1.97149	5.85764	2.58388	6.20307	1.3351	2.0351	1.28274	2.18668	2.59983	3.27653	4.03587	1.94834	3.09212	1.70911	1.74194	1.64884	2.25802	1.66973	6.42278	3.3828	2.34487	4.40644	1.41749	2.70608	3.37335	2.36129	2.32702	3.52711	2.39556	1.35516	1.4377	3.57472	3.30856	3.474	8.14345	3.17993	4.11883	3.47649	3.81633	4.24137	6.05959	3.89925	4.1582	4.18548	4.81729	4.14429	3.09723	2.71379
AXIN2	4.06513	4.11318	13.2771	4.75975	9.5452	4.11468	4.55758	3.71048	4.32119	9.85121	6.92936	3.85978	3.47207	7.35647	4.3223	2.39479	2.68085	3.38779	2.76117	8.85066	3.14233	4.64406	11.3328	3.08898	4.32589	3.43418	3.40377	3.56388	6.14713	3.80487	1.76503	1.83312	7.73094	5.96195	7.79283	4.82444	4.1556	9.17545	4.55746	3.05265	12.1687	13.006	3.03069	3.36348	4.0076	4.43114	4.34686	6.89939	4.39437
AXL	3.33111	13.4775	0.709066	22.4337	0.920075	3.3003	3.0026	5.21688	15.0087	1.67732	38.7367	2.00631	1.68092	12.8174	6.69076	4.42818	8.09788	19.6874	8.66795	4.55561	9.33082	6.57391	4.30028	7.99866	16.4258	13.7917	6.9338	13.542	24.6128	11.1389	6.01575	7.17511	3.58805	5.83575	2.56862	3.03706	5.29829	1.65298	8.42901	4.39253	11.6983	6.08112	5.31981	3.9465	6.43797	6.15689	10.223	8.44178	7.55414
B2M	70.5887	65.4591	6.30346	195.27	9.86568	99.593	63.4195	64.3647	98.1601	29.2391	123.572	66.6213	47.2398	180.163	99.341	139.64	62.8171	109.61	73.7204	17.994	66.3993	98.5263	36.0477	96.6903	145.756	37.7847	102.111	72.91	254.132	131.551	234.782	209.252	8.43648	9.56177	11.4831	27.1271	41.5412	15.1764	55.1486	81.6751	46.6056	35.8471	81.5737	66.7862	133.93	41.8281	65.4585	46.6406	119.296
B3GALNT2	1.45067	2.25544	1.77274	2.03354	1.69613	2.25836	1.87408	1.737	2.67177	1.19104	3.71149	1.23075	1.97326	1.53207	2.06814	2.08554	1.79143	2.01359	1.75517	3.14829	1.20894	1.75681	1.90525	1.4388	2.28137	2.92245	1.75925	1.76799	2.00098	2.96842	2.94657	2.15243	2.3516	2.21129	2.03722	4.06049	3.54538	3.02241	3.75974	4.95569	3.18464	3.37583	2.46516	4.36452	5.8307	3.81303	3.6179	2.81303	2.48848
B3GAT3	7.45898	11.342	9.38813	12.6344	19.3551	10.6162	12.9436	10.3111	11.7811	9.2082	12.4162	36.9114	10.7911	16.6674	9.42322	19.9872	13.7847	12.8146	10.5867	10.3694	30.3762	15.4189	9.87425	11.8418	13.903	7.37089	18.2933	17.4381	17.0144	10.3901	18.0433	24.4485	8.27486	6.04861	6.36116	20.1181	6.53707	5.94122	13.3056	16.4567	12.6228	9.07974	18.751	16.833	13.5861	9.44806	19.2116	8.44077	17.3717
B3GNT2	14.1045	8.70976	6.60369	3.37312	3.42343	8.73904	14.1563	11.0663	4.97568	6.69093	4.50579	3.2686	4.47259	6.16987	6.54299	3.55839	6.13025	5.79493	11.8388	3.08753	3.96804	9.45813	4.30898	10.61	3.48983	1.26923	4.41441	4.02332	5.58121	5.21148	13.6985	6.32339	3.19822	1.18316	2.14202	0.753616	1.60778	1.2385	2.16966	2.40603	2.88996	2.40318	1.67377	2.22643	3.98014	2.29592	1.73119	1.60084	3.3863
B4GALT1	0.489754	1.57637	0.796466	1.40325	0.735405	0.913729	1.03539	1.01444	1.83552	1.3745	1.93802	0.818793	0.604768	4.16472	1.36527	0.661682	0.554676	1.43683	0.743866	1.52183	0.849727	1.27409	1.35508	0.831064	2.43448	1.91821	0.727642	0.849814	5.19009	1.3361	0.570152	0.948397	1.80676	1.92608	0.918654	1.72485	3.0828	1.22021	2.75603	2.46411	11.4611	1.27533	2.01914	2.5139	2.01851	3.06137	3.00889	1.38028	3.19009
B4GALT5	22.738	13.2626	40.0871	4.63079	28.5055	19.798	22.9071	20.0467	11.9834	52.4057	8.58375	13.5503	17.1779	26.9652	20.3102	9.88859	21.1934	12.365	24.488	23.7935	18.8812	22.3733	40.842	19.6335	8.10434	24.9987	18.0943	15.8854	12.6255	16.8298	8.02913	9.02829	24.7318	29.5655	49.4662	19.1289	22.6169	43.7512	17.934	20.2545	26.5662	29.4561	10.7006	21.6725	27.9307	23.2082	17.677	47.8875	6.4418
B4GALT7	1.47599	2.52785	2.66258	2.07888	4.20406	2.1243	1.99108	1.81725	2.75704	2.78051	2.58593	5.98299	2.06605	2.95715	1.9536	3.71946	2.97972	2.82702	1.86783	3.37898	5.83638	2.82831	2.76729	2.4586	2.60797	3.28052	3.33499	3.65503	3.90525	2.46383	3.26159	3.15753	2.83159	2.54887	2.23435	1.35099	1.60966	2.88551	2.46284	2.6935	5.91636	3.74334	2.87281	3.36516	2.80635	2.20553	3.46778	3.48304	1.65669
BABAM1	54.1707	50.3132	48.9243	29.9939	61.0995	56.2865	60.6659	46.5012	40.8904	47.6287	28.5374	90.2122	45.8907	50.4271	49.7174	112.622	63.5958	48.2276	39.5362	52.6023	84.5175	53.3595	43.8624	55.9834	32.9141	51.283	73.4763	62.1128	46.7673	48.9061	72.2789	117.372	51.7099	43.1835	34.9611	34.7301	34.0395	58.0541	41.7405	47.0292	40.8119	48.3993	46.1348	54.7481	42.3192	29.4755	51.9325	49.6344	32.8732
BACE1	16.6313	15.9281	12.6545	12.9732	8.54478	22.8666	17.3823	13.845	20.3197	15.9959	9.81315	19.1382	14.9588	15.3151	23.5106	8.53586	14.9947	17.869	21.6011	9.00415	18.7639	20.1055	14.44	19.8922	21.2588	9.31234	21.889	19.8311	8.58814	22.3445	8.50038	9.7162	7.43183	8.44863	12.5024	9.5681	12.8308	9.63633	12.7755	13.0549	14.0451	11.2225	7.77077	12.8987	12.7191	12.4706	10.7163	12.748	4.75524
BACH1	1.98452	1.60998	2.99254	1.75766	1.46115	1.29526	1.65557	2.18803	2.40245	2.42293	2.69019	0.35677	1.34082	2.57123	1.77568	0.618112	1.45579	1.93363	2.30911	4.68816	0.671736	1.75069	3.93526	2.1636	2.6075	4.52132	1.13152	1.25875	3.48658	1.82139	1.18562	0.994104	8.16391	10.2304	10.8316	3.25047	3.09941	9.86671	1.9856	2.16891	4.81771	4.77248	1.42421	1.53418	5.70333	1.8635	1.42074	4.40277	2.07688
BAD	17.2542	28.1281	21.7998	32.6931	26.6614	23.5483	35.01	25.8201	16.0508	23.8847	30.237	51.6976	14.8841	31.7024	14.7052	48.616	20.9572	25.8688	12.6213	19.5882	35.8871	29.1609	15.8452	31.9962	17.9738	23.827	24.0241	25.5988	44.7033	19.2358	44.6276	65.0584	24.6421	14.9928	16.0212	18.3691	6.99887	30.1518	16.4845	17.2544	34.5576	25.0495	35.2428	21.4792	22.0753	12.3309	20.8302	28.3538	31.3223
BAG1	9.62409	7.10586	7.95472	11.0637	9.08205	8.93504	9.06888	7.78041	8.47431	6.23881	10.9053	8.83041	5.12019	7.58054	6.9098	17.1596	11.3959	7.25024	7.12483	7.44793	8.00566	8.26338	6.74576	9.40243	7.77812	5.94772	9.20938	8.45602	7.46569	8.83074	19.4606	20.3039	8.97908	6.29423	4.89616	6.60839	7.978	5.73419	6.85363	9.7165	6.33891	8.32964	10.9974	9.56553	9.72122	8.39747	10.8885	5.76331	9.88743
BAG2	2.18599	2.17481	1.64029	1.3664	1.05995	2.63843	2.12381	3.36796	2.62475	1.39024	1.47061	0.894639	1.81431	3.58329	2.15971	3.28871	3.55159	2.20318	4.66514	1.3572	1.89761	3.17767	1.06784	3.14085	2.24176	1.66583	2.25001	2.73785	1.86037	2.85773	6.19406	3.49091	1.54031	1.55192	2.02991	2.02256	1.30011	1.6551	1.44977	2.08502	1.76874	1.8123	1.5268	1.39255	1.3849	2.16235	1.20715	1.63747	0.508557
BAG3	1.57235	8.87464	0.433981	9.84893	0.365368	2.07069	1.34417	2.49404	9.1066	0.866401	11.7368	2.65518	1.97241	15.8212	4.01185	4.24334	6.75919	13.3802	11.721	1.66559	9.16744	5.46788	3.31096	5.01647	27.7051	4.32875	11.1587	14.0134	22.1177	9.22187	9.55274	6.39614	2.17449	3.53212	3.54782	245.766	20.5415	1.30042	29.5821	20.2004	6.90388	5.1796	16.9185	12.8694	10.4637	23.745	31.327	4.29511	8.68089
BAG4	25.6585	16.6082	6.54667	3.05372	4.5867	15.8979	15.9986	26.1532	10.2996	9.22726	3.54451	4.53839	10.0281	9.47096	14.1511	9.39334	17.1476	8.99804	13.1281	5.85709	6.05362	11.9606	6.66984	24.3181	6.12951	7.8222	9.27393	9.06348	6.06335	10.593	17.9546	8.02861	6.93971	9.10796	16.7148	5.68718	14.0388	18.3717	16.2042	12.5679	6.28177	7.79403	8.98028	12.3622	13.1924	15.0849	14.9396	11.5059	3.74286
BAG5	16.2504	12.0529	11.1214	5.76361	6.76174	14.7989	11.3107	17.2318	11.5076	11.9201	6.21587	6.07382	8.7721	8.49017	15.0505	7.70845	13.5061	7.80717	11.0556	11.1676	6.61566	9.62071	10.8805	13.7814	7.75594	11.7812	7.99005	8.24266	7.42658	10.6681	6.74852	5.33773	13.1345	11.3076	15.7099	10.5316	18.7508	14.38	16.3448	14.5791	11.6805	11.332	8.61363	15.2797	14.1175	17.697	12.4526	12.2126	4.14761
BAG6	19.8357	22.995	62.6676	17.1288	56.4439	27.38	25.3412	27.9372	22.0267	59.0287	24.1141	51.3132	17.564	46.4667	23.8854	25.4081	19.9792	22.5045	20.0501	64.6067	33.736	24.7001	52.7948	27.3153	21.939	77.3766	31.7151	28.0747	36.0792	20.9942	14.4161	16.8046	82.5023	71.748	41.3443	24.8638	25.5816	43.9933	31.6525	31.6948	73.3808	50.6159	30.6573	38.0898	29.5882	28.4581	35.4985	50.9878	13.8006
BAIAP2	18.0977	33.2395	18.8781	21.2444	19.5562	26.9641	37.3317	29.229	25.2587	24.9819	16.0105	46.7244	20.7338	23.0748	23.4282	33.7528	24.7318	29.5988	31.6004	10.2131	47.6831	40.9488	15.8981	30.9558	21.9535	6.57849	29.4743	30.762	14.1096	24.2808	28.4581	29.9631	8.22472	10.517	5.94257	29.6509	13.5674	6.48905	17.6442	21.7571	25.2749	18.138	26.5619	22.3626	32.871	16.6219	21.1935	13.9031	21.6252
BANF1	17.7803	18.4836	26.5996	16.0213	32.3585	20.2208	16.3413	17.1939	16.0925	48.2244	17.0004	27.3795	11.8922	32.4932	15.5454	35.4107	24.2928	21.839	13.7834	31.4721	24.7191	19.4813	27.4365	20.1219	16.3261	43.0118	27.9931	21.4895	37.281	21.1294	28.5904	42.6965	43.4215	43.0588	25.2517	33.1142	18.4952	48.0012	20.9015	28.8835	40.7841	32.1563	29.6176	33.6856	28.3648	16.5398	25.8704	44.882	18.4441
BANP	0.618784	1.01489	1.70141	0.83704	1.8353	0.883561	1.03583	1.28647	1.20832	1.4731	0.935198	1.43198	0.85866	1.16005	0.923111	1.37934	0.969991	0.985018	1.17909	3.07579	1.60252	1.40843	1.86867	1.03258	1.32957	3.62452	0.948479	1.16059	1.36383	1.21827	0.661139	1.10627	2.62538	2.76586	1.48785	8.02842	1.48101	1.44009	1.90398	2.31111	1.99494	2.13677	1.65124	2.17238	2.24809	2.04948	2.51449	1.72224	1.3517
BAP1	36.7257	42.1277	25.1325	21.0727	31.5662	37.7361	46.6038	35.0453	31.0159	26.8163	24.7897	67.045	29.0934	36.0835	36.0272	53.5796	33.0056	37.4951	28.5275	24.7524	57.2484	45.2689	26.0509	32.1111	24.5041	20.741	42.9764	42.3363	24.6304	30.6877	25.7486	30.7336	21.4136	21.0255	17.9826	12.2577	19.1742	18.6187	21.0479	21.2655	23.1332	25.603	18.2718	30.1581	21.8124	18.4843	25.375	26.4329	14.6042
BARD1	1.07104	0.533716	1.9206	0.355814	1.07263	0.78824	1.05833	0.826186	0.728193	2.15521	0.723591	0.153976	0.413019	1.00333	0.723621	0.202534	0.474455	0.517351	0.283721	2.77289	0.167691	0.736884	1.33202	0.866487	0.637401	3.10785	0.291147	0.416643	1.35712	0.557588	0.27783	0.578851	3.82991	5.52482	3.14238	0.308473	0.205078	3.03147	0.162306	0.191078	2.05148	2.28133	0.166241	0.035171	0.230703	0.148438	0.244707	2.68688	0.21085
BAX	1.69528	3.34625	7.24079	4.0819	11.4201	3.01054	3.60573	1.96289	2.94802	5.52481	5.61173	6.17781	3.11111	7.25463	2.31288	4.79515	3.57945	3.53979	2.99594	7.61148	5.08306	4.56161	6.09971	2.48086	3.94744	7.33003	3.62764	4.00616	9.52798	4.19768	3.79515	6.07772	8.24138	6.6825	4.34403	5.65037	2.78609	7.57503	3.11416	4.20938	6.78935	9.73621	4.39052	4.17345	4.37622	2.8067	4.65857	6.54395	4.69128
BAZ1A	0.417481	0.409352	1.94408	1.21303	1.65943	0.355876	0.418915	0.199612	0.667781	0.643093	1.22019	0.221311	0.45545	0.695345	0.749247	0.809682	0.508573	0.939188	0.669893	6.39932	0.325106	0.636005	2.44709	0.49401	1.30026	4.07756	0.455248	0.486533	1.22671	1.31075	0.689874	0.668022	4.07808	6.29915	2.19789	0.876025	0.290968	3.68319	0.508945	0.448977	2.45051	4.27695	0.383818	0.23414	0.483475	0.541171	0.345638	2.27875	1.05912
BAZ1B	10.383	11.2815	17.4019	9.31833	11.8287	12.1184	9.40988	10.7568	13.9894	13.7059	12.2524	7.89919	9.68302	6.67886	14.8797	5.37821	9.86636	11.2617	11.9156	20.1452	9.31876	10.2449	18.1232	9.73555	13.3963	20.6832	9.77347	11.3142	5.98744	11.6031	4.63082	3.55813	23.6689	32.0911	16.7104	27.3708	21.1488	14.9322	18.5335	16.8354	15.2513	20.6407	10.9167	16.7176	18.4615	19.3186	14.8452	12.9735	4.26501
BBS1	5.88688	9.41773	5.67322	6.72061	4.37357	7.80952	6.35961	6.84612	7.62638	6.16508	7.87125	10.8956	8.28628	11.5364	9.0643	8.4679	5.83725	8.16142	6.77153	6.96711	9.25042	7.19652	7.14106	5.55384	7.93137	10.4377	9.48064	9.76535	12.9381	7.54304	6.44816	4.815	4.18974	5.97889	5.75228	3.83373	8.01099	4.5414	9.62704	7.48539	14.4634	8.22451	7.01127	10.7783	7.65067	7.55574	10.8536	9.15671	3.55768
BCAR1	5.54036	9.17318	8.73503	6.80287	9.39987	6.83804	9.28385	10.0436	8.66696	8.58391	6.92277	22.4295	5.42948	11.9859	6.76697	6.35482	6.40666	9.70768	9.20164	10.605	16.3825	10.5675	9.01778	11.677	11.1231	8.27414	10.6312	10.9037	12.6966	7.72417	4.8644	7.24283	7.25721	8.86651	6.31782	31.6276	9.85349	8.19362	25.3667	24.8274	18.133	12.5502	21.2785	26.4819	28.5301	21.3822	28.3064	9.68192	12.243
BCAS2	33.2316	24.4752	24.7143	16.6818	24.0976	30.8861	26.071	30.3295	27.9276	20.6778	18.0327	14.8825	20.4862	19.9514	21.8018	34.5393	32.2883	18.3862	27.9587	23.7392	15.9499	22.4891	26.8004	33.7352	17.7625	22.9221	24.5557	21.9862	15.8469	24.3931	61.5462	47.9004	28.8189	17.988	27.1553	19.3773	17.6807	35.5354	20.2349	22.7536	12.8517	27.966	22.6406	19.8515	19.473	16.812	18.8631	22.7144	14.7308
BCAS4	3.8211	3.87619	5.45507	3.68608	7.82486	4.43651	4.99419	4.36577	3.53633	4.43007	3.08679	8.81407	4.75072	4.94719	6.23297	7.98641	3.87249	3.30965	4.4649	6.47974	5.93838	7.03595	5.8172	3.70944	3.21711	4.67666	5.16784	4.84872	4.93552	3.30387	7.21284	9.22385	8.19514	5.89178	4.28489	1.34406	2.39563	4.0472	3.64753	5.40051	7.21609	3.9986	4.62658	4.8557	2.08722	2.63495	4.7217	1.81462	2.06959
BCCIP	4.34184	5.27883	10.1902	8.01811	9.53311	6.66332	4.62992	3.90337	7.66104	7.11111	10.9664	3.18786	4.21526	6.54655	5.16798	8.16473	7.03603	5.46548	7.39303	13.3175	4.16486	5.61123	10.3985	4.43516	6.73225	12.3023	5.73055	5.22957	8.22142	7.48062	10.1268	6.80531	14.942	12.0359	12.492	12.2262	5.35295	15.8587	5.84185	8.20415	8.12198	16.926	5.78397	5.43768	7.86618	6.79514	5.81171	12.0789	6.41927
BCL10	2.38531	2.49573	3.98345	1.41999	2.8964	1.36388	1.49384	1.57476	2.10708	3.92503	1.85986	0.577564	0.713686	3.10562	1.48911	1.24559	1.56308	2.14022	1.78971	4.14708	0.698725	1.41615	3.72294	1.6954	1.91286	5.50251	0.919873	1.02022	2.78556	1.66833	2.14481	1.53756	4.8514	4.62248	7.32459	2.60623	1.47017	6.68571	2.19702	1.34488	2.86741	3.78614	1.40145	1.3226	1.69948	1.38971	1.81775	4.23229	1.9846
BCL11A	9.97875	11.6174	29.0371	1.70712	21.6625	9.1183	15.1252	8.01729	7.34217	23.2688	2.84008	9.16779	5.11336	15.6934	6.92343	9.42432	2.37032	3.58936	3.18253	17.3485	2.50538	8.75904	15.3682	6.61158	2.96251	12.9104	3.78122	3.19871	1.57812	4.64977	7.84879	5.70724	28.9059	18.052	41.2309	0.541952	0.404149	52.146	0.904437	0.939439	5.48809	14.1731	0.486222	0.853578	1.17735	0.856896	0.768934	14.8128	0.344672
BCL11B	1.82479	1.93544	12.7127	0.493621	8.84286	1.71292	2.5238	1.69753	1.71026	8.48225	0.800306	1.0635	1.77567	3.15867	1.57014	1.00425	10.2312	3.58249	7.68917	22.8372	5.40307	5.67301	13.1858	2.47006	2.63934	16.6592	3.81706	3.75067	3.53154	1.66569	9.60816	2.56135	46.437	18.9871	3.90166	0.037256	0.059598	3.98138	0.033139	0.032889	1.52065	1.3011	0.057827	0.020459	0.037557	0.05471	0.018378	0.899117	0.046568
BCL2	1.62567	3.00765	11.4397	2.98261	7.18734	1.94393	1.29432	2.78328	3.73075	6.44289	3.87932	0.554812	1.88782	1.56795	2.69561	1.29768	3.52832	3.38395	4.38547	4.37946	2.11573	2.14561	7.37173	2.71957	4.99625	1.85885	1.92589	3.47638	2.05886	3.58819	2.01499	1.34873	3.07978	5.31951	7.43674	0.470214	0.627305	4.19086	1.24723	0.612591	5.21146	5.17494	0.984321	0.592892	0.864689	1.89717	1.47687	4.75857	0.915048
BCL2L1	24.004	26.5238	27.6156	14.8662	21.8296	26.2157	25.9449	29.1566	21.0459	21.0431	17.2149	35.1572	17.7099	31.2204	21.0341	25.925	28.9375	26.308	21.9142	24.3218	34.6112	25.3366	22.4259	29.7843	19.6367	22.7842	27.2811	24.822	37.186	22.1355	17.6424	23.2702	33.0003	26.5037	21.7688	36.0727	23.7956	24.8159	30.522	30.9923	48.8704	25.6585	26.5696	34.474	23.4142	25.2007	31.577	25.2659	20.4037
BCL2L11	0.41123	0.623657	1.08796	0.328608	0.467106	0.461529	0.366129	0.547395	0.53008	0.540175	0.421374	0.347229	0.43558	0.434754	0.558255	0.116978	0.209739	0.506567	0.759928	0.799098	0.358688	0.518561	0.776463	0.576863	0.759312	1.074	0.529597	0.517896	0.885995	0.713684	0.155049	0.153851	0.597259	0.95359	1.57778	0.273995	0.224982	1.2216	0.389206	0.295043	2.31987	1.82789	0.172872	0.382204	0.674837	0.624372	0.297008	1.94999	0.148622
BCL2L12	0.173218	0.588892	0.381197	1.52772	0.461194	0.793426	0.319507	0.253037	0.960344	0.219496	2.93973	1.06015	0.448567	1.08144	0.505845	0.941299	0.608078	1.24607	0.715589	1.38661	0.969864	0.871109	0.559302	0.279953	1.37213	1.35242	0.454266	0.885464	3.21339	1.0398	1.1061	1.51316	1.69653	1.7335	0.456972	1.63363	0.057252	1.32938	0.371677	0.522398	3.34385	2.27713	0.600239	0.365445	0.67996	0.296915	0.464955	1.14763	1.15004
BCL2L2	52.709	58.3445	6.44905	39.0047	8.18975	68.4015	45.1218	47.733	53.835	4.35234	40.9491	64.0356	59.2541	12.5823	70.0384	60.4877	47.2946	54.0822	46.6997	7.64701	51.743	42.0822	7.82818	40.1882	43.6404	5.40881	57.0693	64.7757	13.7009	55.7471	32.3494	24.5396	6.7983	6.31238	5.14487	20.127	46.5956	2.81812	43.0321	42.4252	4.41062	8.80625	26.9245	49.3568	37.3393	45.8347	36.9895	5.15233	17.2378
BCL3	0.37582	1.72253	0.219886	1.28739	0.173462	0.458791	0.384121	0.366027	1.79625	0.459466	1.17516	2.48732	0.36633	1.99271	0.716171	0.868854	0.630013	1.70955	0.585993	0.135024	0.812026	0.326306	0.206541	0.354447	2.00345	0.263506	0.695684	0.806105	3.61723	0.62047	0.42016	0.547851	0.143011	0.146165	0.241242	0.463556	0.143704	0.173865	1.43636	0.830972	0.936867	0.496738	0.599909	0.538751	0.536759	0.356622	0.750417	0.628555	1.09307
BCL6	5.18155	11.2848	5.60658	5.49195	3.01414	7.74574	6.73116	8.46636	7.16611	5.48979	7.0062	6.01335	5.77288	8.06901	8.15206	3.55	4.45937	8.11367	5.29203	1.79623	5.17358	4.91966	1.81761	7.16672	10.2116	0.832588	5.82066	6.73121	16.7064	8.15045	2.4592	3.13675	1.59159	1.5235	0.554921	17.6497	24.2647	0.409818	33.5207	22.9248	1.22662	2.03283	13.3747	29.4615	15.1995	26.0337	30.1759	1.13604	14.4184
BCLAF1	17.463	11.7015	20.1852	5.95047	11.5324	14.3069	14.112	18.3058	13.6926	19.1186	9.1701	3.86471	10.5726	9.0022	13.9359	7.20554	14.8695	8.17445	15.8796	22.3086	5.25778	12.236	22.6585	15.9694	11.0824	28.082	8.87331	9.69788	6.13768	12.7906	12.399	7.55806	23.5093	24.9853	31.6269	21.528	19.152	31.275	15.9507	17.4932	16.9096	23.5439	10.215	13.3201	20.4472	22.887	12.7085	21.2159	6.54955
BCOR	2.95849	2.56527	6.52025	1.22856	3.05167	3.06902	3.19678	2.92247	2.9439	4.8842	1.40966	2.38962	2.5859	3.69313	3.28876	0.75069	1.42243	2.40506	3.21647	13.9228	2.56801	3.16533	9.37689	2.66117	3.13784	12.3436	2.18819	2.24052	2.40688	2.0703	0.689121	0.587414	12.3477	16.8142	7.66853	2.76817	2.66949	3.20052	3.34374	2.49841	6.31684	4.29082	1.40084	2.85235	2.58684	3.33554	3.10608	3.8111	0.640222
BCR	8.9505	12.2076	12.3991	6.683	10.5222	6.97292	11.6365	12.1934	9.36779	10.6019	11.1601	11.0722	7.11845	12.0781	9.10174	7.60323	11.648	12.4564	11.118	9.69497	20.4029	11.9033	11.771	11.8005	8.72516	7.10272	16.0439	18.141	8.91333	10.7043	11.1824	4.88957	13.3908	11.5034	10.791	4.28764	6.3107	9.40692	7.62864	4.97762	10.8005	10.3845	3.98855	6.90906	6.31	7.21502	7.06036	8.73659	3.21822
BDH1	3.30592	4.61039	1.1724	3.05311	1.39822	4.64109	3.88355	3.91155	4.73313	1.26009	7.50578	5.93325	4.83291	2.36455	4.04604	4.67866	4.07636	3.80259	4.32999	1.69362	4.77651	4.08709	1.68458	4.07377	4.02913	1.38463	4.51	4.86628	2.16249	4.67448	3.55411	3.09591	1.12584	1.20778	0.679101	7.31646	7.53268	0.546644	6.87082	5.59347	2.44467	2.10208	5.68809	6.51633	4.95355	7.01909	6.20725	1.26757	3.24248
BDH2	1.3481	2.25072	0.38551	5.03392	0.179596	1.32234	0.720954	1.15923	3.02862	0.314517	6.06209	1.31267	1.20335	2.71201	2.10341	2.61847	2.73065	4.41561	3.3499	1.98788	1.88541	2.19071	1.11612	1.98606	5.25195	1.50399	2.78973	3.71876	6.76163	4.32988	5.14321	4.63356	1.35567	1.70955	0.893323	0.461804	0.820314	1.96707	1.75235	1.07358	2.04508	3.3707	1.55388	0.770355	0.861617	0.530543	1.18965	1.98246	3.10904
BDKRB2	0.138311	0.176794	0.025614	0.077208	0.025619	0.108237	0.16962	0.165389	0.140678	0.03782	0.123456	0.15933	0.199912	0.067436	0.204704	0.199671	0.472618	0.406653	0.513814	0.03974	0.377464	0.292339	0.414427	0.295934	0.21269	0.057609	0.559002	0.220324	0.138627	0.347258	0.045138	0.221057	0.025141	0.013615	0.03366	0.104405	0.300479	0.01088	0.238088	0.349321	0.393453	0.192306	1.93655	1.15351	0.178924	0.30017	2.8451	0.090504	0.378452
BDNF	3.60734	3.35574	0.046336	0.606198	0.043842	2.14976	4.09593	2.74455	1.8615	0.15579	0.77675	1.22886	1.77277	0.222784	2.26118	0.999397	4.0752	2.34706	3.14791	0.073713	3.71133	4.74762	0.540981	2.83276	1.20256	0.138283	3.58817	2.96489	0.472298	2.66379	0.948078	3.52985	0.137135	0.29639	0.860054	3.20811	3.27252	0.224824	2.48758	2.37605	0.267617	0.215061	1.41642	2.95064	4.48693	3.2038	3.44406	0.488543	0.726275
BECN1	26.6597	16.2755	14.0736	11.6679	10.8661	26.9009	23.2795	24.277	17.7566	12.4789	14.2582	18.8899	19.7802	12.8812	23.6597	21.9815	23.4801	12.9215	22.5953	15.07	17.4622	21.6223	14.8241	22.6145	13.123	15.9404	20.3252	21.0985	9.81958	21.0549	18.739	17.2406	13.1742	9.05673	11.216	13.6621	17.3145	11.9673	15.3058	17.0105	12.5345	15.3106	12.2071	18.6031	16.9072	17.0492	13.5603	14.7321	6.40357
BEX1	346.628	241.549	251.416	84.9109	296.772	321.91	271.127	275.022	228.072	221.993	86.3789	324.208	234.731	207.576	269.246	451.556	471.378	241.744	315.866	205.901	400.447	282.278	229.119	297.238	138.427	144.683	466.578	377.458	128.909	345.549	513.666	561.911	278.584	165.37	174.384	97.1446	153.295	194.052	155.455	185.106	110.396	197.59	211.889	224.676	182.58	129.678	176.89	181.94	114.519
BGN	9.40008	19.6665	4.70541	40.8043	3.25169	12.2308	11.5964	16.2263	20.7581	18.706	31.9316	23.7225	8.98128	82.0551	22.5852	12.3979	6.76159	24.9202	11.0572	8.10433	22.1281	16.3951	12.5959	13.1006	31.2596	21.3636	15.7167	24.5922	109.126	19.2077	9.27167	12.3366	18.7792	13.2518	6.33255	4.66552	3.96663	5.54193	12.589	13.6173	77.2902	9.25402	17.3832	14.2204	17.6635	7.05328	10.8695	11.5973	19.0277
BHLHA15	0	0.380195	4.16808	0.127606	7.90939	0.135258	0.46772	0.642239	0.126822	2.42004	0	1.06995	0.413706	1.38429	0.140259	0.237606	0.256012	0	0.156016	1.86988	0.765877	0.427038	3.19261	0.395562	0.253098	0.393724	0.209184	0.231741	0.918716	0.274255	0.286314	0.724183	1.55567	0.53822	1.24196	0.168592	0	1.73214	0	0.121864	2.135	1.48738	0	0.075808	0.104371	0.060815	0.17484	1.61492	0.129412
BHLHE41	16.1314	13.5997	0.559663	15.9428	0.209016	14.3812	3.46196	15.6387	18.9014	0.301393	13.5659	9.4424	9.39978	6.31916	14.1026	7.49137	17.3129	13.6762	22.1531	1.15771	10.694	7.86888	2.42191	18.0717	21.5846	1.59528	12.9115	12.8754	13.2801	17.6699	14.5998	9.76923	0.33397	0.702872	2.71715	8.53026	23.6099	2.39035	21.9775	21.1793	2.14957	6.76657	16.5109	16.9036	13.8567	23.0385	19.5283	6.34042	7.19355
BICD1	7.12238	3.26511	6.02567	1.20131	3.34656	3.82867	8.22508	6.86184	3.38966	3.26073	2.55669	0.954915	4.14037	1.76252	3.94268	1.49468	3.91086	1.91661	4.14485	6.49714	1.1879	4.63878	5.61414	5.30982	1.91169	6.11489	1.37047	2.101	2.04014	2.28527	2.55864	2.57533	6.1382	9.69338	9.72437	10.6076	12.9037	7.81238	7.39849	9.78285	4.40604	7.99034	4.72468	5.67558	12.1308	14.408	6.46851	6.19016	4.01946
BICD2	7.51848	8.17591	12.588	3.94455	7.71255	7.64475	8.91091	7.85493	8.2176	9.91592	7.5015	6.82605	8.89814	8.46136	8.65829	4.6658	6.99408	6.59038	8.9488	13.3736	7.7839	8.83709	12.6555	6.39559	7.03636	9.96203	7.09574	6.83894	6.8509	8.24663	3.64578	3.25217	8.40423	8.77691	12.1884	11.0052	13.6442	9.74469	11.464	14.1183	8.83793	12.7494	6.90667	11.86	13.805	14.6891	11.001	9.63988	4.54418
BIN1	15.6927	24.8008	11.7839	28.0182	19.4149	23.1948	21.8261	17.628	30.1715	13.0475	21.2411	53.912	26.728	27.2043	21.0415	25.2701	24.6387	35.0056	35.4403	9.8895	51.5282	29.0063	14.654	30.0691	38.3128	4.73979	38.7841	38.0566	18.8027	36.5811	20.6837	29.7214	8.22054	5.14411	7.74753	40.8904	13.5502	9.46955	21.0129	24.8876	11.575	18.8804	25.1882	24.9544	20.3794	19.0807	19.3798	10.045	23.404
BIRC2	11.2226	7.43812	15.6395	5.3461	10.1587	8.54995	9.8855	11.6306	9.49321	13.9969	8.55371	3.00223	6.64192	10.4372	7.68251	7.00904	6.96159	6.29133	9.75535	22.4726	3.6323	9.12805	16.2294	12.8802	8.12143	22.8875	6.12459	5.44471	9.83323	8.68711	9.59543	9.35752	19.5336	28.7806	23.3207	11.8038	9.61985	26.0392	8.59011	9.81881	8.59983	17.9665	5.42248	6.7634	10.9041	10.282	6.69696	15.9242	5.92206
BIRC3	0.472346	0.427965	0.103595	0.228674	0.038209	0.394784	0.579583	0.320299	0.547155	0.123566	0.144407	0.18712	0.490591	0.217345	0.489376	0.446791	0.395471	0.341782	0.484996	0.090598	0.280373	0.645023	0.224985	1.05291	0.555173	0.073815	0.550562	0.570264	0.211529	0.667544	0.941155	0.357897	0.042421	0.038115	0.146351	0.009765	0.051929	0.025441	0.044537	0.103056	0.066851	0.061883	0.074009	0.049953	0.093252	0.045887	0.028294	0.123101	0.231579
BIRC5	0.094755	0.064885	1.24907	0.099177	0.78288	0.055764	0.133629	0.03149	0.131422	0.840101	0.259501	0.049014	0.064597	1.04289	0.018168	0.102594	0.041244	0.254475	0.072623	13.9872	0.154323	0.210486	1.81964	0.073001	0.109283	9.89566	0.108386	0.127733	1.87937	0.136164	0.019327	0.468717	35.526	45.7504	5.28867	0.549495	0.085429	9.47063	0.249838	0.173641	14.8009	9.12341	0.129523	0.121287	0.539508	0.220148	0.12349	10.1029	0.10058
BLNK	0.448091	0.195002	0.016117	0.186452	0.046663	0.264676	0.501762	0.256709	0.490993	0.06271	0.424016	0.159632	0.646204	0.253506	0.684993	0.18459	0.354862	0.247376	0.558734	0.054235	0.306691	0.604903	0.187738	0.439295	0.906522	0.204642	0.443944	0.595635	0.399123	1.53944	0.500314	0.518823	0.117686	0.002084	0.046082	0.164328	0.135201	0.109078	0.14253	0.755348	1.3268	0.285169	0.0542	0.145284	0.50892	0.287699	0.429521	0.118456	0.095876
BLOC1S1	20.7287	22.8491	28.015	51.9504	43.2606	21.4242	23.7978	22.9695	32.7827	22.5176	40.6192	56.6847	22.538	32.3176	17.9828	81.8774	27.5824	28.9516	19.6205	31.9528	52.3523	32.9911	24.8733	30.5217	30.6688	25.5977	51.7753	44.2585	45.0095	25.2846	85.4621	106.343	43.087	26.7059	23.4833	9.6433	10.7587	44.5678	16.0491	17.2982	29.4093	36.107	44.3431	20.9874	20.1562	10.8706	22.0546	25.6886	40.7329
BLOC1S2	29.9732	20.9312	26.1264	15.9781	26.1972	35.9014	21.3999	23.5914	18.4895	20.4016	17.3853	14.4681	21.2118	18.2278	22.2242	42.2053	34.9183	16.5966	27.8996	16.5876	17.1291	22.6688	22.1604	26.1965	14.4096	16.6103	25.0621	21.8769	14.4761	25.8274	50.0853	44.2245	25.822	15.4889	23.0951	13.7131	18.6234	38.2709	14.6454	19.7103	10.2165	24.1516	18.4746	18.9941	18.2708	13.8223	14.5766	23.4925	11.7526
BLOC1S3	5.04411	6.24449	7.53577	3.00032	6.96712	4.51939	4.61322	3.75442	5.07165	10.2566	3.01339	7.22462	2.45148	9.76487	5.43692	3.78117	6.47234	6.82324	4.06945	6.11369	5.93593	4.98746	6.4991	3.82488	4.59792	6.35676	6.41405	4.82313	6.42994	6.76256	2.16842	4.11881	4.76272	2.97159	7.79353	1.90531	4.81057	5.72244	4.64649	3.95931	6.36827	6.31071	2.65734	5.22474	4.42936	3.1406	4.47132	7.08252	2.50371
BLVRB	9.86792	12.9374	5.74707	16.5332	10.0838	9.65764	14.3391	14.5587	14.9405	9.80333	18.7996	38.7444	14.2762	40.0643	9.4809	34.0294	16.4443	18.9255	13.4756	8.26591	35.4816	18.9563	7.64421	19.1148	19.4979	14.3076	27.1143	32.1643	67.07	12.344	39.0798	46.7095	6.40889	4.85628	4.62215	4.5733	3.06649	17.2516	8.25111	9.75823	25.429	13.6395	13.9954	10.1963	8.5595	6.21208	17.2478	16.6778	14.7188
BMI1	16.2778	11.4375	26.5758	10.0576	14.1703	18.4707	12.2538	21.1319	15.375	20.5712	11.1658	6.137	11.4033	9.90552	15.1273	13.5014	13.8234	10.7559	18.6606	22.8333	7.24351	12.6605	21.2754	23.7694	14.9688	25.4239	11.0537	10.2193	9.64593	16.2157	26.1078	13.6482	17.4232	18.0671	37.6394	20.6835	18.4899	43.1809	15.7571	20.3179	13.6689	22.2638	11.7122	15.4657	21.977	20.9826	14.1428	18.0916	10.2762
BMP2K	1.73965	2.72785	1.35697	2.23907	0.834755	1.49274	1.88085	1.64861	3.15616	1.11779	6.61691	0.62851	1.87206	1.37456	2.10509	0.774637	2.31696	2.89372	2.66321	2.12553	1.09667	1.98833	2.65926	1.85015	3.33014	3.7498	1.51844	2.26899	2.15135	3.22119	1.75129	1.09873	2.17676	2.72046	3.87123	2.22361	1.71901	2.81098	1.94549	1.45229	3.01667	3.45287	1.02812	1.0628	2.16652	1.79031	1.60173	2.58097	1.01794
BMPR1A	2.44249	1.78085	3.43119	1.32567	1.80213	1.67767	1.82471	1.81251	2.22294	3.43431	2.24655	0.500057	1.22516	3.0154	2.09813	0.940465	2.19049	1.92381	2.35059	4.25052	1.36388	2.54603	3.94674	2.22691	2.78916	5.84907	2.03299	1.84872	3.12263	2.52505	2.1179	0.895129	3.87899	5.27058	5.64091	1.80193	2.60614	4.16282	2.35407	2.14661	4.37439	4.61989	1.85588	1.83768	3.06836	2.77957	2.06161	4.54997	1.25028
BMPR1B	0.91833	4.21359	0.679796	4.14241	0.404596	0.720814	0.28111	1.37554	5.97616	0.976011	8.63772	0.105402	0.682206	4.01981	2.29308	1.41439	4.18242	5.55929	5.09623	1.59813	1.46905	3.03685	1.67994	2.85566	9.29237	2.28646	2.87845	4.79758	7.80445	3.70989	4.6424	3.02455	0.382151	1.63918	4.01997	1.23653	2.77014	4.34215	4.75895	2.20172	3.0134	5.94318	2.17447	1.53004	2.78129	3.1795	5.24778	7.14425	4.88759
BMPR2	33.1459	13.9197	16.4807	4.43042	9.70748	16.2142	31.1992	38.7937	11.9142	20.884	9.14124	4.07832	13.9131	20.1876	20.1398	9.22407	18.2521	9.08953	22.8122	13.3502	5.8569	21.9781	22.3224	33.0385	8.83732	16.6051	9.21959	10.6007	11.4648	10.1205	19.1944	13.4586	12.1572	19.7877	26.4199	8.55892	13.2416	26.5722	9.59605	10.954	12.9122	12.0834	5.75366	8.52791	13.7143	20.7487	8.38705	15.6507	5.20626
BMS1	5.73548	6.11633	6.68721	3.96492	4.74011	7.80424	6.50341	6.55606	10.7015	5.43087	6.49016	6.30619	7.31547	5.27381	10.2532	4.9801	5.49903	6.10254	7.57793	10.8189	4.43824	6.37085	9.15569	5.27799	6.4318	9.55584	5.64132	6.30028	4.1257	7.2067	3.70125	3.54619	10.0544	9.79789	6.67555	10.4407	9.51506	7.06662	7.87372	9.10818	8.74693	10.1312	5.10181	9.57195	10.2321	9.84645	8.27397	7.53238	3.75929
BNIP3L	90.2039	47.9963	58.2393	22.5038	37.7589	78.957	60.4407	86.7232	50.894	82.2347	19.9976	34.5439	46.152	87.7561	61.6718	61.9304	65.7815	35.2465	59.2884	50.385	31.2984	50.5064	56.5523	88.0447	34.121	73.4638	51.4219	40.7555	80.1937	55.2947	55.9075	50.6646	62.6315	83.1695	82.3442	13.5779	35.1251	83.8304	33.8421	40.1772	43.506	48.1546	27.1198	31.8224	35.7036	38.912	33.417	63.3539	15.9613
BORA	0.988665	0.994998	1.23918	1.07406	0.993101	1.0484	0.41221	0.486257	1.2121	0.951266	0.988482	0.31514	0.667749	1.20949	1.05414	0.748736	0.686	1.13902	0.818031	2.82789	0.472299	0.45954	0.890295	0.717762	1.39799	2.0297	0.441625	0.595711	0.93037	1.61086	0.915519	0.811199	3.27991	5.52281	2.34747	1.09702	1.42849	2.40651	1.74198	1.07874	1.6731	2.84926	1.56406	1.27615	1.38775	1.16143	1.0146	2.53927	1.00447
BPGM	8.74939	7.18014	7.37167	7.36957	5.17079	10.0825	6.82134	7.87028	8.25501	8.10028	9.11416	5.69039	6.84502	10.2828	7.70773	8.64361	10.3674	6.24178	8.97234	10.1695	5.95665	7.00533	9.70571	8.07456	7.56378	16.159	8.93853	8.7331	17.6936	8.63162	10.0274	9.54371	14.5773	11.2374	14.4059	6.33259	8.94042	15.7453	9.75566	10.5617	9.07265	12.9204	7.41306	9.6956	10.6262	8.70335	10.0132	14.2487	5.28084
BRAF	4.13498	2.16566	2.44241	0.803289	1.02162	3.45927	7.14531	7.67259	2.3628	2.22102	2.48219	1.17382	4.43705	1.51712	7.33179	0.991383	1.77778	1.56151	4.88092	2.74732	1.38667	4.31817	3.42066	5.13277	1.65796	3.05254	1.75533	2.88461	1.93239	1.70609	1.07015	0.856938	4.09746	6.14413	4.78121	9.3141	6.58899	2.69453	4.96312	6.69957	2.53684	2.76469	2.14802	3.34525	7.51322	7.98032	4.32666	2.32445	1.07434
BRAT1	0.773175	2.75806	5.114	3.43184	6.23953	2.26707	1.96048	1.89762	2.43791	3.24306	4.66948	6.1159	1.89064	5.01482	2.31664	2.31063	2.43348	3.25059	1.56956	9.24622	5.56469	2.97029	4.52086	2.19465	4.0969	7.68001	3.60753	4.49995	7.46929	3.5402	2.63108	2.55515	4.42983	5.15097	3.28875	7.4095	3.2868	3.31078	4.95753	4.03718	8.46948	6.30316	6.8647	4.87539	3.49864	3.95714	5.8597	4.73591	5.07845
BRCA1	0.553991	0.540211	0.186311	0.635287	0.079441	0.513074	0.321187	0.31003	0.827476	0.136401	0.718129	0.284282	0.425603	0.246484	0.745209	0.462674	0.517725	0.649357	0.8985	2.43634	0.412325	0.500914	0.547446	0.492146	1.05764	1.29804	0.61892	0.680885	0.373849	0.764157	0.557756	0.233387	3.31962	4.71404	0.878729	0.382925	0.338793	1.21122	0.350571	0.342867	1.63491	2.19319	0.258421	0.357307	0.415017	0.405038	0.409832	1.49432	0.056302
BRCA2	0	0.034802	0.070946	0.051576	0.065993	0.073713	0.024233	0.036589	0.031742	0.102906	0.035102	0.017757	0.020709	0.060555	0.045957	0	0.004981	0.022758	0.051272	0.605752	0	0.06243	0.273933	0.003536	0.059424	0.603462	0.012912	0.004416	0.051991	0.032838	0.019492	0.02679	0.698621	2.12876	0.390817	0.031822	0.027355	0.446168	0.023113	0.013396	0.691781	0.584388	0.008878	0	0.052157	0.015118	0.004261	0.429412	0.055041
BRD1	2.17804	3.70677	13.4791	3.02878	8.31626	2.94925	3.58199	3.28688	3.90598	7.54548	5.474	3.67934	2.93148	4.39166	3.04673	1.892	3.1119	3.65114	2.85727	16.7383	3.23228	3.65277	10.9914	2.49309	4.54712	10.4839	3.20157	3.3196	3.68986	4.54419	2.86598	1.55884	13.3776	10.9743	12.0803	17.4245	9.37425	10.3911	11.3259	9.31701	9.99818	11.651	7.89952	7.92578	12.0396	10.5002	9.28003	7.84107	5.21162
BRD4	6.68547	8.46465	12.2165	4.56938	11.1254	7.72509	9.68876	8.0939	7.44235	9.42475	6.69266	9.905	7.07807	11.0907	8.5915	3.95039	5.48244	7.18811	9.52652	14.9261	11.0652	9.20796	12.1265	6.86448	7.36221	16.0452	8.11222	7.87832	11.1513	6.56445	2.05051	2.66991	8.52563	15.0865	10.5404	17.0162	9.52664	8.36204	9.87889	11.0746	12.441	11.632	6.81035	11.4882	10.2964	10.1902	10.1464	9.14147	4.28918
BRD7	6.28125	5.48289	7.18919	6.81733	6.06014	6.79505	5.56886	4.07999	7.19674	5.24512	8.55692	4.02029	4.91149	5.28569	6.67554	5.3932	8.13679	5.84717	8.5448	11.1156	5.41532	6.45493	7.76762	5.70619	7.32347	8.71784	8.04246	6.79933	5.99919	9.21258	5.44484	5.06332	10.046	8.15639	7.7068	5.78087	8.91368	11.0688	6.21024	7.56338	10.0478	14.1975	4.63861	6.77766	7.54255	7.83841	5.43445	9.48898	3.09185
BRE	16.4724	12.1527	3.86742	5.26081	2.77729	15.8319	11.2573	10.2466	8.41178	8.93957	6.81479	13.2875	7.593	10.5246	12.9297	12.7859	14.5639	12.2883	11.4698	3.64051	14.014	11.0669	5.71271	11.9074	6.76081	7.17617	16.5684	11.7988	8.869	14.4272	8.25976	11.0518	6.82831	5.62984	5.33358	3.90229	6.25448	4.90519	8.42245	6.65347	9.00383	7.48261	6.00072	7.54452	6.13743	4.33742	7.69046	10.4799	2.75385
BRF1	1.04027	1.51241	3.96129	1.60823	4.53551	1.46663	2.14011	1.68285	1.75975	2.64887	1.91057	3.93544	1.39628	2.31575	1.31743	1.51393	1.37507	1.61149	1.28392	3.77217	2.58806	2.25151	3.64076	1.76364	1.94004	2.26926	1.55393	1.87034	2.25052	1.52129	1.26936	1.26069	2.95192	1.72226	2.16174	2.97349	1.48706	3.38214	1.89346	2.01518	2.99294	3.58906	2.40264	2.4908	2.03318	1.93217	2.59212	2.41907	2.00286
BRI3	8.67563	11.2463	16.3519	15.0526	21.994	9.27634	8.30653	8.94029	10.3857	15.6807	16	18.6544	8.75809	22.0148	10.3682	27.6419	15.1814	15.5887	11.2821	17.8794	17.9078	10.4072	15.4763	11.622	14.1581	20.1465	19.3577	14.8349	27.7447	13.109	36.018	30.1908	24.116	19.3014	18.5037	8.04572	5.96068	19.2558	10.2801	10.5364	18.7824	18.1143	15.5523	12.8641	11.6093	7.35667	14.5782	18.8503	11.6834
BRIX1	2.83415	2.34929	4.39123	1.95853	3.92495	2.9597	2.03997	3.25952	2.7859	3.41161	2.29159	1.29818	1.65699	2.50522	2.30526	3.14492	2.78094	1.81911	2.06923	4.52861	1.42409	2.05776	3.07746	2.7665	1.93523	4.06514	1.93979	1.536	2.32027	2.45281	3.77652	2.9696	5.62586	4.66368	3.65407	4.55783	2.3256	6.36312	2.81647	2.83425	2.3632	4.51118	3.27787	2.42681	2.65036	2.97361	2.36331	3.4748	2.6424
BRK1	126.425	85.02	89.5494	62.3478	149.814	112.372	117.452	81.6809	90.1168	113.648	69.6715	95.1089	80.6536	107.26	86.6944	181.232	118.688	76.1566	85.978	85.5998	103.458	100.093	98.0408	98.1649	59.624	134.609	118.245	96.2759	124.162	104.849	150.677	225.33	157.551	114.958	98.3743	45.203	59.3328	133.378	59.2101	77.8705	104.121	96.0096	76.0266	87.7468	77.205	51.7173	67.5406	127.212	67.7542
BRMS1	2.21206	3.46341	6.54435	5.88648	9.79857	2.93675	3.41469	2.31705	3.91652	4.62484	5.23613	7.00155	3.16363	5.17033	2.649	5.14027	4.93273	4.27815	3.55901	10.604	7.10157	4.78962	5.25493	3.63194	5.78897	8.24882	5.2151	5.54606	5.39285	3.79716	5.62577	7.49534	9.78438	6.19941	3.07571	8.69617	2.96479	7.67335	2.7222	3.88067	7.75671	9.34238	5.29258	3.49846	2.94761	3.1254	4.67201	5.98101	4.54558
BSG	124.426	202.575	91.0986	301.879	94.1403	147.165	174.832	198.427	181.676	124.353	249.787	315.279	86.5662	805.109	108.555	288.257	149.015	200.242	121.785	99.2569	251.606	194.761	113.345	199.938	188.406	127.486	146.918	151.264	1301.32	104.602	186.393	241.278	130.537	118.337	88.7292	113.88	80.1728	143.084	144.964	156.378	514.963	141.342	247.368	176.409	177.393	111.488	212.263	187.855	239.818
BST1	0.172502	0.245175	0.461883	0.608154	0.310444	0.101348	0.228815	0.218056	0.307267	0.589414	0.514791	0.3539	0.296608	1.16864	0.148645	0.204281	0.345823	0.287214	0.397302	0.620957	0.326243	0.340821	0.437836	0.54079	0.333942	0.510385	0.613656	0.425316	0.973585	0.393931	0.548204	0.362068	0.160957	0.23682	0.104776	0.073039	0.476878	0.152058	0.277323	0.211424	0.517692	0.123695	0.362731	0.327654	0.331334	0.190635	0.23302	0.411884	0.757211
BTK	0.089742	0.069187	0	0.147021	0.02522	0.392059	0.277225	0.089676	0.249795	0.11315	0.312451	0.136394	0.416442	0.321681	0.439907	0.130208	0.078661	0.193913	0.26878	0.103552	0.11257	0.335031	0.267664	0.140112	0.331207	0.354122	0.253695	0.29084	0.798522	0.850655	0.09852	0.209811	0.051513	0.100518	0.201911	0.068246	0.072906	0.13376	0.024556	0.332401	0.245639	0.34383	0.05919	0.12548	0.525775	0.110087	0.135042	0.216296	0.043016
BTN2A1	6.2401	6.74956	6.69049	3.6011	5.55001	7.79589	7.34268	7.78846	6.88711	5.20146	5.13977	7.94998	6.73586	4.82798	8.38905	5.35943	6.00988	5.52952	7.84411	7.97585	8.27977	7.1826	7.19875	6.61137	5.89931	8.2243	7.86595	7.12927	5.8064	6.11054	5.06565	4.25558	7.25577	8.62158	8.24097	18.4944	16.9845	5.84157	17.0256	15.3997	5.41126	6.80957	8.90421	17.0402	13.9316	14.8458	14.7709	6.05303	5.18975
BTNL8	0	0	0	0.044947	0	0	0	0.010925	0.022798	0	0.020007	0	0.014874	0.065422	0.025213	0.042712	0.014309	0.017657	0.016873	0.008855	0	0.031186	0	0.020316	0.015166	0	0	0.025201	0.223589	0	0	0	0	0.012135	0	0.018611	0.01958	0.009698	0	0	0.051034	0	0	0.013627	0.009381	0	0.012241	0.014255	0
BTRC	22.0788	14.835	13.0439	5.23758	8.31059	21.7356	22.5055	23.4897	12.859	18.0459	8.0404	13.3834	16.336	11.1565	24.3154	10.3239	19.0715	12.7136	22.8278	10.2827	17.7301	19.6667	17.1718	21.7025	9.63949	9.82839	20.694	17.1078	6.34617	19.5608	10.0893	7.76605	15.3301	8.14535	17.4914	8.9873	12.4662	13.8109	10.51	10.1109	9.78053	11.9794	5.45495	11.6629	11.1436	12.2844	10.4407	12.4835	2.47955
BUD13	3.79814	3.51553	8.02633	3.74369	7.96157	4.05427	3.21681	3.54229	4.12986	6.37749	4.36612	4.18702	4.02998	4.94862	4.41375	3.943	3.33299	3.44797	3.91882	13.5982	4.01574	3.31612	7.38464	3.23713	3.64873	12.5739	4.2775	4.10292	5.54617	4.92622	3.33407	3.80954	11.0885	14.9625	6.84032	7.02907	7.48862	9.2627	8.68916	7.98036	8.44456	9.56456	6.43305	7.16263	7.63854	5.26272	8.22495	7.56104	2.76538
BYSL	5.73012	4.54201	7.64422	2.2199	7.10699	5.4919	5.44385	4.64489	3.40608	8.09988	2.70949	6.82779	2.79011	5.09093	5.16584	3.78249	5.89586	4.77471	4.51768	8.2011	7.51013	5.18346	6.95874	4.81997	3.00504	9.16923	6.79553	4.93139	3.82422	4.56196	3.1077	4.26792	9.94495	8.33232	5.73047	4.13826	3.51138	8.13734	4.32749	4.36106	7.37157	8.19522	3.27842	5.57996	4.44613	2.86418	4.20733	8.89171	1.18816
BZW2	10.059	6.94501	31.4293	2.51456	30.3845	11.474	11.1518	8.87872	5.46894	41.401	3.34814	6.55837	6.59407	16.3221	8.03095	11.2698	6.16634	4.32361	6.09725	23.8228	5.47787	8.67708	26.0328	7.47183	2.63968	24.1991	6.78927	5.57542	6.87958	8.87811	10.2228	11.6467	59.082	35.0697	62.9562	2.60886	2.7629	75.8675	2.94585	3.85312	20.4521	32.438	3.2512	4.81353	6.69631	3.69076	3.96102	46.7646	2.45869
C11orf54	1.27643	1.64986	1.7857	1.92092	1.78217	2.11939	1.01418	1.40399	3.58003	1.16621	2.2851	0.718671	1.34659	1.37429	1.93466	1.88962	1.40263	1.62854	2.29005	4.00385	0.903138	1.21284	2.34527	1.82691	3.56834	3.85753	1.60399	1.63559	1.86832	2.46665	2.46797	2.50302	3.2039	3.06139	2.26181	1.09117	1.76485	2.59862	1.97111	1.94077	2.29583	2.63458	1.82558	1.22296	1.63683	2.08027	2.20015	2.05015	2.10727
C11orf84	3.62572	5.69898	7.7093	3.64795	9.87761	4.68705	6.29512	4.58696	4.49486	4.50359	5.99116	8.52129	4.0582	5.69991	3.58915	6.30986	4.21332	5.58441	4.53519	10.1758	7.66914	5.76884	6.86125	4.78993	4.1442	5.43433	5.30498	6.01259	6.30538	4.00939	4.45589	6.95607	11.2215	11.0868	4.98651	22.1231	3.96285	6.15491	5.69737	6.92907	7.42654	7.16855	6.80409	5.29873	5.6398	4.61562	7.14514	4.68556	4.52514
C12orf10	15.0502	16.9996	17.2327	10.2278	23.3751	16.4111	16.8	17.8748	16.5094	19.8205	12.924	39.1691	13.5792	21.513	12.7914	39.376	20.6099	17.1113	14.1876	17.3348	24.4373	17.0629	15.9275	16.0711	12.6912	21.2147	21.4938	22.628	20.5975	12.2244	31.0528	38.2076	20.9712	15.5265	8.9916	16.4081	9.56215	15.1697	14.0771	15.4698	19.3122	15.8481	18.6927	16.1696	13.4913	10.4511	20.6571	17.4519	11.4197
C14orf1	12.4973	14.0938	14.4388	10.5722	15.14	14.7958	11.0546	9.22404	11.6963	23.9546	13.4424	12.7494	8.16855	17.4671	10.4033	15.8198	16.813	14.8638	12.6252	11.8434	17.0588	12.4303	17.1521	11.3624	13.4863	19.8898	15.904	13.5321	16.2542	13.113	13.8161	18.6784	21.287	17.456	19.3026	5.29304	7.81946	18.7985	13.6979	10.361	19.1651	19.6573	11.9467	14.2126	12.7659	7.56308	14.9228	33.9938	9.04338
C14orf166	11.4232	9.02379	21.0187	10.9329	22.4656	13.3962	8.08215	7.45093	11.6293	16.0001	11.6826	10.2498	9.14425	12.8799	12.0429	20.4884	14.889	9.66231	12.8872	23.1401	10.4933	10.6257	16.4393	7.97407	10.5635	23.6924	14.5062	13.5585	15.6981	13.4996	21.101	25.1046	34.5403	23.6385	13.0047	8.78295	9.8086	25.7209	10.2972	12.361	13.4018	25.0492	12.7504	11.4613	12.5214	6.69499	9.9066	19.3849	10.9598
C15orf48	0	0	0.041879	0	0.075744	0.053236	0.032439	0	0.062731	0	0.055806	0.047432	0	0.121521	0.070328	0.039177	0	0	0	0.123165	0.021335	0	0.094948	0.028335	0.042303	0.035807	0	0	0.466166	0.261559	0	0.04539	0	0	0	0.103126	0	0	0.037042	0.030552	0	0	0.035812	0.075509	0.104314	0.060575	0.050294	0	0.084181
C16orf45	94.7527	93.4386	96.8755	29.2531	98.4263	105.881	113.399	89.6037	85.021	88.3237	36.3896	210.514	95.8424	79.4678	93.5001	139.981	118.502	78.5811	87.9409	77.2593	149.187	109.416	86.7031	68.6603	54.4222	76.7145	130.32	110.166	45.7698	62.6293	69.5173	106.555	72.9389	71.0111	64.4232	60.2228	55.5407	77.9043	54.3879	65.7609	73.6421	103.669	55.2676	68.5171	58.8944	47.1893	61.4602	103.952	25.5461
C16orf59	0.723166	1.21281	2.65431	0.557095	3.03292	1.40668	1.58749	0.697295	0.677085	1.51231	0.83056	2.62486	0.976465	1.95657	1.05989	1.67095	0.815714	0.824389	0.690371	3.72003	1.72259	0.904791	1.51269	0.726738	0.495326	1.75576	0.751848	0.962987	1.41371	1.0204	1.235	1.15639	2.75959	2.07314	0.939201	0.396334	0.306322	1.58249	0.470273	0.367568	3.09895	3.30727	0.680837	0.509071	0.386072	0.341032	0.692691	1.54931	0.720135
C16orf70	13.0731	14.3446	7.25436	4.88816	5.13167	16.5834	12.439	14.2098	8.75941	9.05242	4.32665	20.5767	12.8201	8.33346	13.9846	11.2165	11.7792	11.7382	13.9338	8.14982	20.0488	13.4628	7.85222	16.3013	7.90634	7.56864	19.1384	13.9644	6.62756	15.1636	6.04062	6.25805	5.32078	5.3612	7.69573	3.78597	9.31364	5.3827	11.8935	9.75364	7.78044	5.81278	7.69837	14.9867	9.89122	8.6764	10.4779	6.89277	3.5201
C17orf49	64.4907	73.9932	69.0039	56.1447	82.7081	76.2083	67.8929	54.03	63.5553	92.2669	62.6999	130.179	42.013	95.656	54.7671	149.616	88.4333	68.4669	59.0625	62.5925	90.6246	62.3867	65.4652	65.8145	53.0459	91.0593	89.3895	75.6629	99.4327	70.1809	141.534	193.305	86.0806	67.6422	57.8205	44.5226	43.6867	82.6768	62.5052	66.6083	89.9787	72.3568	88.1133	71.2148	58.5062	41.279	79.2237	88.1825	69.5693
C17orf53	0.212731	0.159524	0.664276	0.225556	0.483323	0.083463	0.213563	0.171751	0.043859	0.870574	0.204113	0.233626	0.171688	0.741166	0.249389	0.195054	0.246365	0.327346	0.204603	1.41499	0.493761	0.269887	0.744936	0.102253	0.323005	1.55236	0.4589	0.132876	0.658552	0.286236	0.134994	0.118266	1.75009	2.06031	0.736543	0.344309	0.347137	0.944703	0.654451	0.254782	1.83123	1.33571	0.355034	0.351147	0.342355	0.26704	0.519995	1.70721	0.487781
C19orf66	8.33394	12.7954	3.51189	11.1294	3.48676	12.7915	9.72301	7.18807	11.3349	3.33147	9.07116	21.7876	10.3664	12.1826	12.7696	16.139	10.8654	11.2767	7.98119	3.1105	15.7445	9.15099	5.13143	7.55233	10.4043	3.18242	14.5676	11.6175	17.1476	15.7096	11.6859	13.2051	0.514947	0.420768	1.83767	7.32708	8.18461	1.0302	7.82257	8.31691	5.27367	5.66488	11.194	11.5258	8.20338	6.76992	10.6952	4.15218	6.58984
C1GALT1C1	4.78672	3.42111	3.33786	4.97891	3.41989	6.46336	3.79082	4.84519	4.49087	3.36808	4.93724	2.91047	3.9371	6.44823	4.91948	5.04	5.66551	3.40114	6.2694	4.33544	3.72955	4.55541	4.00545	6.52365	5.6026	4.76782	4.82649	4.3954	7.11588	5.6516	5.33334	5.89102	6.09237	5.4085	5.61897	1.96063	3.80724	8.74817	3.5914	4.63145	7.13671	7.55464	2.74705	4.30716	4.65735	5.02389	4.07454	5.3206	2.6125
C1orf109	4.2039	2.74277	3.1014	1.72588	2.19928	4.01671	3.4798	3.77271	2.3395	3.73835	3.48872	3.7348	3.56176	2.93403	4.53432	4.51487	3.06533	2.58314	2.65351	4.41714	3.00449	3.20978	3.53752	3.19682	2.41993	5.68353	3.19229	3.30959	2.7439	3.06153	3.1982	2.01306	4.97268	5.16814	3.31286	3.35484	3.63671	3.70949	4.01393	3.27678	4.64276	4.16446	3.06454	4.24605	4.20361	3.16298	4.47307	5.37853	0.746155
C1orf112	0.643814	0.554225	1.07056	0.501636	0.816462	0.768088	0.446899	0.641644	0.727907	0.812344	0.755337	0.308616	0.814154	0.407134	0.602042	0.583488	0.529032	0.630343	0.792173	2.29708	0.322945	0.48791	1.08703	0.518925	0.848442	1.93772	0.633173	0.754894	0.591202	1.05668	0.782172	0.869464	2.03781	3.28827	1.44134	1.13877	1.09009	1.46263	0.893778	1.06759	1.55706	1.78391	0.783335	0.667915	0.76821	0.879596	0.9796	1.76788	0.687989
C1QBP	61.7648	39.6694	63.8251	35.2357	75.482	61.8753	52.9633	66.5773	60.5364	88.7743	44.8364	56.732	35.5197	59.1356	50.5914	111.544	62.8195	37.3153	51.3755	52.3275	53.5777	51.6115	61.736	61.8775	37.5508	62.4937	69.7451	57.9174	49.5681	45.6516	87.8237	111.876	107.481	60.8125	70.2938	42.342	49.5727	109.922	49.3189	65.03	70.9914	68.3493	58.9701	65.6233	63.8485	41.5762	59.0159	89.7795	45.931
C2orf50	0.594476	1.14492	0.182842	0.13095	0.146197	0.879709	1.03323	0.969054	0.602536	0.074903	0.186499	0.909917	2.30625	0.225066	1.62381	0.87167	0.299601	0.710385	0.209105	0.448076	0.685904	0.995478	0.494348	0.552551	0.308497	0.136591	0.809747	0.662784	0.463474	0.509022	0.304776	0.316312	0.20848	0.243337	0.376506	0.01244	0.053068	0.194287	0	0.02889	3.22569	1.0283	0.083731	0.054653	0.062365	0.058261	0.121184	0.320378	0
C4BPB	0.013269	0	0	0.049885	0.011136	0	0.00115	0	0.027794	0	0	0.01793	0.008577	0.013323	0.015369	0	0.035126	0	0	0	0	0.012731	0	0.001004	0.01774	0	0.005266	0.010659	0	0.009527	0.01635	0	0	0.005398	0	0	0	0	0	0	0	0	0.015653	0	0.011437	0	0.021175	0	0
C6orf47	2.47297	4.68617	6.01352	5.60931	8.1682	5.25503	3.15835	4.23335	6.2286	4.99633	7.27755	6.51001	3.50304	5.77825	4.33402	3.43479	4.43157	4.51568	4.32379	6.44895	6.90021	3.89795	6.67755	4.14837	6.14295	5.34126	4.50885	5.17827	4.57826	3.31411	2.44975	3.15346	8.98755	3.50816	6.54048	4.93983	7.23398	6.13416	7.04495	6.88982	9.5024	9.01305	6.51699	9.10052	6.7345	6.02549	7.86302	7.10335	4.13866
C7orf25	6.39377	6.15185	4.27091	4.31257	4.13626	7.3059	4.75718	5.34004	6.18353	3.28271	4.45473	3.39239	5.11523	4.27023	5.67582	7.75512	6.65687	4.64951	6.56668	4.13373	4.23228	4.30339	4.18806	6.56702	4.56054	2.96165	5.76339	5.08521	2.90857	5.57654	6.95066	7.35084	4.035	3.12229	3.96125	4.81849	4.30267	5.04247	3.81925	5.08473	2.61986	4.72609	3.58302	3.3225	3.26215	2.87929	3.82241	3.97426	2.32184
C8orf33	15.5538	13.0108	16.5951	14.5463	11.3943	14.5901	15.5669	15.5223	12.3746	23.3228	17.62	16.0594	10.9905	20.2139	15.6166	20.5358	17.942	15.5619	12.6262	18.2697	15.8707	16.994	18.7064	16.5684	17.2	26.8253	19.9291	18.7504	25.8388	17.2795	20.2315	20.5408	21.8064	19.2825	27.6259	8.92135	17.8686	30.9554	20.993	21.4741	24.5663	29.6154	15.6229	25.5597	25.0188	15.6517	24.6706	41.4194	14.6825
C9orf16	38.9274	54.2697	40.0011	37.5552	58.2299	40.8879	66.8306	45.0586	33.7366	47.1792	54.9854	119.004	22.81	102.211	28.0189	74.5437	73.2936	57.4806	29.7153	25.7089	83.9707	80.7882	38.3658	53.6172	33.3995	30.4637	54.9656	60.3854	134.482	39.8448	58.5996	155.36	47.1096	25.1109	32.041	13.9757	8.69906	39.9771	18.4023	19.3251	43.3404	33.4434	42.0129	30.4791	19.699	15.1277	22.1399	34.3148	21.1993
CA14	3.82618	4.21288	0.526274	8.31315	0.424931	6.88318	1.57841	2.2587	10.0094	0.459237	4.04835	13.398	4.37205	0.717743	7.39023	2.38663	4.42719	8.63837	7.64491	7.56314	9.29678	5.05511	1.83342	7.95692	10.8636	9.22107	9.87604	7.6639	3.65797	9.66852	2.47991	7.84083	3.53515	9.26244	2.64505	4.23931	2.51764	5.2686	3.10089	2.54479	35.6656	7.91047	3.63348	3.73253	3.13332	1.87488	3.78663	9.25669	2.86012
CABP1	30.3675	54.3184	2.17938	17.5327	2.28098	54.7038	27.5851	34.4326	53.879	1.59728	11.9868	103.612	46.3616	4.41346	44.1654	118.526	9.1179	15.1906	10.8158	0.900813	18.6245	12.2831	1.84014	15.7403	7.09284	0.291799	17.0613	15.4961	4.69056	16.6	9.99481	14.9718	0.420311	0.50681	0.324674	6.12104	5.38537	0.333471	6.17917	6.42068	0.493771	0.967275	10.7061	8.632	4.43989	6.016	9.42576	0.944839	3.64259
CABP2	0	0	0	0	0	0	0	0	0	0	0	0	0	0.027942	0	0	0	0	0	0	0	0	0	0	0	0	0	0	0	0	0	0	0	0	0	0	0	0.008968	0	0	0.074959	0	0	0	0	0	0	0	0
CABP5	0.05147	0.046993	0	0	0	0	0.036416	0	0	0	0	0	0	0	0	0	0	0	0	0	0	0	0	0.095426	0.046848	0	0	0	0	0.032922	0	0	0	0	0	0	0	0	0	0	0	0	0	0	0	0	0	0	0
CABYR	3.36642	2.98581	8.6704	1.57179	6.09875	5.31728	4.27308	2.46184	3.22061	10.2521	1.13588	4.96791	4.23781	7.83206	4.86038	2.98372	3.64241	2.5133	4.54995	3.43331	4.57289	5.7683	7.60084	2.60814	2.55679	2.00138	5.96931	4.31668	2.34651	5.69193	1.75729	2.74156	2.99461	3.46827	6.40089	1.11607	0.600094	6.10793	0.522929	0.704472	2.76604	5.54572	0.706652	0.940132	2.72729	0.897203	1.25379	4.9048	1.17689
CACNA1C	2.80487	2.71553	3.99157	0.967755	2.87563	2.51454	4.34989	3.66566	2.37033	2.50417	1.3608	2.15731	5.2155	3.41879	3.99232	1.04263	2.52503	2.18383	3.67004	2.18868	3.31575	3.27225	3.44797	2.62987	1.51023	0.713989	2.60996	2.87764	1.37708	3.0921	0.83939	0.634336	0.894249	1.04916	1.50622	4.76872	3.32347	0.502258	1.67946	2.23765	0.899859	1.40523	1.03432	1.68413	3.41163	1.98381	1.32861	0.878257	0.81586
CACNB3	18.3374	20.4249	24.8627	5.25106	24.8229	15.7371	25.5736	17.7278	13.4741	21.2208	8.89031	26.0433	11.7476	18.7698	13.8012	23.0521	15.4816	18.0378	15.9358	19.9835	31.5621	18.6633	20.7639	15.2356	5.69466	15.2479	18.4883	16.4388	9.23063	14.8888	10.7659	15.071	20.0306	16.2523	13.4599	11.6579	10.477	11.5902	11.624	10.471	12.1356	13.1906	12.9637	15.9017	8.81853	8.90969	10.5017	11.751	4.81129
CACNG2	2.25567	2.83266	2.99695	0.641285	3.18791	3.99648	4.71337	2.72794	2.60038	2.26398	1.11831	3.19482	5.49591	2.30389	4.9652	1.96554	0.754149	1.00732	3.0818	1.87	1.88733	2.72565	3.84208	1.33551	0.848961	1.35354	1.32288	1.85323	0.763897	1.93083	0.846706	0.665112	1.14359	2.55585	6.10009	3.22366	4.17915	3.32593	6.72395	8.56025	1.76053	4.38764	3.2963	7.04138	7.86218	7.877	7.459	3.51317	1.18014
CAD	1.17054	2.1936	3.37494	1.98843	2.35813	1.44417	1.64135	2.01724	2.27467	2.9849	2.52954	3.9736	2.75634	2.86208	2.45717	1.0535	1.40466	2.24253	2.10431	5.13546	3.54195	2.14294	3.69338	1.65071	3.13011	4.80086	2.5417	3.04293	3.01572	2.69069	0.832011	1.00987	6.64922	11.244	3.46771	3.25827	3.19024	3.36667	3.11551	3.46627	8.81934	5.9818	1.94001	4.40175	3.41926	3.17868	3.51164	5.94732	1.60774
CADPS	15.4696	9.75817	8.43866	1.32581	4.90183	18.6925	16.5821	18.0414	8.8063	12.3417	2.3371	12.29	16.5712	6.39729	17.7384	10.0935	10.9772	7.03786	16.0315	6.03392	13.9639	16.3823	12.0104	16.6276	3.72553	4.70941	14.114	14.2062	2.9163	12.1011	8.9844	8.40968	6.77344	7.29025	11.3018	6.19586	9.28521	7.82059	8.47083	11.736	8.65831	8.89672	6.43853	15.9917	11.5909	12.5734	10.2323	11.3575	2.36962
CADPS2	26.1119	15.767	0.690244	2.54829	0.507196	36.2902	25.4841	32.1221	11.1126	2.79782	4.67166	13.4993	19.5871	5.3722	22.7761	14.8273	13.1146	4.45037	6.57412	0.557884	4.31229	10.4311	2.11539	12.6286	3.39975	0.471344	4.02128	4.53293	1.81335	3.61475	2.43938	5.52293	2.18427	1.18231	6.17415	68.0448	109.79	13.1965	79.3811	91.8707	10.7332	13.5087	44.7224	96.8391	96.181	87.3106	58.5845	6.81142	22.3033
CALCOCO2	3.49051	4.97256	1.39384	6.8249	1.17308	4.52422	1.70523	2.8546	6.42478	1.41164	6.75424	2.86772	4.08535	4.80286	4.87148	3.47577	5.5105	6.17959	5.75915	2.69312	3.69477	3.46618	2.24849	4.22547	8.485	4.10112	5.24166	5.99329	6.48151	7.1729	3.84549	3.48794	1.66037	2.80524	1.62965	3.06353	3.96488	1.47652	4.16901	3.49265	4.0603	2.65411	2.72741	2.99718	2.95674	3.21537	4.36529	2.70616	2.93865
CALML3	0.396908	0.407686	0	0.138477	0.05514	0.408774	0.702052	0.56059	0.137625	0.067832	0.241555	1.42884	0.133471	0.141752	0.39543	0.687591	0.172763	0.106594	0.152789	0.080184	0.323214	0.25769	0.221271	0.521243	0	0.077494	0.283755	0.153166	0.135619	0.031734	0.202395	0.167264	0	0	0.241487	0.16853	0	0.618258	0.222088	0.219813	0.269574	0.517607	0.155013	0.287931	0.436213	0.230985	0.295586	1.18503	0.280872
CALML5	0	0	0	0	0	0	0	0	0	0	0	0	0	0.049009	0	0	0	0	0	0	0	0	0.038554	0	0	0	0	0	0	0	0	0	0	0	0	0	0	0	0.059555	0	0	0	0	0	0	0	0	0	0
CALR	66.7272	92.2987	96.254	113.206	114.196	97.7287	98.6675	104.719	144.882	112.438	180.5	125.217	77.1575	191.952	94.1437	99.4779	85.4171	113.867	141.355	136.304	168.016	127.469	138.693	131.684	148.417	180.31	130.15	144.607	221.455	100.508	80.6863	127.18	214.349	173.34	147.673	192.932	64.9171	145.38	110.001	148.225	309.754	205.015	95.0901	134.273	131.05	108.222	149.811	211.302	81.6562
CALU	13.4908	13.1362	7.12924	7.32568	4.45462	15.4075	21.7931	16.9115	14.896	12.0497	16.6524	4.89978	10.4252	17.1583	13.8367	6.02196	9.41013	11.1583	16.9697	9.94155	8.18803	18.0425	13.0109	18.2332	12.747	18.0964	9.82307	10.3188	17.5317	14.0491	8.981	8.28333	22.5795	20.9361	15.9794	6.88346	8.66368	19.1741	10.1873	9.28923	28.5648	15.2174	4.80903	7.16627	13.2228	11.5848	8.98344	19.2634	8.43372
CALY	27.0965	47.3212	24.5515	20.649	30.8339	47.9608	43.5109	70.4609	32.5596	40.1677	19.3513	177.108	39.8171	68.918	38.4956	89.9484	95.6163	52.769	57.6936	13.5457	182.837	70.2749	32.5884	74.2037	42.5224	3.83286	93.9544	91.8357	52.5073	40.737	100.92	94.765	19.1132	9.83011	9.29544	12.5027	7.55802	11.4024	18.4306	29.3486	14.5777	13.628	49.4369	42.4908	19.3026	18.7053	41.9922	13.6164	13.7836
CAMK1	30.5936	31.3066	17.3772	17.2333	24.3558	30.2298	50.514	25.3202	23.222	24.188	25.7671	44.6746	20.3303	29.7481	24.1678	43.2941	31.978	27.1563	27.3589	12.1968	48.9661	39.3929	18.0486	23.5703	13.2315	11.6401	33.099	33.5542	20.9652	25.582	28.0353	56.6458	10.0622	7.52129	5.44785	7.55794	9.28028	7.46141	12.3077	14.4245	6.44614	8.08635	14.8474	16.5387	11.7851	9.60082	14.0707	10.2016	9.74914
CAMK2A	293.401	321.121	4.56906	52.9828	4.84163	284.696	276.616	337.415	197.533	11.8319	48.1901	327.673	274.389	73.519	325.888	251.112	199.547	220.133	261.98	4.2202	358.234	291.228	16.2636	231.857	62.7281	1.31996	264.805	251.511	28.6738	229.922	69.0852	79.2166	8.57852	5.38697	3.2792	4.56514	6.11147	3.74505	8.18461	9.32509	1.81416	2.92794	9.8265	10.6137	10.9437	9.38707	9.42973	4.62428	4.83761
CAMK2B	37.6978	51.2402	35.1629	25.7528	55.7049	57.1655	84.6844	47.1348	41.1385	43.6646	39.9811	83.1962	45.5221	67.8941	40.4892	49.9714	32.0742	36.7684	38.4811	15.8636	90.1699	69.3663	38.6955	34.3353	35.0149	4.25447	39.5676	43.4828	17.8582	26.7246	32.104	26.7092	7.93725	4.93043	11.0606	58.281	56.2374	11.0332	75.923	89.9223	8.75567	18.6394	94.6752	112.548	68.7689	70.4972	87.2565	18.6441	53.9316
CAMK2D	20.6632	10.5034	6.0654	2.93905	4.23035	15.8018	18.3336	18.9425	9.55222	12.1951	5.56324	7.58841	13.8042	14.0839	15.5811	8.63827	39.5858	12.3823	44.9925	5.6198	23.0076	19.7685	16.8004	28.7999	8.90527	7.90498	29.0453	26.4148	12.6234	25.6187	19.0433	21.6134	10.3259	13.3812	15.4797	29.3607	36.0485	12.7513	29.5886	39.7428	10.3219	12.5582	19.4858	34.0155	38.7179	36.6533	26.348	19.3317	12.0887
CAMK2G	32.3912	40.3348	16.4088	25.8368	13.4152	51.9459	33.5368	33.6762	36.0344	20.6864	31.619	67.1898	46.2674	20.2083	49.6847	54.4586	15.8913	22.4536	20.5208	9.01554	32.3677	21.0106	14.3371	24.7457	24.0839	11.5075	31.2327	32.3824	15.7121	28.0391	14.5913	18.5245	7.49099	7.41017	9.76211	7.56417	14.2839	9.90992	19.0262	14.3079	9.73242	11.5513	15.0947	22.266	8.70315	12.3873	20.5018	13.4918	13.2378
CAMK2N1	580.958	403.459	129.362	176.371	102.291	383.954	454.472	446.879	294.884	121.468	201.139	202.162	211.797	168.617	320.116	612.173	327.646	310.005	458.001	85.4283	223.377	347.673	127.008	332.751	130.49	78.1872	254.371	220.026	121.599	431.247	350.501	640.978	103.839	73.9748	50.008	19.5779	25.5693	51.6513	25.7665	37.4501	21.6556	56.7865	62.8659	80.4224	69.7476	28.5979	38.8959	45.9167	43.9018
CAMK4	31.7065	11.5227	18.096	2.83575	12.7096	14.4247	25.8815	23.9318	8.76969	23.3592	7.12662	3.39951	8.99905	13.7874	13.8363	5.23919	18.8757	5.77868	20.3067	10.4014	5.96743	16.988	16.6284	18.1171	3.74521	9.03302	6.31338	6.96241	3.90532	6.95453	11.7542	6.58404	7.78493	8.96611	14.5115	43.2001	78.3173	15.0403	48.6364	67.1582	4.1905	12.0726	23.1247	46.4088	62.0422	92.436	31.4352	18.8257	12.9331
CAMKK1	31.6889	42.1185	6.99904	6.443	6.80477	41.3202	27.6085	52.9511	28.053	8.613	4.47153	62.5586	39.5974	9.5834	38.8832	52.633	26.5485	21.0899	28.5072	5.45485	52.0704	22.665	6.21432	34.9235	8.21289	3.58559	30.9718	30.1523	4.8057	26.7838	21.1922	16.6437	2.62248	2.10075	4.16138	16.2793	16.853	5.04332	15.0306	16.1655	10.1562	7.46429	15.7739	21.5703	10.886	18.3544	17.932	8.85062	4.72984
CAMKMT	1.54973	1.44101	0.345071	1.52644	0.327161	1.41241	0.977712	1.21376	1.99524	0.541749	2.1006	1.39672	1.00405	1.06962	1.27717	1.68632	2.73492	1.34484	1.76691	0.760422	1.60451	1.54653	1.06814	1.47878	1.7859	0.824997	1.6126	1.4388	2.04271	1.6343	2.39434	1.81302	1.16841	1.0622	0.850636	1.28256	1.43833	1.33109	2.01519	1.87745	0.948732	1.16561	1.58877	1.66427	1.46291	1.65074	2.03262	1.56217	1.65732
CAMP	0	0.235346	0	0.841529	0	0	0.121307	0.057367	0.236185	0.059002	0.315166	0	0.077046	0	0	0	0	0.368368	0.1772	0	0	0.054091	0	0	0	0.066495	0	0.066614	0.174556	0	0	0.168584	0	0	0	0.144611	0	0.101844	0.139465	0.055961	0.06609	0	0.938377	0	0	0	0.190225	0.079256	0.359862
CAMSAP3	3.93349	5.58295	42.1588	2.76791	42.2953	4.29555	10.572	8.02053	4.98909	24.304	5.07676	13.9233	3.55299	24.5317	4.4264	5.28627	4.12921	4.57729	4.17421	24.9304	9.46241	8.37759	23.2297	6.79653	3.53356	10.9313	4.81446	5.8445	9.39339	4.64621	2.72654	4.6071	14.1375	13.7475	16.6827	13.5916	4.52793	13.9757	8.69106	8.94568	13.2076	17.5577	9.64335	9.12082	8.90283	7.74974	10.8466	10.3567	6.12112
CAND1	18.6222	9.94804	20.4557	3.77824	11.0575	17.0028	16.0952	24.1583	10.0631	26.6958	6.44446	5.54298	11.3965	11.0352	15.8881	5.8996	13.1667	7.44278	16.4738	18.3416	7.49023	14.0181	22.0181	20.1633	7.71513	24.9308	9.76292	9.72111	7.32221	11.1961	8.53547	6.65033	26.7804	37.1016	30.9717	14.3328	19.6714	29.6945	16.2762	18.1208	16.8643	19.4938	7.54598	14.9963	18.0095	20.7175	13.4274	23.9839	3.68095
CAND2	5.22078	5.58885	7.04357	3.02316	4.86328	4.77392	5.7691	5.14569	5.83207	6.20127	2.81575	8.85845	4.38013	4.47264	5.28322	4.51871	4.23849	4.56627	4.25018	4.43524	7.24991	4.50549	4.63546	5.42541	4.53039	2.49227	5.83782	5.81775	2.34344	5.44558	3.4599	3.16056	4.00539	3.77323	3.44252	2.79324	3.24114	3.4731	4.56661	4.30693	5.0004	5.24934	3.6262	4.60214	3.88986	4.43179	5.39094	4.57402	1.58111
CANX	74.5807	59.4258	42.8712	41.2759	28.2803	76.6837	58.9996	98.8935	80.8987	58.37	79.5881	30.9243	43.1213	67.9197	73.4077	37.4089	73.9751	61.9355	88.4762	47.4165	45.4414	70.6676	62.9044	106.603	78.2907	88.835	61.9919	61.8647	78.4511	65.8329	63.5907	42.4647	78.833	83.9897	87.5677	59.0567	69.1357	91.0602	69.5414	81.1098	99.4855	78.8848	37.9012	71.9009	86.283	95.2204	68.0092	105.088	27.7868
CAP2	127.978	87.041	27.4524	8.21731	14.9036	112.045	100.878	111.335	53.4196	50.396	9.96015	47.4523	71.2692	33.6331	91.5533	50.5432	77.0799	49.9613	91.8994	13.6988	56.028	84.7388	20.7017	96.6796	18.8093	18.9255	68.0346	47.2134	10.4391	66.9297	41.8378	40.8287	8.2443	12.8158	10.4333	6.47033	19.0658	8.48991	20.9496	26.0372	6.7405	8.95402	16.3207	30.9367	21.0699	22.1849	19.7588	14.3347	5.05498
CAPN1	5.9778	8.62372	15.3175	6.31468	14.2399	10.0484	9.58841	12.4786	8.32228	21.9355	9.75783	20.8078	7.60123	14.1958	8.5897	11.1328	8.03805	8.45426	7.88815	13.5729	17.8706	11.0757	16.7093	10.5244	8.05817	17.632	10.6725	11.4269	11.9266	5.84267	5.30429	7.33864	11.2884	7.3669	10.1489	10.7136	9.84676	13.6683	13.8517	14.2414	19.8431	16.2384	14.4789	19.6733	15.5317	12.0816	17.5188	19.1097	8.13306
CAPN11	0.089213	0.105266	0	0.050345	0.010023	0.073446	0.01897	0.059296	0.025018	0	0.021955	0.185848	0.113813	0.023823	0.096465	0.124146	0	0.038753	0	0	0.033574	0	0.009434	0.022294	0.032835	0	0	0.027654	0.048972	0.011537	0.029433	0.035714	0.024424	0	0	0.015042	0.021781	0	0	0	0.013812	0	0.014089	0	0.020311	0.071818	0.067164	0	0
CAPN2	3.67382	8.08935	6.15053	12.0143	4.39369	7.30222	3.68681	4.57107	11.0165	4.673	16.3307	5.20515	6.09202	10.8109	8.07922	6.70148	7.27759	10.6767	9.37364	10.7875	8.49989	6.93904	7.53797	5.80126	14.2328	13.3848	9.06217	11.566	17.7469	13.3298	8.61803	6.8107	9.30406	10.3705	7.30126	8.02206	9.39072	7.36406	11.3921	10.5969	10.9398	12.1868	7.66505	10.5894	10.0234	11.3435	12.441	10.2741	5.9009
CAPNS1	191.523	199.166	92.7439	111.696	102.859	198.617	156.351	172.171	157.113	176.017	108.586	362.105	139.734	184.972	164.265	262.113	223.072	221.706	158.434	93.8518	325.238	166.598	116.91	204.82	142.082	187.979	309.289	261.66	200.132	163.744	161.18	233.059	107.184	110.336	61.768	49.7161	107.548	76.3022	141.353	133.899	179.9	108.102	156.299	165.681	116.983	90.962	156.569	171.92	98.3408
CAPZA1	12.9572	11.1214	8.73053	7.54784	7.16	12.4612	8.34176	12.898	10.3148	7.47742	8.92983	4.85453	9.02916	10.9977	10.0831	11.8546	12.9352	10.3768	13.1556	11.8916	6.68798	9.13787	8.41741	15.1848	10.7615	14.2725	9.05431	8.31023	14.7695	13.6405	17.1145	14.5727	19.0133	13.7899	17.2329	6.95054	8.2067	24.777	9.89169	11.1403	13.7159	14.4814	7.36439	9.1226	10.0844	8.72878	8.3838	15.559	7.11389
CAPZA2	30.5861	11.1148	21.5066	7.8989	16.0143	23.7335	26.1567	33.5489	10.4066	29.59	12.4652	7.46627	13.6198	16.9029	16.0333	26.5227	17.4924	8.84281	17.5921	14.3803	7.80618	21.2489	15.9942	30.6045	8.43109	21.2194	10.8177	10.2112	12.994	14.118	26.6564	24.8658	21.3836	19.3566	23.8048	9.19656	11.2572	41.9306	12.9943	15.6752	12.1084	16.7522	8.5772	13.2797	21.1878	13.0886	11.6275	22.1071	10.7734
CAPZB	44.3927	38.3149	29.2892	25.3666	29.6997	45.0815	42.2883	37.0922	33.2579	44.2	36.3151	46.5283	27.0857	49.3469	39.1912	43.7933	49.9919	39.6312	41.2845	33.1741	51.6344	47.1175	34.7723	41.2746	34.2237	43.0896	51.9884	45.8061	51.3223	44.4826	28.8792	44.4621	44.2584	38.1232	29.0835	28.694	34.2777	32.2122	39.7377	39.6081	44.1683	39.6577	36.9908	45.2305	43.4822	30.6728	40.7122	50.8739	26.558
CARHSP1	4.03841	9.63504	50.6805	20.8952	72.5351	5.9603	5.26886	4.70771	14.2264	64.4709	24.7014	10.862	4.66975	50.7717	7.57895	8.6274	8.92653	14.7218	10.277	60.1044	12.9904	9.06162	55.4813	9.65788	18.859	121.093	15.3232	14.1784	47.5541	15.7975	41.819	18.0694	58.6649	78.1934	40.4309	2.97506	2.50919	41.7682	4.0786	5.35263	48.3965	37.3261	4.59291	3.21043	4.09595	3.42339	4.97683	41.7294	6.37844
CARS	6.18626	4.89318	7.60732	2.96031	5.2587	8.09226	8.68547	5.95718	5.69409	10.3616	3.33559	7.77117	5.41389	4.87486	5.76182	5.89965	4.27833	3.53251	4.32685	5.91849	5.93064	6.77425	7.3087	5.12236	3.60597	5.81995	6.04087	5.16673	3.80221	4.63363	3.5127	4.95895	6.6441	4.28302	3.98915	4.98718	2.85845	4.46308	3.17778	3.76968	3.9427	5.89308	2.6461	4.31489	4.55512	3.06749	4.09203	5.06454	1.21673
CARTPT	3.01209	3.45221	0.785014	3.39644	0.618067	2.47826	1.83602	6.46233	6.44596	1.36439	1.22558	1.91208	3.66075	4.71571	7.59283	23.6942	27.4063	12.0222	19.3789	0.28068	21.4822	23.4281	2.33407	17.2299	9.37161	0.165108	29.7324	15.4478	4.87588	3.71759	18.7493	22.6964	2.80986	1.01531	0.128192	0.149713	0.063174	0.093865	0	0	2.45317	0.456336	0.704204	0.351145	0.0908	0.669686	0.039494	0.235374	0
CASC3	18.1913	19.8765	24.5512	25.9982	18.6388	23.6987	15.2569	15.955	23.9425	22.8167	22.3095	22.132	19.0097	21.8684	30.7712	23.1014	25.0779	25.7118	24.5414	39.9262	23.6767	20.4301	32.0819	16.7538	34.7304	58.8833	26.8259	31.0956	32.9179	37.89	24.7418	21.2955	40.96	44.971	32.266	25.6495	31.259	25.0135	28.9799	29.828	34.8946	34.9738	23.1534	31.0606	26.9574	24.758	29.2333	34.339	13.7403
CASK	7.3359	4.83238	11.1869	2.58119	7.07557	5.0152	8.95282	6.55779	4.81046	16.5039	8.09935	2.28382	4.01361	8.23846	5.62922	1.86246	9.35456	5.39059	8.85292	11.6045	4.94109	9.15798	17.179	6.21451	5.4273	14.8867	4.9112	5.50418	6.4021	5.40338	2.59466	3.12767	14.9841	17.7158	21.7092	7.04778	6.59576	15.4922	5.83149	5.80996	11.4561	12.137	3.09502	5.15069	7.46452	6.63261	4.78616	15.0731	2.82267
CASP1	0.121054	0.103684	0.127916	0.696336	0.200895	0.141932	0.510906	0.195	0.503045	0.141176	0.542638	0.321686	0.481809	1.04334	0.68726	0.613715	0.160621	0.160225	0.229302	0.501915	0.235562	0.459643	0.622737	0.394896	0.542256	2.18393	0.453973	0.466241	1.5889	0.902502	0.39411	0.717433	0.058415	0.101989	0.10542	0.294018	0.166818	0.060921	0.362078	0.689962	0.44219	0.583071	0.321891	0.34321	0.666827	0.295888	0.424077	0.247854	0.566009
CASP14	0	0	0	0.161699	0	0	0	0	0	0	0	0	0	0	0	0	0	0	0	0	0	0.028626	0	0	0	0	0	0	0	0	0	0	0	0	0	0	0	0	0	0	0	0	0	0	0	0	0	0	0
CASP3	5.93796	5.52601	18.3297	4.61922	13.1984	6.08675	6.90846	5.94201	5.90164	14.3191	9.92687	2.27311	3.77914	14.9913	4.55696	2.84751	7.70601	6.04449	5.85957	19.3415	2.56154	5.71138	18.1528	5.6937	7.24104	16.4953	3.4906	3.55809	12.0075	5.68699	3.56748	4.59673	22.9054	19.6444	36.3672	6.01764	11.9135	54.7317	13.028	10.1121	16.0822	34.4611	10.4273	8.62803	12.8229	10.5896	10.3121	32.8732	9.48308
CASP4	0.168393	0.169671	0.049227	0.605803	0.063965	0.156722	0.26075	0.040932	0.221546	0.139617	0.38841	0.210295	0.224757	0.774997	0.337455	0.483837	0.092459	0.133475	0.209161	0.067066	0.090672	0.15191	0.175898	0.119901	0.367007	0.144756	0.131668	0.164778	0.96228	0.465692	0.310207	0.315794	0.048291	0.026107	0.0865	0.22785	0.192013	0.046836	0.286093	0.2948	0.417987	0.209692	0.214492	0.213104	0.414354	0.199916	0.289777	0.186806	0.625268
CASP6	0.199526	0.692583	2.47415	0.832214	2.13559	0.30308	0.328122	0.265232	0.32099	1.9458	0.927681	0.437939	0.449747	1.44789	0.55835	0.975456	0.785543	0.713018	0.461766	5.85893	0.477193	0.575548	3.61821	0.62126	0.840453	8.10606	0.945304	0.841763	2.33916	1.53666	1.15383	0.920471	2.66374	2.4617	3.59812	0.824812	0.398848	5.54493	0.427332	0.704325	4.18334	4.77432	0.376288	0.383001	0.809942	0.373605	0.565583	5.09484	1.03034
CASP7	0.749856	1.22889	0.173367	1.93571	0.075948	0.732872	0.628544	0.906871	2.26738	0.430852	4.31459	0.445199	0.587454	2.1032	1.30675	1.41941	1.02459	0.87894	1.73644	1.74547	1.09406	0.931196	0.917339	0.885879	3.60523	2.7606	0.93537	1.56569	3.53654	1.78548	2.33832	0.845662	1.5452	1.8856	0.53882	1.37788	0.686919	0.88372	0.537189	0.723836	3.75158	1.56957	0.421975	0.453054	0.543909	0.442836	1.14592	1.27107	0.531289
CASP8	0.468414	0.394062	0.145755	0.231021	0.071599	0.259841	0.110866	0.31475	0.28613	0.060381	0.431356	0.239143	0.328038	0.160365	0.293162	0.311624	0.434515	0.288639	0.109321	0.064713	0.088767	0.152397	0.391466	0.336682	0.289045	0.083264	0.348633	0.278405	0.314957	0.422777	0.188405	0.10543	0.141355	0.030531	0.255104	0.119163	0.300207	0.15401	0.081695	0.140897	0.235094	0.369876	0.064232	0.088887	0.156212	0.22672	0.232143	0.122821	0.158336
CASP9	2.84892	3.08822	1.25525	2.24717	0.756539	3.18814	2.93198	2.28475	2.71195	1.06943	3.14731	3.99382	3.05278	2.62324	3.58723	2.56684	2.45634	3.7494	2.9447	4.60651	3.88962	2.93659	1.69945	2.24717	4.26799	2.14226	4.11443	3.9677	3.99833	4.31791	2.25246	2.85743	1.44242	1.30431	1.39175	6.35511	4.51468	1.17449	4.50762	4.78901	2.93966	3.16969	3.54495	5.45709	4.83459	3.695	4.49067	2.6943	1.85121
CASQ2	1.1993	1.09172	0	2.179	0	0.648053	0.847052	3.44025	2.40719	0.248543	1.77053	0.250859	1.48387	0.46839	1.51527	1.01246	0.498262	0.85003	0.811048	0.071021	0.394161	0.726853	0.051479	1.30023	2.0001	0.051478	0.301591	0.763328	0.360155	1.0693	1.50753	0.633365	0.030089	0.064737	0.080208	1.33937	1.75038	0.15626	3.23649	5.80297	0.410007	0.480914	1.51385	3.61098	6.72943	2.92995	2.7414	0.448358	1.62349
CASZ1	0.071779	0.168441	0.297004	0.040026	0.289075	0.10173	0.109194	0.048687	0.119338	0.078319	0.092747	0.066239	0.101006	0.208108	0.128118	0.083123	0.096565	0.168623	0.150948	0.268807	0.211156	0.132322	0.09706	0.046755	0.059362	0.169809	0.124577	0.145438	0.378063	0.085082	0.358467	0.0838	0.191484	0.235548	0.332681	0.090798	0.096599	0.096314	0.041334	0.057181	1.62027	0.377525	0.031364	0.066386	0.107813	0.07625	0.102062	0.193428	0.04871
CAT	6.67186	10.5317	6.20761	19.3117	5.13511	7.8606	4.86654	6.2452	13.6388	7.12298	29.3856	5.72605	4.00292	16.1783	9.47121	4.98723	6.86198	14.3202	10.0935	11.6201	9.12186	11.1015	10.5845	11.7745	16.5607	17.1918	9.95173	11.8352	26.9137	14.8836	7.62674	13.482	12.1069	20.0006	8.46946	13.9884	6.06637	11.1294	9.52334	6.29757	29.1213	13.6331	5.07312	5.30876	10.093	5.29515	6.7605	12.8003	8.46496
CAV1	4.30635	3.4684	1.52425	6.84235	1.54819	3.35434	2.82071	5.4486	4.27867	4.14306	6.3383	1.79979	2.84922	17.917	4.31926	2.8106	2.7951	3.17573	2.00824	1.31318	1.35272	2.28158	4.13791	4.84166	4.50698	1.69337	2.24366	2.50185	22.4046	3.40172	5.56463	1.81788	2.38193	2.03236	4.02577	0.741933	1.48944	3.47439	2.10964	2.92942	4.94873	2.9823	1.6082	1.78362	3.46687	1.81969	1.37802	7.40464	3.74103
CAV2	1.80473	1.46368	1.61091	3.51076	1.55554	1.39901	1.46386	1.97945	1.37162	2.54557	2.48477	0.803263	0.926231	4.99246	1.31005	1.04189	1.09972	1.28513	0.713018	0.726764	0.439552	1.49568	2.77099	1.55987	2.19178	0.980961	0.971906	0.863668	5.15029	1.21191	2.71854	1.3015	0.382193	0.292019	2.03107	0.130956	0.431533	2.09405	0.702109	0.746743	1.19147	1.08542	0.951604	0.704544	1.11903	0.488496	0.753615	1.93829	1.60135
CAV3	0	0.059821	0	0	0	0	0	0.043844	0.043892	0	0	0	0.089538	0	0.025297	0.085708	0	0.035432	0	0	0.030696	0.020954	0	0	0.091296	0	0.074946	0.050912	0.014011	0.084388	0.02691	0.032653	0	0	0	0.242497	0.039828	0.019459	0.133239	0.351367	0.102061	0	0.128815	0.191415	0.352315	0.239823	0.196172	0	0.046681
CBFA2T2	3.8503	4.38611	8.37844	2.37849	5.68598	5.24206	4.86116	4.11831	4.4286	5.46666	3.18259	4.60757	5.40111	4.63914	5.74951	2.6976	3.75734	4.10724	5.44123	11.741	5.60177	4.95323	9.74985	3.9513	4.71756	13.5822	5.07569	5.09343	4.73911	6.48431	2.65944	1.90972	4.89691	9.84104	10.4142	8.81687	4.96148	6.25947	4.69318	4.6415	12.4548	11.3809	2.92156	5.43255	5.30924	4.69006	5.40685	7.62428	2.40143
CBFA2T3	1.85322	2.8924	9.48329	1.01515	7.85404	2.31529	1.78009	2.85255	2.10152	3.88552	1.32094	3.56948	1.82999	1.86652	2.98097	2.65507	2.06776	2.26384	2.49419	9.1334	3.88713	2.20428	6.44339	2.34121	1.26854	4.00006	2.56499	3.01912	2.20077	2.8428	3.16297	2.10512	6.87717	4.10147	7.32867	8.55434	6.55663	5.09054	7.17142	7.92766	7.40066	9.46911	6.41948	7.76946	5.49292	10.1964	8.77374	3.25622	3.07077
CBFB	4.10498	5.00809	9.71482	4.96821	8.0534	4.19776	4.60401	4.34872	6.60513	11.4279	7.8227	1.40197	2.93839	9.55297	4.3756	3.91716	6.20943	6.4847	6.99753	12.8929	3.09116	6.23934	11.2796	8.66949	7.76486	14.5622	4.78616	4.19695	11.6639	7.61401	6.17143	6.68299	10.4742	14.3768	10.8479	4.3601	3.31716	13.9811	4.10006	4.65717	7.88056	10.2312	2.76837	2.91485	4.37427	5.29547	3.04774	8.9059	4.55487
CBL	4.29274	3.24692	3.25664	1.75118	1.6881	3.23108	4.87156	5.28299	3.99778	3.37617	3.6652	1.52972	4.1114	2.57276	6.36111	0.767748	3.44563	3.16097	6.37214	6.02205	3.06612	5.25944	6.45104	4.7109	4.31054	10.187	3.37534	4.67999	3.70448	3.63941	0.579339	0.330521	6.84512	15.8852	8.33217	4.90649	6.29116	3.74686	4.28595	5.37934	7.42508	4.46617	1.42346	4.17947	5.39885	8.96968	4.13177	6.21257	0.427019
CBLB	0.699871	0.507123	5.78928	0.43691	2.93171	0.52042	0.804548	0.528729	0.651284	4.13979	0.79822	0.234911	0.654355	1.28905	0.799465	0.225163	1.2316	0.643019	0.834726	4.83789	0.348688	0.675806	4.27323	0.559631	0.800938	5.07287	0.545336	0.653631	1.0319	0.819648	0.71317	0.393874	3.9352	4.26344	5.65803	8.42512	5.53211	3.2303	5.32843	4.87808	3.14653	2.91288	2.52706	4.00395	6.12071	4.97955	4.40228	2.31791	2.36542
CBLC	0.040658	0	0	0	0	0	0	0	0	0.027418	0.031432	0.082988	0	0	0.031183	0	0.069833	0	0.043993	0	0.053179	0	0	0	0.037514	0	0.137636	0.03138	0	0.129329	0	0	0	0	0	0	0	0.023664	0.032405	0.026727	0	0.19173	0	0	0	0	0	0.305733	0
CBX1	27.9011	24.0561	58.8732	22.598	53.4563	33.7344	21.1302	19.9061	28.1665	50.8903	29.769	19.0756	21.3037	36.6437	28.0151	25.4994	33.8612	23.7892	35.9333	77.2335	23.8327	24.9329	65.1006	20.5902	28.9931	94.19	30.5867	28.3227	33.8313	29.7282	24.5356	25.1545	104.534	92.7455	98.0427	28.6993	31.0404	96.487	26.58	34.0168	60.1644	75.8498	22.1287	36.2841	33.8925	30.164	27.1852	73.7642	15.565
CBX3	14.6942	9.84678	37.8996	10.7702	40.9857	15.7319	10.7026	11.7464	14.4576	34.265	12.7029	5.81576	9.75298	18.0687	10.3815	15.8832	15.3783	9.78684	13.2143	39.6994	6.41441	11.0582	31.2775	12.4166	11.1742	37.6153	9.60603	9.05057	16.7476	13.3757	26.98	21.9772	47.9378	37.8468	36.7182	14.0964	9.34333	61.8099	9.14784	13.3918	15.321	37.8822	11.1969	9.32808	12.5218	9.07301	8.53737	33.5912	11.1244
CBX4	6.47252	8.47522	13.7752	6.96294	10.8309	6.34592	10.8379	9.1011	9.91084	7.47064	9.6426	12.8546	4.3044	11.2366	5.10214	5.41545	5.76007	6.92152	8.63112	15.233	10.2019	10.2548	9.78962	9.28234	9.57412	7.634	7.53493	6.98688	8.90611	6.08949	6.68265	7.5673	15.4043	15.8513	13.2004	18.9683	2.75264	11.7603	6.57904	6.80798	9.61018	16.6063	6.68726	5.5803	12.8142	5.40086	7.57591	8.98914	5.68318
CBX8	0.818935	0.678674	4.55321	0.9938	5.9686	0.909178	1.8928	1.036	1.11551	2.08224	1.47709	1.19282	0.377916	1.77033	0.600624	0.722229	0.875557	0.71279	0.84152	6.00233	0.99294	1.28589	3.60211	0.964965	0.770867	3.15221	0.511977	0.548317	1.70998	0.557445	0.729165	0.978489	6.73505	6.92623	5.05342	7.53968	1.2322	5.25459	1.26236	1.40184	3.59809	6.20103	1.56008	1.69947	4.14621	1.53915	1.30726	3.56392	1.53432
CC2D2A	1.07447	1.25653	2.84259	1.97619	1.833	1.1289	1.06799	1.00832	1.85944	2.48333	2.57346	0.701549	1.12174	2.11711	1.44374	1.28045	1.63592	1.55498	1.68492	3.83548	1.15315	2.04154	3.92856	1.25733	2.10527	6.01638	1.41206	1.95974	3.43954	2.36222	2.18716	1.58507	3.28654	4.19146	2.06922	1.40317	1.1256	2.19614	1.40531	0.887101	6.47618	3.74467	0.834878	0.817057	1.3986	0.946397	1.34691	3.33148	0.789019
CCDC117	7.68651	4.40258	8.12119	2.31065	5.38734	4.70485	6.52352	7.69587	5.17239	9.61795	4.0181	1.63644	3.45992	4.44187	4.76324	2.79538	6.43213	3.94041	6.66715	7.14488	1.95965	5.15222	7.09692	9.15264	3.71903	6.19287	2.50997	2.65099	3.29783	4.75483	6.08317	4.03681	8.81964	7.27263	10.3544	15.0829	7.55556	10.2941	7.10587	8.56115	5.88421	7.78781	4.36397	5.55126	9.34665	9.25162	5.92477	8.2546	3.38311
CCDC136	18.1504	14.9367	13.6274	4.89171	13.9266	19.9812	18.0858	16.4042	14.3521	7.7904	5.51324	28.9461	16.4437	10.0127	16.6832	20.3121	11.3805	8.00104	5.83207	8.68862	11.1625	10.1013	13.9704	9.23221	5.23873	4.83358	10.0241	10.8377	5.21073	8.12167	5.21817	8.0849	3.33656	4.91845	6.14069	24.2962	23.8885	6.13006	15.9724	14.8659	4.47353	12.9317	12.9757	22.1123	16.5959	18.6546	17.1077	7.72012	5.53225
CCDC137	4.88266	4.67522	9.89195	4.22065	12.8118	6.27937	6.25513	4.41865	4.61348	9.6085	6.17939	8.26728	4.50388	7.79545	3.75243	7.56269	5.98013	4.56807	4.02553	9.59332	8.41895	7.02046	9.36197	4.90111	5.12892	7.13939	5.67958	6.86293	5.69165	3.9424	5.23095	6.40569	6.67898	4.57108	6.28923	7.14957	4.10942	10.2113	4.97135	6.61114	8.21604	10.0168	7.17121	7.36842	7.07564	6.36688	6.94637	7.21212	5.57756
CCDC141	0.012535	0.026653	0.02818	0.103225	0.00229	0.014222	0.053052	0.037041	0.069464	0.06554	0.106663	0.021613	0.036378	0.052669	0.042786	0.019563	0.02905	0.035787	0.047007	0.089521	0.003889	0.074683	0.109032	0.015458	0.048971	0.120384	0.033262	0.045103	0.065171	0.034635	0.027272	0.020682	0.068816	0.09525	0.035384	0.017837	0.010091	0.056598	0.046576	0.044323	0.106895	0.041844	0.027256	0.010392	0.094935	0.044351	0.034228	0.123119	0.011827
CCDC146	0.44315	1.16173	1.49934	0.568183	1.34535	1.16858	0.775932	0.419766	0.988467	0.380811	1.14754	0.678663	1.1097	0.870926	1.21953	0.859474	1.43059	0.737901	1.13104	1.60438	0.610696	1.95385	1.87665	0.258172	1.3202	0.839615	1.03548	0.898649	1.99124	1.96647	1.3451	0.853602	0.42791	0.416861	0.99407	0.763174	0.65025	0.452342	0.264007	0.363004	3.97222	2.08178	0.418544	0.422716	0.39084	0.676208	0.439277	0.416875	0.45604
CCDC153	0	0	0.046394	0.2464	0.055307	0.071412	0.172429	0.050067	0.069494	0.102756	0.213662	0.225679	0.045648	0.116709	0.160773	0.29642	0.16765	0.135112	0.051434	0.192623	0.624917	0.65027	0.275078	0.202221	0.495322	0.156257	0.428874	0.408018	1.63376	0.165913	0.368755	0.695128	0.102461	0.092603	0.030692	0.054225	0	0.088282	0.06086	0.100393	1.5705	0.229547	0.157082	0.104275	0.042991	0	0.126158	0.09419	0.077185
CCDC155	0	0.024231	0.049483	0	0.029495	0	0	0	0	0.018142	0.032745	0.027455	0	0	0	0.022988	0.035762	0	0	0	0.024699	0	0.014071	0	0	0.02101	0	0.020763	0.018136	0	0	0.052547	0.01809	0	0	1.05605	1.68531	0.015872	3.14896	3.87879	0.22829	0.173161	2.65708	3.50352	1.06958	4.70095	1.88814	0.121322	0.844337
CCDC22	2.6308	4.25607	4.90675	4.20617	4.82789	5.02921	4.16314	4.76045	5.49002	4.56396	5.22347	11.2727	3.85052	5.76035	4.36981	6.17547	3.5101	5.00537	3.96344	6.3945	8.76194	4.65729	4.12544	5.23114	5.5188	9.45092	5.7562	5.87041	7.14157	5.18833	3.70928	5.65181	6.99886	9.54391	4.43595	6.00606	4.68067	4.73292	7.23667	9.51359	8.7652	7.47023	8.03842	9.67805	7.14452	5.32882	9.15498	6.63962	4.47361
CCDC24	1.3266	2.04939	3.54554	2.56332	4.91603	1.45515	1.68239	1.29601	1.74704	2.61659	2.74465	5.48433	2.82875	4.64923	1.94249	4.21307	2.70535	3.34551	1.54669	2.30636	5.06406	2.64448	2.3643	1.60223	2.42264	1.41263	3.59122	3.84867	5.3022	3.52113	3.15416	4.39767	0.98907	0.68662	1.36612	1.61003	0.696656	1.67842	0.967906	0.745997	3.24515	3.15179	2.04214	1.44651	1.13008	0.734611	1.5192	1.93022	1.71708
CCDC58	0.614608	1.23417	2.56137	1.73768	2.66003	1.34364	0.515193	0.726632	2.06203	0.699679	2.76927	0.456008	1.22047	0.716266	0.717005	3.15363	1.01936	1.08132	1.12992	2.72666	0.39029	0.636311	1.83184	0.49895	1.94203	1.14436	0.730372	0.95255	1.29066	1.06755	3.96122	3.30757	2.88846	1.13363	1.20425	1.47952	1.3021	3.41571	0.9565	1.67309	0.842789	2.96755	2.23269	0.52483	1.25499	0.430638	1.36646	1.31805	4.51281
CCDC6	16.3501	9.33726	7.26715	2.34697	4.3432	12.3358	13.3569	21.0482	8.18176	10.4986	4.20807	6.06907	11.5813	6.08416	16.2448	6.05688	19.7031	7.40382	21.9487	7.646	10.0697	13.3157	11.2847	17.5156	6.71454	11.9469	14.1661	12.9873	6.02314	14.0397	10.8734	5.39179	9.68011	13.9573	16.4456	5.49965	7.93923	13.2822	6.53615	7.01955	9.64615	9.06981	3.09369	4.99054	5.67812	9.09643	7.28616	10.9808	0.795577
CCDC68	1.51402	0.863639	0	0.648839	0.00824	0.987129	1.02047	1.09594	0.699501	0.061372	1.04059	0.248795	0.961814	0.58839	1.07272	0.792414	0.091416	0.628405	0.200164	0.008097	0.083741	0.437697	0.054817	1.51924	0.399552	0.046795	0.137311	0.081047	0.521487	0.623614	0.501633	0.222801	0.183864	0.022193	0.054869	0.109818	0.090014	0.053087	0.266831	0.349883	0.428206	0.032444	0.023481	0.11131	0.248306	0.619396	0.223266	0.079439	0.127636
CCDC8	0.259308	1.02842	1.70841	2.41101	1.14899	0.165723	0.241928	0.307484	1.1438	2.22397	3.6717	0.16647	0.127407	3.14124	0.601642	0.348449	1.39182	1.85824	0.722666	5.65739	1.7409	1.83973	2.57248	0.497221	2.39003	4.80215	1.42647	1.41268	5.42907	1.00317	0.607199	0.776598	6.51196	7.99327	1.78671	0.192201	0.291463	1.70885	0.751045	0.214456	11.5013	4.91972	0.628446	0.216786	0.459181	0.280934	0.536421	2.42697	1.3095
CCDC82	4.06985	3.42588	8.85863	3.88939	5.80449	4.54593	3.05803	3.9738	4.66222	4.05636	4.34603	1.08435	5.14879	2.98673	3.44452	3.0083	4.10708	3.4691	4.46158	9.15549	1.4901	3.278	6.86932	4.35175	4.6298	7.72124	3.29917	2.92477	3.13029	4.67711	7.60688	3.65498	5.52436	4.13204	7.97646	5.40011	5.47131	10.3326	4.7155	4.31255	2.36719	6.948	3.80508	3.07545	4.36163	6.25207	3.49915	3.82037	4.83748
CCDC85C	4.62471	7.01114	7.27962	8.38378	5.78279	3.83262	6.19322	5.52577	5.68914	6.09563	14.2701	4.22947	3.52817	12.3439	4.43723	5.34877	7.59038	10.0397	5.14429	6.42862	8.54315	8.52263	6.13263	8.74773	10.1244	5.89192	8.7679	11.0034	8.43897	9.81037	7.32016	7.19704	8.12599	8.98025	11.6827	13.4796	20.6921	14.8629	24.1311	24.2984	12.3317	10.3483	21.6445	31.856	18.7477	26.887	29.2149	9.9914	8.73883
CCDC88A	7.38223	9.89068	18.7351	6.90712	10.1113	6.72832	8.16207	6.75627	14.0747	13.6838	9.51906	2.06814	8.79802	16.0142	9.37715	2.68004	8.73003	10.2809	12.9408	42.8788	3.55599	8.80326	27.751	8.22703	14.2731	39.4608	6.31575	7.45683	8.13932	13.1789	6.14217	4.25083	14.5718	29.5487	24.6428	2.76071	5.68644	16.5093	5.06332	3.83474	6.5385	14.2455	2.88841	2.76037	5.20086	8.00512	5.09376	9.95972	2.73913
CCDC94	6.16785	9.5323	20.9119	11.3629	23.7658	8.95809	8.059	6.31953	10.2961	14.6763	12.3807	14.7156	4.9331	13.5011	6.08934	12.0032	8.4988	9.37541	6.33148	22.6104	13.3326	7.65322	16.0549	8.38927	11.8392	22.6815	9.56631	8.51142	14.3049	6.13723	8.64702	13.2129	16.7791	13.2886	10.7793	14.1623	11.3889	18.5476	15.7983	11.9379	14.1906	18.9047	27.9156	16.133	11.4017	9.43491	20.2061	12.4721	17.9708
CCHCR1	1.06158	1.46286	1.35389	1.99209	2.66614	1.41764	1.76397	1.42194	1.60928	0.764804	1.94756	2.90083	1.77836	1.88604	1.5622	2.34628	2.47438	2.28115	1.18207	3.90026	3.19225	2.55502	2.63463	1.31937	2.19586	2.41322	2.6024	3.15301	2.8572	2.5139	1.82169	1.50352	2.78763	4.27872	1.37466	3.16452	2.04374	1.27634	1.88473	2.21202	2.97149	3.9744	3.2219	3.08639	2.22947	2.16765	2.45805	1.64323	2.1616
CCKBR	11.1686	12.1866	2.05131	2.78036	4.13649	13.0467	12.8056	12.6597	7.94893	5.34085	3.32356	20.7589	6.56909	6.76351	9.00735	14.1314	9.72984	8.10027	11.0298	1.26764	18.7176	9.94854	4.56833	13.7673	2.88222	0.719723	14.1357	11.0917	1.82781	9.02713	2.39561	8.62844	1.29152	0.71699	1.18017	2.56405	7.2233	0.625124	6.84491	9.92056	1.00146	0.775591	8.85648	10.7819	4.82458	6.67234	12.359	1.28023	1.54841
CCL7	0	0	0	0	0.082964	0	0.052102	0	0	0	0	0	0	0	0	0	0	0	0	0	0	0	0	0	0	0	0	0	0	0.005162	0	0	0	0	0	0	0	0	0	0	0	0	0	0	0	0	0	0	0
CCNA1	5.89151	4.94269	6.65106	0.764611	5.05548	6.76412	7.439	4.87745	4.54687	9.04473	0.653544	6.1935	4.91986	4.56548	5.20338	5.92333	8.04123	4.59895	8.48718	6.11618	8.52025	7.92257	9.64272	6.07118	1.98407	4.05048	7.15097	6.79142	6.60234	6.01587	6.07017	5.60925	8.62497	13.9435	5.53218	0.189533	0.366846	5.65014	0.382821	0.57283	9.37956	6.33206	0.326429	0.529109	0.602958	0.292525	0.545909	6.34368	0.079147
CCNA2	0.747466	0.699516	2.08758	0.892746	1.61679	0.606685	0.719453	0.481075	1.12008	0.985107	1.05537	0.17721	0.673276	1.72799	0.407745	1.01649	0.719024	0.433265	0.621509	12.753	0.225213	0.692702	2.23116	0.438647	0.627877	7.69703	0.25543	0.475455	2.51037	1.34288	3.38288	1.62119	27.3678	53.3383	5.74757	5.03627	0.746147	11.4065	0.791862	0.980828	7.94039	8.87913	1.59196	0.451606	1.20104	0.82442	0.751481	9.29513	3.54877
CCNB1	3.45697	2.75795	2.33123	0.804541	2.04223	4.00364	2.4962	3.56167	2.53377	2.12148	0.915037	2.84757	2.76634	3.50533	3.04028	5.48349	2.616	1.92335	2.894	15.998	3.14442	2.17846	3.85079	3.10746	1.03965	9.93598	2.89156	2.39229	2.85451	2.63741	3.55131	4.05376	27.3683	38.0285	6.66849	3.47036	3.66157	11.4089	3.61784	4.39523	14.0171	13.8826	3.36827	4.36709	3.61322	3.22769	4.01682	13.3395	2.09953
CCNC	7.22224	4.81772	7.31076	3.09408	5.49833	5.89136	5.18557	7.38126	4.61236	5.88871	3.78713	2.07014	4.89498	4.28318	4.08745	8.51921	5.99632	3.01583	5.63889	5.74086	2.1608	4.80066	4.6833	5.95268	3.34	3.78725	3.36923	3.03607	3.59778	5.11642	13.5702	7.94334	4.21771	2.89369	7.69494	5.68812	6.49093	12.8173	5.69564	7.08271	3.68251	7.85566	5.8796	4.99589	8.5712	6.05288	4.67586	7.27725	6.73843
CCND1	6.34033	7.65335	1.49484	11.0095	1.32433	6.92851	6.40372	7.13633	9.81633	1.97859	24.3702	4.69158	5.51071	7.0157	6.9908	3.74859	4.3002	8.13832	7.46577	1.60404	4.37201	9.45714	3.3553	5.95139	17.1244	2.20342	3.64721	5.4751	11.6306	8.21754	4.14978	5.2312	11.1958	6.3396	5.39475	3.62318	3.38662	4.20602	4.50899	5.84229	24.6254	6.18235	7.02075	3.57493	5.85843	5.14551	7.35938	3.80446	6.41499
CCND3	7.99646	11.9446	5.42	10.4653	4.56588	11.0412	8.26537	9.68835	10.3807	6.90896	8.57753	16.6887	7.09617	11.183	9.56611	16.3655	12.4493	12.6361	8.28965	3.55096	15.7742	9.09253	4.78969	11.2093	11.1844	3.34541	13.0179	12.4002	13.1475	11.4683	13.7976	13.7837	4.00479	3.43327	3.9539	7.65089	8.32011	5.43294	11.8031	9.89758	7.52087	6.29137	12.0969	12.4906	7.4995	7.80173	14.066	9.68157	7.08343
CCNE1	1.64001	1.86468	0.118543	1.5559	0.337623	2.89166	1.37497	1.58963	1.59568	0.328117	1.24293	3.00584	2.22153	1.05778	1.73413	3.29143	2.30267	1.90396	1.73876	1.70671	3.3038	2.10941	0.784456	1.81197	1.33619	1.17506	1.97324	2.11886	2.12137	2.49551	2.35745	1.9961	1.97577	0.849042	1.94071	1.59308	2.11873	1.63841	3.06656	2.35201	1.92616	2.70564	2.9861	3.36088	2.2227	1.283	2.55452	2.07182	1.49192
CCNG1	6.82471	5.49461	11.7134	6.39947	7.73343	6.37087	4.1165	7.92733	6.59609	10.0981	6.74863	2.29337	4.10773	10.1133	5.53111	6.39419	6.51326	5.89803	6.83246	11.9157	2.7241	4.96443	8.89375	8.68635	7.01503	16.9133	4.37143	4.65739	11.8777	7.19188	10.6454	8.45115	13.9824	21.2534	21.628	5.53469	5.74574	21.6567	7.141	7.63265	13.6331	13.2979	5.59056	4.73937	6.53219	6.50625	6.87095	13.1504	5.14014
CCNH	8.21267	7.28141	5.98301	3.85201	6.73043	8.95275	6.67442	6.68069	8.03604	6.46837	4.77144	4.83186	6.93381	6.50778	6.95965	9.42851	9.16337	6.52984	7.80554	7.30613	6.00009	7.43005	6.6423	7.90475	6.78996	7.683	7.98801	5.82572	5.81704	8.32827	9.92567	11.9004	8.14468	8.70263	7.47788	5.07664	6.6503	7.61252	6.02331	7.21305	3.90839	7.58334	6.59457	5.69941	6.64828	5.15273	5.76207	6.12121	5.57879
CCNI	255.016	145.03	306.937	61.9421	187.611	307.08	201.18	300.916	121.174	519.297	61.2614	160.32	108.244	283.593	195.552	285.077	84.7215	72.7417	90.1105	274.882	66.78	99.9238	260.879	172.207	68.9484	556.731	72.2026	77.2501	159.471	95.9768	117.986	141.837	271.833	296.24	393.552	170.028	321.428	292.536	235.713	317.478	295.549	255.842	175.835	255.597	303.153	284.91	247.918	444.4	68.8109
CCNI2	27.6972	31.3201	3.95283	13.75	4.26433	36.86	26.9525	24.8539	25.8925	2.42487	14.2913	36.3623	24.7148	11.3044	31.9338	31.2964	21.8599	23.3837	18.5849	3.6635	27.0447	20.3953	4.03052	20.2739	17.7634	3.89441	31.329	24.0066	12.5783	28.1399	15.3882	18.6168	1.02934	1.25952	2.38193	17.9074	25.7025	1.66994	26.9291	25.1219	1.03671	3.17669	25.6362	28.2843	20.7458	23.383	25.1513	2.35664	13.8968
CCNL2	3.99446	6.71237	16.9658	8.64761	15.1848	5.47186	4.11457	2.94424	7.31092	4.04769	9.33576	8.73002	10.6972	4.78218	8.02989	8.19944	6.8102	8.3406	5.09492	31.1335	6.46903	4.62898	10.6598	3.13393	9.88325	6.96803	7.56126	8.32116	13.1623	17.1063	7.77567	6.46579	3.94377	3.32567	5.54809	40.187	16.9708	4.0826	14.9562	15.6448	3.42348	14.5679	12.9486	8.90612	8.80075	12.7443	14.453	4.58185	12.8933
CCS	2.73841	5.38144	6.33429	8.51888	9.86345	3.8548	3.90187	3.51054	6.93592	4.00369	9.873	9.6264	4.45537	6.90087	4.06792	8.73604	5.09272	6.08165	4.41773	11.247	10.2407	5.04057	5.9602	4.13871	8.59937	8.02296	6.8588	8.47899	11.457	6.72365	8.85247	9.21019	5.09076	4.60461	2.61752	7.64758	5.15082	3.47472	5.92638	6.79733	5.98918	8.04837	8.3964	5.49146	5.09094	4.63653	9.85427	5.33466	7.51312
CCT2	30.2067	21.5826	67.3555	12.1395	51.7002	28.8525	26.1817	33.9604	26.4605	59.842	19.7199	20.1346	17.302	34.5658	23.3918	30.2158	31.3742	20.8686	25.64	60.7878	21.7239	29.0397	49.138	36.0042	18.0352	56.3217	29.2409	23.3452	25.6421	21.1709	27.4467	34.9796	100.182	81.8297	56.0249	49.7323	31.4669	104.93	30.2041	34.1876	43.4695	63.1524	28.3675	34.9902	38.536	29.1641	32.8331	57.1943	14.8128
CCT3	32.4031	30.2696	59.9679	22.217	67.7556	37.0779	34.8391	38.4771	35.847	64.9803	30.8933	38.4027	24.0833	39.0476	32.8803	43.3844	39.9045	32.6776	40.7886	57.9561	44.1611	40.9801	55.9654	42.725	31.117	63.4495	41.4096	38.0708	31.2241	32.457	32.8055	45.2903	106.734	85.7728	40.081	65.015	35.8534	64.0216	49.8419	55.3225	56.2912	63.5421	46.6496	52.1596	47.1108	37.7949	54.965	65.9831	26.0555
CCT4	56.4278	35.6417	81.0393	21.1487	77.813	61.6169	47.4002	63.0248	38.8059	93.9166	29.9064	35.8043	29.4285	55.5898	43.1695	62.9584	50.8951	31.217	49.2208	70.9547	34.7372	43.9769	63.1182	59.9745	30.3864	86.4131	41.5123	36.0273	45.944	41.9373	43.6182	68.1276	118.841	104.549	66.174	103.879	51.7329	83.0261	54.4654	74.4306	57.506	66.1415	44.2259	56.3572	60.9332	52.7524	61.2943	72.138	25.1579
CCT8	22.7794	16.5472	47.3676	7.49649	38.7517	25.4882	18.3712	24.1238	20.1191	41.4066	11.3265	13.4963	15.1994	21.5399	19.001	22.9878	28.6207	16.3962	24.531	38.2924	16.0295	18.9192	30.3448	24.6213	12.5222	37.9626	21.3089	16.5306	15.4008	19.9761	20.2566	20.7515	55.5946	39.1794	29.5268	34.6334	22.9941	42.2758	23.0541	26.1551	22.5656	39.638	19.5313	22.1214	27.5199	20.737	20.2446	34.0108	10.3327
CD19	0.129357	0.107994	0.059888	0.272642	0.185368	0	0.114717	0	0	0.133551	0.15098	0.012832	0	0.021501	0.049946	0.056023	0.028153	0.010946	0	0.140092	0.030509	0.099628	0.157326	0.019712	0.030247	0.396141	0	0.025301	0.33301	0.148197	0	0.096924	0.276905	0.095827	0.039891	0.036868	0	0.076319	0	0.055203	0.07565	0.256905	0.02526	0.026811	0.203024	0	0.024414	0.123087	0
CD2	0.038389	0.03505	0	0.319993	0	0.134942	0.080381	0.152057	0.212976	0.026243	0.186904	0	0.103274	0.051047	0.147213	0.032802	0	0.164955	0.157095	0	0.141459	0.024388	0	0	0.281443	0	0.043318	0.029628	0.19569	0.890604	0	0.152018	0	0	0	0.010279	0	0.112938	0.124061	0.025581	0.089393	0.027621	0.089146	0.126017	0.065728	0	0.028589	0.057969	0
CD226	0.083093	0.101155	0.064116	0.019327	0.030783	0.097803	0.054156	0.046024	0.172872	0.028401	0.067426	0.034463	0.112277	0.064205	0.191045	0.023991	0.048224	0.148771	0.326205	0.074607	0.04511	0.180717	0.083396	0.068353	0.115	0.129495	0.126515	0.202937	0.202836	0.204576	0.214683	0.068551	0.05664	0.020448	0.066269	0.039202	0.033446	0.072432	0.067133	0.046517	0.096601	0.107587	0.032452	0	0.078932	0.027633	0.030941	0.125333	0
CD244	1.72411	0.384708	0	0.154435	0.012332	0.388991	2.55172	0.441711	0.523264	0.060683	0.250776	0.278609	0.314252	0.073775	0.152497	0.269118	0.039161	0.738398	0.068343	0.011956	0.144296	1.11761	0.011607	0.616433	0.163809	0.034663	0.15231	0.256689	0.888425	0.32706	0.05432	1.75674	0	0	0	0	0	0	0.03586	0.103319	0.034452	0	0.086439	0.018399	0.025331	0	0.098939	0.001811	0.028862
CD247	0.175325	0.388644	0.324282	0.489051	0.444729	0.412979	0.209548	0.137222	0.26536	0.262465	0.186563	0.395638	0.187603	0.128785	0.432752	0.550156	0.432289	0.376685	0.261865	1.22474	0.681646	0.294458	0.391112	0.245695	0.455578	1.16952	0.388484	0.450997	0.392679	0.888994	0.488402	0.267955	0.308425	0.176201	0.0584	0.147359	0.07701	0.065941	0.233347	0.285959	0.024835	0.149323	0.236576	0.185505	0.236152	0.194539	0.225556	0.324326	0.292809
CD274	0.282779	0.31459	0.014546	0.241165	0.03492	0.812104	0.321437	0.947655	0.261471	0.021479	0.172097	0.487356	0.852372	0.141008	1.0393	0.584763	0.286091	0.28667	0.676668	0.07617	0.539778	0.229415	0.156007	0.620708	0.346313	0.257485	0.322246	0.668344	0.128829	0.482198	0.410162	0.202186	0.060199	0.046236	0.107724	0.026562	0.246616	0.092687	0.101197	0.375884	0.179618	0.116088	0.502949	0.715298	0.366153	0.344241	0.898807	0.201643	0
CD2AP	0.884958	1.03623	1.35777	1.62134	0.753962	0.872242	0.903166	0.952927	1.71555	0.760236	2.21181	0.177443	0.971297	1.41135	1.04556	0.388019	1.30159	0.96106	0.968184	2.10467	0.195179	0.977571	1.1964	0.664153	1.6147	1.44082	0.550938	0.513576	1.87663	1.23107	1.69666	0.845951	1.20205	1.59423	2.11711	2.43112	2.64982	1.6951	1.97238	2.85173	2.17995	1.77889	1.52049	1.35054	2.79911	3.32884	1.30752	1.3715	1.89598
CD36	0.03848	0.058555	0.113191	0.026911	0.196228	0.151074	0.268362	0.093661	0.080237	0.390873	0.145714	0.052988	0.056138	0.42251	0.128155	0.02222	0.512194	0.180156	0.468272	0.193809	0.28097	0.806879	0.756116	0.309417	0.178324	0.238778	0.55074	0.327087	1.34748	0.549631	0.301492	0.18244	0.537849	0.132121	0.350805	0.031467	0.015594	0.140076	0.041452	0.051342	1.95464	1.57422	0.04028	0.021413	0.303971	0.034356	0.014426	0.528751	0.01803
CD3G	0	0	0	0.046964	0	0.019805	0.011744	0.022367	0.023338	0	0.040961	0.034815	0	0.011187	0.051272	0.029149	0	0	0.034545	0	0.031319	0.032069	0.008801	0	0.046365	0.013141	0.019247	0.025973	0.011499	0.171766	0.027457	0.032866	0	0	0.020475	0	0	0	0.013594	0.011213	0	0	0.013143	0	0.019206	0.011191	0	0	0
CD4	0.982682	2.24104	0.299138	2.17603	0.377845	1.92296	2.66154	2.19285	2.74146	1.24752	3.61584	1.67032	1.57535	7.27797	3.40388	1.6306	1.82905	3.57134	2.14645	0.460087	2.5719	2.46517	2.09425	2.6029	3.95059	2.2562	2.7385	3.09973	9.03833	3.33775	1.03278	2.3611	0.573332	0.306692	0.870174	0.57183	0.729511	0.595578	1.96695	3.8087	3.04974	1.671	1.29424	1.63226	4.26513	1.39892	2.09909	1.89583	2.28911
CD40	0.101421	0.411219	0.03782	1.09341	0.068014	0.347081	0.215956	0.256525	0.33569	0.055277	0.308536	0.461094	0.332014	0.290001	0.490635	0.536418	0.309079	0.726933	0.31276	0.120501	0.511239	0.245368	0.180068	0.136273	0.665609	0.118757	0.499402	0.61013	0.458474	0.744751	0.630913	0.32294	0.242012	0.112059	0.11082	0.10976	0.939606	0.173894	1.57494	1.85669	0.763783	0.179106	1.0401	1.89712	0.45842	0.87985	1.18228	0.314323	0.345084
CD44	0.537194	0.748801	0.059298	1.64292	0.049841	0.526109	0.434153	0.714443	1.18149	0.270726	1.56763	0.449511	0.498022	9.99149	1.95117	0.32742	1.55036	0.913234	1.43497	0.713487	1.11933	1.39268	0.773331	0.521358	3.08071	2.54225	1.11981	1.49248	13.5916	1.50663	1.08169	1.49654	0.571087	0.585133	0.949885	0.450084	0.35516	0.158443	2.33075	0.562396	1.83028	1.48214	1.63679	0.525334	0.768524	0.489043	1.89394	0.970113	1.47753
CD48	0.025879	0	0.010038	0.612996	0	0.060921	0.163801	0.239881	0.035409	0.123838	0.148986	0.107092	0.093672	0.223449	0.552538	0.089665	0.067283	0.111203	0.105904	0	0.143533	0.196847	0.040607	0.366986	0.261688	0.040422	0.117609	0.199196	0.264562	0.923851	0.505894	0.560878	0.052921	0.018848	0.062982	0.014651	0	0.015268	0.104543	0.446514	0.120255	0.055861	0.289285	0.106988	0.383219	0.292143	0.038546	0.11618	0.293015
CD5	0.290299	0.50863	0	0.263673	0.035448	0.094171	0.197169	0.079767	0.083227	0.027347	0.048692	0.14429	0.093678	0.106389	0.305572	0.027159	0.10424	0.321435	0.225859	0.010776	0.325261	0.190264	0	0.307529	0.092275	0.031242	0.296815	0.312713	0.12302	0.518155	0.097696	0.128712	0.027268	0.029334	0	0.01316	0.096613	0.000797	0.027516	0.039987	0.015526	0.007974	0.074951	0.016583	0.030699	0.03991	0	0.026122	0
CD55	3.32648	4.26248	0.330931	1.71224	0.222338	6.36121	2.22828	3.7525	4.7559	0.811125	1.40313	2.83222	3.28766	4.50309	4.15874	2.85141	3.63403	4.23559	5.67021	1.21779	4.30163	2.98401	1.44224	7.6219	4.27057	1.48521	5.20002	3.876	5.12727	5.21905	4.65828	2.96762	0.963623	1.54889	1.34769	1.43099	2.96899	0.809198	3.69733	4.2344	5.49741	1.32165	1.94598	4.74335	3.82159	4.1155	3.67597	1.52116	1.62024
CD63	36.4195	39.6851	29.4244	77.2821	39.9025	41.5167	31.5813	36.5583	57.9562	41.9646	82.3324	48.7425	27.8307	88.3649	38.4206	79.05	54.6897	56.3897	41.1662	34.5018	62.5802	46.6433	40.6974	56.3759	67.7978	50.2801	66.1205	70.7429	121.415	48.9743	76.5477	136.521	49.4604	36.3079	33.3128	29.8306	21.4582	56.2	30.8507	31.429	122.927	64.8156	45.9606	28.9633	35.6286	23.7813	45.2344	66.2992	74.3832
CD74	10.9542	15.2057	0.22478	24.7724	0.884675	16.8015	22.9627	22.4372	26.2815	2.53434	11.5667	27.4374	21.8749	39.2508	46.8382	10.9757	9.6812	15.938	29.7051	1.05243	26.2331	40.7041	3.59194	36.0551	52.5748	8.0559	24.4657	48.1712	67.818	71.5713	13.0271	25.7822	1.0018	0.535641	0.663063	4.99168	8.07443	0.475368	14.3837	54.27	17.8485	3.09809	24.4611	26.7119	61.442	13.6502	37.0505	5.33931	13.7442
CD79A	0	0	0.140902	0.141897	0.395896	0	0.036214	0	0.070992	0.278502	0.24668	0.105905	0	0.068062	0.078514	0.088072	0	0.054985	0	0.191904	0.046992	0.12963	0.150497	0.031632	0.047226	0.278198	0.058548	0.183642	0.279355	0.129631	0.041761	0.050673	0.173034	0.075576	0.062284	0.214985	0.061808	0.090595	0.041354	0.067756	0.039193	0.109985	0.079961	0.041862	0.029212	0.057045	0.038118	0.15406	0.432693
CD79B	0.108832	0.132489	0.033591	0.554847	0.100523	0.255043	0.128335	0.096122	0.150948	0.147456	0.087716	0.187145	0.032384	0.553448	0.22146	0.250959	0.187352	0.155884	0.036737	0.039087	0.336708	0.183752	0.075384	0.089072	0.233398	0.168842	0.454217	0.417713	1.062	0.161803	0.413977	0.573662	0.024728	0.026782	0	0	0.13142	0.021403	0.253488	0.168894	0.084096	0.078305	0.254262	0.322713	0.268038	0.024128	0.069367	0.149166	0.410054
CD81	22.9634	39.3288	13.8659	55.1425	14.5879	26.3469	30.0186	26.5374	37.9752	26.209	60.7673	64.6107	20.8476	71.3907	28.6541	37.9676	41.4984	53.1404	42.6062	19.1131	82.0667	46.7488	26.2482	39.8339	69.0332	48.981	60.6557	62.5732	118.889	40.2821	38.6506	62.7783	26.6768	30.3879	20.1027	16.9392	20.6325	25.9022	45.0434	31.2773	78.3856	34.6774	46.5594	40.9447	34.1795	23.5663	62.3261	49.9629	52.459
CD82	1.73797	4.7428	0.84746	8.56916	1.56419	3.97354	2.41086	2.53671	7.11278	2.32833	12.3974	6.57245	3.94286	5.95712	3.87821	1.86293	4.63049	9.71411	10.7578	3.53806	12.2397	8.01044	4.87309	5.31996	14.8537	12.8143	6.97211	8.53704	12.259	5.9676	2.57837	6.96244	5.86558	8.83282	2.88742	3.27797	2.9947	1.7795	7.38773	11.7581	8.20331	2.8231	4.65439	10.3112	9.94374	5.91937	8.25847	2.68324	5.2169
CD8A	0.956242	0.636652	2.13793	0.71906	1.94341	1.11199	1.49125	0.917216	0.811318	1.72854	0.409938	1.15233	0.912115	1.3765	1.18168	1.79475	1.69951	0.853287	1.00423	0.923584	1.25042	1.22579	1.34344	0.949949	0.474075	0.594336	1.52865	1.09631	0.895413	2.49913	2.89189	2.0456	0.990294	0.652733	2.42134	0.459729	1.08326	2.40761	0.683937	0.986631	1.90265	1.28693	1.1825	1.18859	1.58584	1.6056	1.51524	1.64183	0.827548
CD96	0.113599	0.023083	0.058366	0.105133	0.023921	0.059515	0.017767	0.025206	0.078187	0.077656	0.061546	0.026155	0.011439	0.066669	0.087257	0.032848	0.022009	0.081294	0.138707	0.01362	0.02337	0.048185	0.045924	0.031038	0.069508	0.029617	0.028919	0.038894	0.008639	0.322771	0	0.02486	0.008617	0.010215	0.030764	0	0	0.111569	0.040576	0.016734	0.029171	0.054449	0.029355	0.01048	0.071755	0.016815	0.018701	0.247507	0.035782
CDC20	0.309865	0.464349	0.696631	1.04113	0.681272	0.291874	0.575494	0.204274	0.472986	0.486967	0.567794	0.855862	0.252965	0.793285	0.569275	0.229015	0.166395	0.497045	0.223005	11.9647	0.374972	0.978392	1.54758	0.352814	0.600936	5.65899	0.577414	0.350281	1.484	0.535625	0.019236	0.896954	27.177	42.7962	2.64349	0.488146	0.144383	5.75002	0.205449	0.124565	11.7979	7.02046	0.292023	0.205938	0.406796	0	0.259608	7.00434	0.131089
CDC20B	0.028497	0.026019	0	0	0	0	0	0	0.039525	0	0	0	0	0.037638	0.002954	0	0	0	0	0.007676	0	0.009052	0.237171	0.008806	0	0	0	0.010997	0	0.018228	0.023094	0	0.222075	0.031132	0	0	0	0	0.022868	0.009495	1.3535	0.112356	0	0.058747	0	0.009477	0.010611	0.026459	0
CDC23	5.29519	4.32075	4.98113	2.72139	3.1198	5.40042	4.84206	4.20019	3.95609	6.04316	5.54058	2.75914	3.2756	6.92678	4.34384	3.72302	4.96793	4.1722	4.10967	6.42875	3.45159	4.47482	6.44245	4.42837	4.07128	7.22563	4.27596	3.76862	5.82929	4.93178	5.53613	4.25164	6.78863	6.5916	6.87803	3.72411	5.04512	7.58135	4.92281	4.77473	5.86664	7.05518	3.9613	4.46203	5.01125	4.0588	5.0389	7.53668	3.13214
CDC25A	0.218347	0.199357	0.577368	0.283182	0.547236	0.239336	0.264105	0.20652	0.238345	0.500818	0.787529	0.06429	0.098886	0.487091	0.131637	0.162581	0.312814	0.402814	0.449581	2.92013	0.246485	0.475094	0.90444	0.279023	0.410528	2.01922	0.231625	0.216482	0.468006	0.274592	0.33146	0.309282	7.79847	8.19867	2.46326	0.491231	0.24401	2.5808	0.21415	0.196349	3.64955	3.16438	0.25558	0.59407	0.364799	0.319405	0.265713	3.26012	0.088251
CDC25B	5.97743	8.74528	3.44395	7.40451	2.4959	6.01523	5.80628	5.06732	7.61898	2.32327	7.34455	11.9176	6.68977	5.4264	9.95653	10.4348	6.93418	8.19341	7.0838	14.4411	7.31216	5.11923	3.97802	5.46511	9.71116	8.94047	8.48402	8.64555	9.37167	14.6523	12.0185	8.6403	24.7231	37.6106	3.60604	31.0709	29.0858	3.26692	24.4305	30.6035	11.8862	8.30704	25.1284	25.8148	23.5883	18.9426	23.7087	8.47885	14.7277
CDC25C	0.107735	0.046443	0.394264	0.05703	0.138633	0.137571	0.206637	0.141504	0.039636	0.230517	0.136699	0.137177	0.122572	0.147059	0.093588	0.06411	0.040053	0.12433	0.15577	3.07458	0.110106	0.188447	0.335552	0.160536	0.037968	0.995383	0.176516	0.129467	0.216184	0.138736	0.066216	0.129291	4.14422	6.23348	0.911071	0.219706	0.033818	1.35302	0.033247	0.206998	1.77388	1.4288	0.186609	0.105905	0.201097	0.098834	0.105133	1.51897	0.029929
CDC26	0.840313	0.944851	1.2452	0.976566	2.13501	1.49231	0.730613	1.05607	1.64975	0.752437	1.67378	1.20299	0.979943	1.3451	1.07509	2.55458	0.790127	0.862971	1.60979	1.72153	1.14278	0.875018	1.49108	0.67246	1.78885	1.34892	1.12281	1.01793	1.5438	1.26472	2.38754	2.21671	2.08595	1.72078	1.23135	1.63409	0.680645	2.2755	0.894659	2.02395	0.844607	2.21938	1.26825	1.56814	1.24794	1.43216	1.29732	0.633897	0.811359
CDC27	13.4041	7.98143	7.86245	3.7728	4.89734	10.0421	10.1079	15.7834	8.11446	8.48449	5.30139	2.98864	6.26951	5.89677	9.45482	6.29295	11.139	6.03418	12.7841	7.55125	4.27423	9.09258	7.85434	16.6452	6.14481	8.18307	6.56554	6.31299	4.31509	8.57653	8.57131	6.60434	7.96148	9.08323	10.9817	11.1079	7.70501	13.7256	7.4732	7.66193	5.59202	8.08096	4.73386	6.22307	7.23624	9.50122	6.15116	8.30391	3.84431
CDC37	34.7416	44.9308	49.6336	42.2923	75.764	55.3252	39.6101	47.2482	56.0734	28.1685	44.5295	134.319	50.7888	44.8168	44.1654	91.2622	48.1488	44.4084	49.1576	67.0486	98.426	44.6152	49.695	43.6454	43.1252	42.7309	70.6541	61.9801	56.4338	36.8721	40.8625	50.3092	46.8803	33.7088	28.8779	76.512	36.5166	39.6422	47.8178	65.3515	49.0633	59.3584	64.7535	75.1817	50.1063	47.1368	65.8396	31.6964	43.8898
CDC42	51.0469	31.8773	75.3839	23.9628	80.1355	41.4934	38.1864	34.2705	33.7458	99.4959	24.6812	18.6362	20.6683	61.7365	27.171	33.6577	47.433	29.1675	36.03	52.6161	20.7406	32.0672	76.9723	41.6448	27.5299	58.6429	27.9884	22.6933	38.8151	29.3973	42.0256	65.6615	78.3116	54.4043	98.1075	15.7882	27.3662	123.643	33.9479	37.9484	45.3996	67.8802	32.4645	30.1527	33.4687	28.0091	29.2794	90.7458	22.666
CDC42EP2	4.20858	5.12296	4.56412	6.36496	5.00165	5.9073	4.91577	3.81143	5.57808	7.14421	2.7547	13.1579	3.94774	5.02777	4.09681	2.37181	5.19157	7.64149	4.72898	2.41335	11.8642	4.90496	4.55058	7.56481	8.80995	1.89116	6.59808	5.90834	4.88686	4.11156	1.7504	6.23087	3.89623	1.38606	5.84083	0.581411	1.39824	3.82959	2.66625	2.74972	4.33347	3.83535	3.76347	3.69336	2.43301	2.18614	2.90843	5.42769	3.20307
CDC42EP3	3.18608	2.1371	7.61166	0.829548	5.5816	2.76842	3.28308	4.15646	1.52587	10.0466	0.800177	1.14433	1.35028	7.07669	2.63774	1.2097	2.47084	1.05881	2.24383	7.29744	1.17687	2.50808	8.69464	2.03096	0.711503	10.2359	1.16428	1.06779	2.19738	1.53697	1.66996	1.20436	8.37135	7.14847	10.3669	0.879875	0.366531	10.4573	0.648709	0.446504	5.66058	5.43666	0.237092	0.461217	0.580957	0.508735	0.378592	6.15637	0.161097
CDC42SE1	8.58603	13.8489	15.047	11.9387	13.5892	14.4032	12.7067	6.62282	14.4452	12.4364	15.7523	13.1473	10.7104	14.935	17.2621	12.0123	8.55697	15.091	13.023	16.1768	11.1668	12.674	13.1117	7.97041	17.9328	13.4802	14.1032	12.6189	19.8498	23.0126	10.1296	14.6836	13.1944	10.4697	10.7999	17.3424	13.0198	11.8474	14.9835	16.746	10.6519	17.3381	10.9547	12.6463	13.6885	10.3758	13.7921	16.3064	12.9775
CDC5L	7.77761	6.20865	15.9553	3.63059	9.89122	8.3579	7.47026	9.84659	7.64218	15.6523	5.56041	3.43711	4.94283	8.39679	7.92474	4.31303	7.61663	5.44115	7.61445	14.0889	4.31627	7.69887	14.6478	9.1148	6.43917	16.4956	6.0191	5.91666	5.8563	6.34301	4.08284	4.49515	18.0823	19.0281	15.2793	9.45075	8.04855	16.4645	8.3901	7.88361	9.46756	12.9315	5.20305	7.07885	8.93927	8.74911	7.97852	10.5578	3.24626
CDC73	5.98085	4.70671	5.02195	3.07094	2.6272	4.69001	4.244	6.37507	6.08019	4.05595	4.91259	1.42507	3.36561	4.01756	4.62714	2.65105	4.83674	4.35875	6.32485	5.79961	1.96483	4.29383	5.56265	6.83078	5.75963	8.28279	3.38779	3.78899	4.21933	4.03956	3.77268	3.54865	7.0235	10.7283	7.99184	5.76675	4.41861	7.16827	4.91279	4.32648	4.93833	5.95146	2.58021	3.07253	4.90285	5.36968	4.45733	5.3623	2.18851
CDCA5	1.4931	0.959455	0.850654	0.106324	0.665539	1.83375	1.27704	1.49435	0.937782	0.761338	0.284961	1.85121	0.920156	0.935409	1.27121	1.87818	0.772108	0.423775	0.706841	7.44634	0.900675	0.95829	1.21078	1.34979	0.3027	4.80272	0.845562	0.803331	0.886767	0.703844	0.602937	0.90818	12.1184	18.8048	2.53528	0.417622	0.13867	3.37711	0.265597	0.394314	7.94131	5.03949	0.333292	0.59905	0.683413	0.490913	0.391047	5.32701	0.185791
CDCA7	0.049186	0.134319	3.44548	0.158617	1.55153	0.07719	0.207702	0.10853	0.204043	1.2733	0.179334	0.084578	0.281281	0.923609	0.225662	0.070815	0.384593	0.105437	0.369354	31.5061	0.136913	0.415505	6.16498	0.100912	0.497565	26.4603	0.187285	0.240251	1.98737	0.502381	0.186912	0.194775	17.2332	38.8258	3.64607	0.267799	0.197445	4.29872	0.185088	0.15266	5.63854	7.73876	0.076665	0.094598	0.401219	0.15222	0.291882	10.8423	0.27845
CDCA8	0.520143	0.306628	0.525999	0.216881	0.375203	0.305281	0.25681	0.276385	0.164715	0.533116	0.285671	0.484151	0.26308	0.551306	0.278657	0.450845	0.218734	0.347522	0.559626	8.61774	0.386671	0.611186	1.24874	0.400724	0.379446	3.91716	0.416802	0.506158	1.22289	0.516182	0.502008	0.309103	16.3555	23.4808	2.62306	0.30066	0.345963	3.86985	0.314609	0.294243	6.96698	4.20289	0.243882	0.301513	0.370066	0.258756	0.405994	4.8454	0.072818
CDH1	0.247282	0.404043	0.386242	0.683054	0.233269	0.260332	0.175082	0.311013	0.902936	0.285516	0.260627	0.562919	0.362938	0.432015	0.459937	0.033916	0.945987	0.738567	1.48412	2.09328	0.708792	0.182084	0.830719	0.658265	1.61126	0.741493	1.68221	0.60155	2.18923	1.05811	0.20233	0.103371	0.248388	0.172664	0.37924	0.04114	0.062404	0.537473	0.084218	0.182178	0.848546	0.449749	0.102776	0.086275	0.059592	0.103818	0.047812	0.432401	0.018223
CDH15	0.013926	0.012543	0	0	0.023112	0	0.00972	0	0	0	1.06173	0	0	0.036787	0.032043	0.012063	0.716927	0.01496	0.056797	0.0293	0.051843	0.017695	0.014568	0	0	0.043064	0	0	0.056845	0	0.022725	0.56229	0.018986	0.03015	0.538386	44.9939	11.3981	0.620671	14.955	16.1813	1.6558	2.30855	19.216	13.7815	18.8633	12.7977	16.74	1.97663	13.4297
CDH2	20.2387	16.2823	51.6642	7.03874	28.0928	17.5522	24.6326	21.6993	18.7044	56.3193	16.06	9.00699	14.7241	27.2673	17.9247	7.16671	19.5351	16.7641	29.4166	79.6745	17.043	24.8783	69.2266	21.9713	17.3392	90.5141	17.5867	17.8022	20.7636	16.7467	8.81571	10.3822	100.584	130.51	58.3222	20.7061	16.3099	48.87	14.4784	17.6128	59.7057	41.0893	7.32267	14.4866	27.6074	15.1353	11.6379	42.0283	6.15043
CDK1	0.361213	0.22475	1.0711	0.206616	0.739084	0.174262	0.569659	0.325148	0.272763	0.516716	0.719744	0.119027	0.122068	1.23266	0.251728	0.241997	0.215069	0.07066	0.083772	11.417	0.030504	0.396484	2.07258	0.336224	0.152238	7.38368	0.150478	0.063329	2.07364	0.15788	0.134256	0.293143	19.7865	37.2146	5.44621	0.324924	0.039849	10.0258	0.079264	0.09747	5.44416	9.18724	0.101712	0.054718	0.177902	0.043896	0.048985	7.55428	0.163466
CDK12	2.21412	2.52461	3.65538	1.38122	1.96353	2.35412	3.02326	2.91267	2.66101	2.96665	2.07404	1.07524	2.86394	2.23848	3.33933	1.10864	1.84609	2.12206	3.07176	4.57209	1.51574	2.49723	4.2306	2.35396	2.50378	5.29669	1.83169	2.13952	2.60542	2.2437	1.03417	0.96931	5.25594	7.74037	6.35245	5.16696	4.87551	4.09768	4.59177	4.1055	4.34897	4.37498	2.36998	3.48388	5.22506	5.5419	3.59488	3.52485	0.991243
CDK14	36.5127	20.5153	13.3193	4.28783	7.94578	39.4043	24.9096	43.5482	16.487	17.5639	6.80046	14.4596	29.9884	10.1919	33.4242	19.4925	24.3592	11.9961	28.9293	11.0954	13.265	21.3581	13.1716	27.5829	7.12791	13.6296	16.6851	16.2006	6.85155	16.5335	12.4267	13.6394	15.1525	21.5259	38.7603	11.0998	20.7003	30.4272	17.7855	20.6037	17.0668	17.8339	8.44817	18.4801	24.8601	22.4723	14.6936	20.9158	5.87788
CDK16	25.5925	27.4224	26.5722	11.5357	24.8944	27.8513	35.698	23.41	19.5456	29.7778	16.5666	54.522	23.6567	36.398	23.9293	34.6652	23.4265	26.7378	20.7321	25.4418	46.2029	29.4106	24.4969	22.0899	15.459	23.6549	32.8837	32.3437	21.581	20.4016	16.5792	27.1106	27.3647	30.6295	23.2037	27.9419	40.6311	26.93	39.9573	44.3087	26.597	27.1799	33.5227	69.1613	44.3575	33.0434	42.473	29.645	24.6616
CDK18	4.2768	9.28456	0.180821	21.073	0.273914	12.9717	3.08777	4.63987	13.3402	0.174221	5.54512	54.263	16.2324	1.08251	13.1733	6.94447	6.49624	16.8577	11.0351	0.34907	28.7504	8.08305	0.354419	6.7243	22.4285	0.807828	25.7999	22.7441	3.03709	18.8265	6.2435	8.86994	0.213311	0.319589	0.10314	2.05509	3.96411	0.135028	4.32264	4.86187	0.342173	0.574109	8.05624	7.52288	3.338	4.20015	5.67192	0.48375	5.27263
CDK19	11.7293	9.12004	18.2166	8.21229	12.116	9.18551	8.89275	11.3639	12.0045	20.1403	7.14945	4.09246	8.23518	13.9354	11.1511	3.58839	8.78652	10.211	13.4473	17.3589	5.21281	8.32648	17.4509	12.9305	12.9592	17.4735	7.95208	8.41368	6.91628	13.2677	5.92735	3.19693	13.8958	16.4481	18.6292	6.10918	17.5877	15.367	11.3946	11.2714	9.65873	13.4179	6.80262	10.5659	14.8273	13.4741	8.38197	14.4084	5.44696
CDK2	0.26432	0.64873	0.641937	0.945005	0.421971	0.350659	0.280676	0.317865	0.71053	0.881706	1.273	0.341116	0.151617	2.28414	0.564363	0.372529	0.257402	0.597487	0.305594	7.68783	0.214722	0.492947	1.84701	0.357295	0.747549	7.52202	0.341035	0.418203	3.80532	0.846057	0.309776	0.398058	10.0288	15.8756	4.08259	0.71968	0.299973	5.00082	0.696938	0.704695	9.86997	6.70896	0.400675	0.492692	0.829438	0.636749	0.776869	8.70537	1.0519
CDK2AP1	28.8456	34.0106	10.2293	61.4699	11.333	35.897	17.1236	28.3378	46.3555	11.193	73.1405	21.1761	19.9309	56.4557	32.1508	40.3212	37.2037	33.1257	29.1102	35.2585	23.5026	28.274	22.5457	34.9903	51.6318	67.2171	28.2996	29.2225	70.7791	37.1266	54.9482	70.1442	29.2744	38.2281	27.2082	19.3982	21.4118	34.0099	31.6247	27.6466	38.3046	49.7539	30.826	21.4185	19.9437	21.7665	34.1169	55.1492	45.1227
CDK3	0.191663	1.1244	5.1358	2.56393	8.14385	1.21147	0.715861	0.270263	2.12445	0.855257	3.625	3.64796	1.364	1.60942	2.15868	1.87936	0.850384	1.87635	1.16309	12.8243	1.75367	0.82778	4.24464	0.33833	3.00237	5.07313	2.1978	2.25687	3.8566	3.97719	2.19012	1.63328	0.85136	1.76443	3.01772	5.98504	1.61881	2.44774	1.7735	1.99694	1.58305	6.14272	2.0252	1.9788	1.45466	1.47053	1.83663	2.3937	3.76467
CDK4	6.01119	6.64903	16.6099	9.92232	15.8749	6.75607	6.87491	5.69595	6.37651	18.1771	10.9863	9.24817	4.90482	18.8136	7.30307	10.2277	8.62174	9.15477	5.52392	31.7627	10.9078	8.85604	16.1268	7.24516	10.34	42.1403	10.8027	10.8626	28.0699	9.94905	9.05855	16.3294	46.983	54.6668	16.2247	6.02536	8.59351	26.929	10.1438	8.88771	36.5079	29.2637	12.0413	11.1171	11.1845	6.94368	11.0056	36.8954	11.0685
CDK5	16.9936	14.7631	10.9453	4.99611	13.7455	15.6926	20.8742	17.4941	12.5628	19.3656	9.38249	28.9848	12.0041	18.3767	12.6488	29.8512	20.2446	14.6882	14.1054	7.53952	28.5637	18.5937	12.891	18.6414	7.80592	8.28916	22.1657	17.6805	10.7832	12.8873	21.8002	35.1223	13.5556	8.14314	8.96566	4.22684	5.65338	12.3093	9.73553	10.7556	8.43655	10.0181	10.5649	12.2412	11.1661	7.14751	10.3384	13.5015	6.81973
CDK5R1	101.766	71.3428	226.513	11.5038	128.903	64.4204	98.9013	93.0792	45.5021	205.025	18.3091	50.0398	53.8834	102.316	60.5923	43.3231	81.4634	46.4375	73.0564	133.829	60.3905	80.684	136.414	83.4417	22.4504	69.2226	53.9979	47.7674	30.0201	57.4655	42.8518	34.7063	143.641	141.407	136.813	23.2336	41.7157	107.121	44.9242	36.3585	67.0373	82.1458	30.6341	45.2426	46.3566	42.8541	40.4904	81.3942	13.5893
CDK5RAP2	1.69054	2.68065	6.91114	3.4534	4.63592	2.35262	1.74474	1.6449	4.45064	3.38208	3.5623	2.31967	3.42572	2.18012	3.13261	1.4469	2.20716	3.60805	3.09078	11.745	2.38966	2.5212	6.47543	1.98169	5.52018	8.3656	3.31385	3.87105	2.46398	4.40256	1.25873	1.30833	9.95755	13.7303	5.32879	4.55684	2.94707	4.25011	2.26161	2.0714	11.2049	7.8581	1.68841	2.14772	2.43976	2.39114	2.26275	4.42684	1.55982
CDK5RAP3	5.29806	8.31486	20.8843	19.4243	24.7934	8.55529	6.11995	5.09126	13.4547	7.10717	16.4005	20.2672	14.0117	7.4743	14.0682	13.058	9.65977	11.7584	8.05467	36.3513	18.0788	9.03557	16.2914	5.34616	19.517	16.4732	19.8593	20.2015	15.233	25.0354	16.9588	11.0084	14.8141	14.6866	8.46813	26.8753	15.2086	7.83703	12.8069	15.0279	12.2781	23.5891	17.6675	15.6809	11.7744	11.3491	15.018	9.65953	18.4828
CDK6	2.00188	1.35381	1.23135	1.7723	0.918959	1.51262	1.03358	1.55591	2.73972	1.01806	1.41596	0.780102	1.59185	1.25008	1.79218	0.702058	1.87213	1.73772	2.32789	3.70821	0.739145	1.76616	2.87792	2.05087	3.73419	3.04793	1.3906	1.53224	1.32906	2.44822	1.30673	0.566142	5.74905	15.6382	10.5154	3.01985	2.00124	8.76369	0.771555	1.25012	10.9451	9.61078	0.833084	0.777518	2.74217	1.83211	1.09725	11.8937	0.776104
CDK7	3.0815	3.19551	3.94102	1.77589	3.42228	3.31758	2.76944	3.16837	3.07556	2.23446	2.42606	2.00762	2.81671	3.14371	2.60056	5.34243	3.68602	2.6882	3.99209	4.0487	2.64165	2.95412	3.78823	2.44609	2.23221	2.72732	2.9419	2.59254	2.90584	3.14998	6.40734	5.20118	4.31424	2.93241	3.38238	2.62944	2.18841	4.58426	2.4427	2.1262	2.4561	3.80653	2.70422	2.28378	2.72458	1.70274	2.4816	2.32743	2.74132
CDK8	5.6061	4.54139	7.71725	1.99552	5.7408	4.22734	6.53917	4.36506	4.31663	7.58571	3.55472	1.98285	3.91435	7.12538	3.60545	2.90283	6.71477	4.61704	5.46635	7.06898	3.61283	6.18652	8.05469	5.94783	3.02654	5.24581	5.13565	4.60061	4.1676	4.38636	3.93984	4.83176	13.1204	12.9394	12.806	6.15738	5.6559	9.96215	3.92349	4.44772	5.13047	8.22827	3.47766	3.33401	4.96187	4.61023	3.02294	7.64341	3.22359
CDK9	9.39084	15.593	20.8243	17.8333	20.1603	14.5952	12.8307	10.395	17.8654	11.1565	13.8127	24.4791	15.8339	14.9051	16.5107	20.7386	15.5338	18.4855	14.3216	23.8628	24.9226	14.86	17.3378	10.5974	19.5658	15.4336	19.848	20.5856	22.2914	25.1917	13.7558	14.6241	12.5022	12.768	9.82819	22.0309	15.8388	10.5952	18.6467	18.6823	13.69	17.7727	22.7636	17.8299	14.9449	13.2756	20.9852	10.0904	18.6645
CDKN1A	1.36822	7.82697	0.273822	4.01423	0.380069	1.95923	4.98443	1.98931	4.9309	1.76123	2.12479	2.17027	2.04228	39.3884	2.61078	3.65715	1.76369	9.537	2.29338	0.711845	3.39732	4.30124	1.33495	2.8599	8.52813	1.63906	2.60736	3.45618	53.5506	3.36355	4.91133	6.03967	1.73894	1.96923	1.27691	3.72761	0.05511	0.738461	5.10308	2.67195	11.6301	1.09005	1.4953	2.07925	0.987663	0.772997	3.5292	1.37785	13.0287
CDKN1B	23.0905	23.0007	49.3612	24.7261	32.6838	34.9086	19.379	38.7841	32.6649	46.0477	24.7055	17.7452	17.72	38.1828	23.5606	34.4602	20.7494	21.0761	27.8838	62.1926	11.4759	18.6464	41.0226	40.1806	28.6848	69.3263	17.0388	13.811	39.1779	23.9724	36.4449	30.6525	54.0737	94.1879	53.5604	61.032	37.2118	72.097	57.2773	63.5068	32.0738	43.7173	51.5776	49.3551	64.7923	66.2879	61.0885	41.6611	33.7061
CDKN1C	4.53813	5.71278	17.0007	15.2404	18.4806	9.1271	1.55096	4.43582	8.22506	14.3417	4.03844	19.8135	5.66403	11.0308	6.27173	7.27752	4.32119	6.56089	5.88864	9.59612	10.0859	5.41611	10.0672	11.7263	17.4501	5.72303	8.09924	7.45783	12.4094	8.51736	5.14961	9.21003	11.7049	3.56592	12.4389	0.4942	1.17475	20.3652	2.67923	3.12217	12.4961	12.3076	6.60541	3.51531	2.3727	2.18762	3.37587	12.1529	4.0938
CDKN2A	0.048206	0.144189	0.014946	0.083104	0.026788	0.150194	0	0.128307	0.147941	0	0.09797	0.19971	0.087243	0.106884	0.04952	0.139437	0.055448	0.103805	0.148679	0.060753	0.112464	0.061389	0.008442	0.099755	0.153962	0.125379	0.178647	0.203704	0.232985	0.102548	0.288485	0.175563	0.011003	0.035428	0	0.118058	0.191754	0.019046	0.414848	0.827505	0.01236	0.011614	0.52869	0.556814	0.257321	0.444803	0.692336	0.036561	0.249133
CDKN2C	1.26201	1.96788	0.845671	2.92239	0.474201	0.93632	1.00286	0.878131	2.01773	0.478188	5.97028	1.42639	1.01825	3.94672	1.32774	1.73412	1.03568	2.04529	1.51469	9.86712	1.39502	1.59832	1.66537	2.16947	2.34605	6.36503	1.22368	1.70286	4.13171	1.55743	1.55232	2.95802	9.54116	14.3973	0.897913	2.30378	0.632883	2.3448	1.20892	1.18217	4.68973	4.67274	1.83781	1.7625	1.26357	1.57413	1.40948	4.2764	2.08388
CDKN2D	52.3866	43.5952	59.163	19.9389	86.1196	39.9811	65.1417	40.0481	36.3592	81.1406	29.1587	80.1051	31.6844	89.8843	35.1836	69.3463	59.0359	54.8117	45.9956	36.1696	95.566	61.8782	77.3656	50.6335	25.3025	22.9434	66.3404	62.3537	41.5236	40.6829	61.8915	94.4477	61.9837	45.3264	61.4043	28.0213	16.9223	50.6147	26.0772	28.0383	49.2054	44.7754	35.3933	37.4339	30.1902	25.0704	30.4209	55.656	17.3904
CDX2	0	0	0	0	0	0	0	0	0	0	0	0	0	0	0.01084	0.007775	0	0	0	0	0	0	0	0	0	0	0	0	0	0	0	0	0	0	0	0.072014	0.017067	0	0.011419	0	0	0	0	0	0.008066	0.0094	0	0	0.040006
CDYL	2.55597	3.55795	1.50408	2.31441	1.03081	3.80217	2.45393	3.60315	3.73624	1.86346	3.48019	2.89778	2.7674	4.60364	3.50743	3.0207	3.04335	2.80762	3.64565	4.11042	2.32566	2.78148	2.9562	3.78533	3.62551	3.35073	2.90845	2.81142	5.36245	3.36779	2.75145	2.41935	4.47863	6.55029	2.72085	2.35645	2.35662	3.74114	2.79373	3.07429	3.5571	4.80918	2.54817	2.95731	3.56539	2.96117	3.70219	3.49861	2.07135
CEACAM1	0.06338	0.226431	0.010803	0.118153	0.120115	0.068476	0.016509	0.069686	0.032363	0.047853	0.138554	0.058229	0.080321	0.029665	0.125153	0.009969	0.091272	0.171738	0.011976	0.049433	0.037122	0.038362	0.006432	0	0.084662	0.042972	0.148782	0.018861	0.015946	0.069382	0.056985	0.019198	0.007738	0.018973	0.014197	0.033026	0.130222	0	0.264184	0.093085	0.074406	0.027792	0.109357	0.072284	0.073244	0.068788	0.017377	0.04333	0.114246
CEACAM21	0.661401	0.208526	0.054863	0.07115	0.070253	0.089607	0.107727	0.058614	0.458195	0.103379	0.277573	0.131147	0.095385	0.238881	0.293002	1.05657	1.3039	0.194649	0.78185	0.132319	0.466464	0.232633	0.120536	0.052371	0.308939	0.277101	0.301438	0.277567	0.694456	0.309799	0.57982	0.319889	0.138304	0.513215	0.155095	0	0.061564	0.090035	0.143889	0.424902	0.709917	2.43963	0.504246	0.231905	0.434294	0.102872	0.529501	1.28354	0.332016
CEACAM5	0	0	0	0	0	0	0	0	0	0	0	0	0	0	0	0	0	0	0	0	0	0	0	0	0	0	0	0.013553	0	0	0	0	0	0	0	0	0	0	0	0	0	0	0	0	0	0	0	0	0
CEACAM6	0.02389	0.021812	0	0.032889	0	0	0.016903	0	0.033135	0	0	0	0.010809	0	0	0.020693	0	0.051328	0	0	0	0	0	0	0.022042	0.055973	0.027327	0	0	0.015281	0.077966	0	0	0.017637	0	0	0	0	0.019301	0	0.037087	0	0.018661	0	0	0	0	0.0039	0
CEACAM7	0.051842	0.047333	0	0	0	0	0.018339	0.017228	0	0	0	0.009059	0	0	0	0	0	0	0	0	0.00978	0	0	0	0	0	0	0.040011	0	0	0	0	0	0	0	0	0	0	0	0	0	0	0	0	0	0	0	0	0
CEACAM8	0	0.004832	0	0.122918	0.015545	0.021357	0	0	0	0.037729	0	0.028939	0.050626	0	0	0	0.024352	0.150251	0	0	0	0	0	0	0.009417	0.087091	0	0	0.116248	0.020794	0	0	0	0	0	0	0	0	0.067801	0	0.021713	0	0.0874	0.026953	0	0	0	0.022548	0.036916
CEBPA	2.35792	2.42195	0.727767	2.39941	1.36488	2.312	2.38077	2.87917	3.09821	0.990637	3.25827	2.10869	1.77806	3.82128	2.95705	4.04195	4.0412	3.03288	2.79868	0.846851	5.4175	4.75371	1.6572	3.72753	3.80725	1.17011	3.7078	4.34056	4.46818	4.48896	4.98986	5.5976	0.686434	0.380796	1.43219	0.194488	1.0974	2.35989	1.92488	2.72671	1.27736	1.73188	3.06834	2.68796	2.57911	1.81329	2.50595	1.35376	2.15525
CEBPB	3.69308	7.42767	1.61605	5.44177	0.820622	3.55971	3.92107	7.69494	5.02398	1.27237	6.2961	6.22167	3.05582	9.24331	3.13174	7.86547	2.85831	4.30988	1.65986	0.568445	3.48787	5.06015	1.16069	6.25894	6.85484	0.769122	2.8717	3.98493	11.8188	4.54658	6.34349	4.6311	0.60261	0.337564	0.342391	1.07527	0.29673	0.975302	1.68042	2.20886	2.8666	1.89798	2.25428	0.935882	1.36093	0.92655	1.91177	0.769399	6.6704
CEBPZ	8.64591	7.55725	14.6319	5.54306	12.3988	9.28244	7.81954	9.63954	10.2383	11.7657	8.72393	3.75936	6.46743	8.5085	9.20092	8.49179	8.91727	5.73991	11.5068	16.1748	3.60175	8.32397	14.4765	9.45027	9.51815	14.9486	6.28591	7.08935	9.87714	9.40968	11.5936	7.64213	19.8211	22.0738	19.0372	12.148	10.2881	22.451	8.46522	9.52701	9.41767	16.2213	5.26883	7.84306	11.3536	11.8257	8.76688	12.9687	5.65573
CELSR1	0.148488	0.217972	1.17809	0.019442	0.840962	0.053272	1.21474	0.067527	0.110939	0.349863	0.110014	0.134845	0.115979	0.336749	0.05749	0.078937	0.152574	0.218719	0.169937	3.75978	0.15413	0.921016	2.36425	0.106298	0.111171	7.36057	0.126008	0.100441	0.865703	0.114452	0.088048	0.10926	2.47388	10.5171	1.24512	0.546945	0.027245	0.477082	0.02037	0.023548	3.03938	1.35305	0.023569	0.008339	0.048753	0.016724	0.03072	0.653533	0.045301
CELSR2	28.9488	29.201	24.537	9.61609	15.1814	32.2265	44.0864	38.2402	21.3341	20.0817	13.5331	46.4626	31.0367	20.4674	35.1667	11.4485	23.7196	23.1629	36.3835	21.1442	54.9766	46.8481	25.1942	31.9543	19.1792	27.8202	28.0383	29.5151	10.1204	21.6438	5.23769	8.50826	17.1833	39.4153	13.672	6.21316	10.3467	7.81058	13.9026	12.6349	15.5623	13.0613	6.15442	13.4076	12.7219	15.7183	12.8202	11.4903	2.35057
CENPA	0.071117	0.348708	0.504853	0.136007	0.382264	0.154496	0.534229	0.371145	0.29774	0.587593	0.422661	0.47414	0.398435	0.42701	0.178111	0.115596	0.268279	0.266448	0.383045	3.85705	0.495578	0.469373	0.819928	0.276998	0.302568	2.31215	0.196843	0.384555	0.554697	0.206947	0.103153	0.09909	4.93443	10.0522	1.14049	0.273884	0.307992	2.266	0.310697	0.399604	3.94319	3.42485	0.221514	0.802889	0.775686	0.256354	0.785936	2.97975	0.157813
CENPB	16.1784	23.6824	39.538	83.1556	54.9796	20.2472	23.5212	21.7581	30.9291	29.1186	59.9609	64.3231	20.4465	44.3621	18.8832	51.3823	22.5603	41.6527	23.7922	43.453	50.2949	36.2122	32.8824	33.7386	57.2313	29.41	42.009	48.085	45.6477	34.3034	50.8483	51.5647	56.6096	37.8365	23.1476	13.8955	16.1018	36.058	23.2007	27.8621	45.2125	44.7161	43.9512	30.1455	29.4405	20.2193	33.4513	32.4357	48.9479
CENPE	0.169511	0.098642	0.33198	0.094009	0.142317	0.135721	0.287787	0.112667	0.046971	0.115375	0.05791	0.013995	0.13482	0.234644	0.124645	0.035392	0.230002	0.087687	0.236829	3.07688	0.100633	0.347974	0.616332	0.113233	0.100107	1.13253	0.092949	0.093682	0.176212	0.131441	0.192887	0.100944	1.35331	4.61297	1.09551	0.079191	0.032782	0.910347	0.049294	0.045073	0.505234	1.62698	0.015886	0.016861	0.146692	0.130614	0.010074	0.688839	0.001954
CENPJ	1.43114	1.4872	4.63014	0.773272	3.2189	1.60786	2.25252	0.658146	1.47707	1.07571	2.36273	0.796681	2.07292	1.78943	2.36502	1.15892	1.23882	1.38364	1.74457	8.02264	0.885801	1.97957	4.12209	0.689337	1.17044	3.14066	1.38346	1.21316	1.22778	2.88239	1.05832	0.548723	2.64633	3.73187	3.93879	3.94632	4.14518	3.45566	2.2698	3.36467	1.22571	5.22872	1.5718	1.66946	2.58837	2.72129	2.10774	1.64143	1.80464
CEP104	2.75494	2.94311	3.57504	3.42075	2.09783	3.39348	3.15633	2.53366	4.63146	2.3844	3.9984	3.47586	3.3855	2.07208	4.10459	2.13015	3.414	3.6284	4.73055	3.98202	3.63464	3.66766	3.88959	3.04586	5.78552	3.2505	4.14333	4.1774	2.27229	3.96383	2.00719	1.32707	1.94527	2.0458	3.56358	6.18415	4.72854	2.42166	4.11601	4.0202	3.23161	3.47839	2.25978	4.2734	4.71401	5.53986	3.64914	2.15443	1.9399
CEP128	0.250477	0.390525	0.548462	0.182132	0.39098	0.326101	0.376677	0.193954	0.505155	0.271407	0.369132	0.104675	0.300216	0.412648	0.247708	0.100422	0.463309	0.484983	0.448012	1.35867	0.207265	0.445065	0.655514	0.175186	0.417395	0.912306	0.254746	0.29751	0.406536	0.316676	0.220588	0.160415	0.857115	1.08117	0.62408	0.523483	0.47201	0.506328	0.526837	0.392454	0.597568	0.910656	0.287639	0.341014	0.496648	0.417425	0.323315	0.430683	0.086258
CEP135	0.309974	0.342027	1.87894	0.237248	1.18571	0.323506	0.388926	0.314322	0.350368	1.73582	0.455714	0.055364	0.281997	0.700074	0.316879	0.199098	0.266227	0.254848	0.351905	2.1528	0.133651	0.421575	1.738	0.30337	0.409203	0.861693	0.222154	0.300349	0.421171	0.355995	0.251378	0.113881	1.28935	1.84556	1.17911	0.344801	0.434287	0.979572	0.309876	0.41568	0.492905	1.15476	0.167529	0.361663	0.340652	0.738123	0.296081	0.54457	0.211779
CEP152	0.109758	0.229138	0.246252	0.191726	0.187876	0.230862	0.105471	0.066948	0.309473	0.048229	0.294479	0.065073	0.241231	0.124756	0.198186	0.108783	0.076495	0.168129	0.193818	1.5467	0.058243	0.129467	0.323711	0.067896	0.335964	0.244542	0.119106	0.157121	0.332117	0.202799	0.171992	0.085623	0.496477	1.12627	0.324392	0.924379	0.349627	0.207933	0.195809	0.201223	0.206349	0.713338	0.220597	0.142794	0.205813	0.177588	0.184447	0.201599	0.15925
CEP164	0.891284	1.56301	2.76052	1.63127	3.15147	1.10344	1.23663	0.570888	1.52759	0.84111	2.26644	1.89359	1.98214	1.43322	1.67197	0.809006	1.49515	2.14459	1.06789	4.05446	2.03754	1.41361	2.5848	0.577468	2.23955	1.47468	2.10832	2.27912	2.09739	3.51436	0.828579	0.745362	1.00707	1.11864	1.32226	4.24366	2.81177	1.01049	1.98026	1.65715	2.92441	3.09546	1.71475	1.81576	1.47269	1.62915	1.72175	1.00508	1.6216
CEP170	5.67539	3.82614	24.9548	1.56438	10.5167	5.17063	6.52887	6.50213	4.92382	25.8395	2.04794	1.61707	4.40564	9.73811	6.12708	1.89834	4.56462	2.92497	6.46163	19.4081	2.31073	5.73094	26.5834	5.42607	3.97257	26.5162	3.55676	3.57039	3.87734	3.89278	2.43943	1.75334	19.0417	26.454	31.7428	11.7712	7.91241	22.8197	7.26362	7.98837	9.68753	13.4394	3.37094	5.65029	9.81963	8.91408	5.41944	12.6345	1.92898
CEP19	3.22091	4.16362	4.79396	0.940921	3.14201	6.54926	3.46484	4.03157	4.05115	3.36559	2.95987	2.95612	3.68572	2.47221	3.97634	6.01067	3.75042	3.23693	4.76951	2.78642	2.99942	4.31706	4.84305	3.87377	2.78274	2.60615	3.74865	3.22713	2.12118	3.69066	4.2578	2.67502	5.5482	3.19959	8.02097	3.05232	2.79331	11.0818	2.27786	3.02457	4.38179	6.87078	1.87498	2.73805	2.97386	3.25445	2.26938	5.42723	1.70202
CEP250	4.27339	4.64977	8.56174	4.33618	9.54859	4.42409	5.70703	2.68903	5.38149	2.34725	5.3998	5.68046	5.32971	5.57453	5.12769	2.343	6.03107	5.6024	4.42082	9.42816	7.5362	6.59427	6.16314	2.64725	5.15168	4.0675	6.56867	6.11507	5.35492	4.89218	1.87954	1.24959	3.41271	7.65207	4.4034	7.79079	7.50564	2.23397	4.80785	4.15619	4.5235	7.22764	3.88363	6.82991	4.8362	6.97931	2.97779	1.86569	1.64731
CEP290	2.37846	2.33731	5.34551	1.26527	3.12369	1.8256	2.00503	1.58108	3.46585	1.44019	2.00644	0.397465	2.41278	1.33836	2.12886	1.34444	2.59663	1.84134	2.26264	5.04209	0.560253	2.28457	4.86511	1.01295	2.5429	1.95202	0.992995	1.32351	1.21253	2.62146	2.78123	0.918808	2.03693	2.21102	4.63996	2.69868	2.41448	3.89678	1.35601	1.32058	1.03466	4.34581	0.965779	1.03455	2.42827	2.58107	0.93824	1.37658	1.36393
CEP55	0.039152	0	0.235766	0	0.122695	0	0.068028	0	0	0.174789	0.02399	0.000276	0	0.351507	0.030028	0	0.017158	0	0.020232	3.98559	0.00347	0.062098	0.502889	0	0.018185	1.24263	0.04448	0.030423	0.349279	0.025213	0	0.019512	5.56958	6.15221	1.57413	0.06695	0	2.26797	0	0	2.25405	2.88044	0.03079	0.032018	0.147903	0.013109	0.014678	1.82151	0
CEP57	2.54124	2.36707	10.6337	2.02468	7.82962	2.86219	2.54273	2.84283	2.95584	7.70563	2.79784	1.02673	2.28344	4.47258	2.55625	2.77006	3.46957	1.99458	2.79431	11.3417	1.28085	2.6947	8.82954	2.81751	2.65545	9.2077	2.14069	2.02396	3.66807	3.69434	4.39206	2.48287	11.191	10.7053	10.0079	8.20005	5.45944	12.106	4.40477	4.43314	4.95931	7.73271	3.87797	3.39681	5.18681	5.00927	4.2146	6.1611	4.39285
CEP57L1	0.989403	0.473625	1.36811	0.363291	1.05091	0.674818	0.708935	0.800207	0.652043	0.874776	0.719109	0.206957	0.661703	0.604961	0.617457	0.780749	0.661935	0.537615	0.87022	1.76761	0.242017	0.683114	1.51024	0.84616	0.585971	1.21559	0.408387	0.559883	0.650495	0.719056	0.947363	0.742975	1.12468	2.11704	2.01993	1.12619	0.729279	1.49334	0.672322	0.812116	0.634888	1.41937	0.501571	0.447253	0.713631	0.832809	0.601668	0.837421	0.493029
CEP63	2.6934	2.67232	4.18654	1.59615	3.00126	3.08637	2.66587	2.50298	2.55283	2.77568	2.04208	1.64654	2.61193	2.03278	2.80659	2.05194	2.24759	1.92157	2.29867	3.4864	1.34384	1.89789	3.07847	2.13744	2.06792	2.78386	1.97725	2.04409	1.70043	2.57707	1.46104	1.34296	2.86216	3.22024	3.25708	3.50767	3.47531	3.23628	2.96053	3.60043	2.28975	3.74423	1.69091	2.73533	2.94077	3.28455	2.32361	2.50379	1.37503
CEP72	5.91653	7.4255	3.35488	3.41869	2.60317	8.23662	12.2682	8.69622	9.29017	2.60177	2.99648	17.2585	13.9127	3.52542	10.9873	5.61225	4.05658	6.50873	12.5817	3.6666	15.2473	11.7534	4.18734	7.9306	10.2722	2.56479	11.2473	13.151	2.39822	6.24102	2.55748	2.29108	2.15142	3.50056	2.79841	2.93628	4.90264	2.17648	4.46659	7.10357	2.50025	3.19938	2.83864	6.20972	4.53988	6.08279	4.81906	2.15156	1.54282
CEP76	1.86473	2.04797	2.41081	0.844446	1.85331	2.79519	1.66137	2.42371	1.7754	3.15374	1.4705	1.32611	1.95579	1.48937	2.21349	1.92854	1.59781	1.57513	2.6256	3.03112	1.6627	1.8207	2.24712	2.31433	1.73854	3.01157	1.67652	1.47506	1.46002	2.14292	1.68855	1.59227	3.3142	4.40691	2.09076	7.3532	7.36186	2.47646	15.0102	18.9072	2.21513	2.44096	3.19589	15.074	31.8127	16.1838	11.4888	2.83772	1.62606
CEP89	1.36208	1.55079	7.40486	1.91622	8.43651	1.44033	2.01304	0.895121	1.725	4.38688	2.03291	1.25666	1.51193	3.6734	1.62979	1.38112	2.2165	2.72261	1.82709	9.54125	2.42884	1.94819	7.7868	1.04413	2.07447	6.17993	1.66216	1.83718	4.19242	2.14791	1.12028	1.35968	8.48631	10.1102	4.73049	5.25748	2.8233	4.08022	2.61121	3.17958	5.34222	6.89926	1.41267	2.87028	2.60234	2.23408	3.43024	3.90189	1.74937
CEP95	1.88321	2.80823	12.5458	4.73002	11.2257	2.68176	1.96577	1.36121	4.47933	3.19331	4.40366	1.40418	4.0052	3.34922	3.28943	2.94609	2.92199	2.96082	2.47047	23.6837	1.61849	2.30995	8.59429	1.07707	4.73093	11.5872	3.52501	3.14341	6.58662	7.261	3.00691	1.4858	5.52729	6.89018	5.0572	16.2869	8.87688	4.77098	5.66868	5.14118	3.38296	10.3658	5.82484	4.17689	6.05563	6.04654	5.5598	2.78306	6.50463
CER1	0	0	0.097706	0	0	0	0	0	0	0	0.064656	0	0.048067	0	0.040741	0	0	0	0	0.012762	0.049436	0.033746	0.027783	0	0	0.041485	0	0	0	0	0.04334	0	0	0	0	0.37754	0.448142	0.094019	0.214584	0.247783	0.082464	0.339328	0	0	0.688676	0.344703	0.118677	0.030351	0
CETN3	2.41475	2.27624	7.8226	4.00536	6.73691	2.42425	1.7069	2.21062	3.37139	3.70465	4.2318	0.877054	1.61354	3.83884	1.497	5.1561	3.87584	2.92093	3.44273	8.5739	1.28851	2.65155	5.2299	3.47284	4.74558	5.75801	2.0769	2.28294	4.31576	2.56786	6.89398	5.5032	9.17066	6.92059	5.16042	2.53839	2.98338	14.4688	2.30226	2.50704	3.706	6.43403	2.90272	1.76251	2.70216	2.30545	2.29608	3.57941	3.211
CFDP1	34.7089	26.6698	82.0803	22.5421	96.5208	33.5649	31.606	24.2847	46.4372	45.0119	30.2983	25.2908	18.7084	57.3678	28.9269	48.1088	49.1084	29.2402	39.1217	99.427	28.1096	31.9151	89.4655	24.8694	32.842	63.7845	37.8213	32.9201	46.4	32.1619	46.5362	40.4906	117.784	77.6014	63.6252	39.7826	28.5205	93.2277	25.8891	38.2468	48.659	78.1073	27.3077	32.0455	27.7044	26.8842	31.1531	44.2001	20.8048
CFL1	88.1543	83.3579	129.648	62.7544	133.028	89.8338	97.41	82.266	74.2241	193.712	72.8289	152.819	62.8044	124.142	75.9474	136.355	98.1384	83.9049	77.2771	118.892	141.078	99.7487	130.495	94.9797	65.3682	156.243	120.607	108.59	97.6335	85.9475	86.3767	130.216	190.863	145.069	155.847	69.0789	54.9624	198.373	87.231	95.7306	144.774	129.634	106.47	113.34	96.3751	59.6953	92.3124	175.556	78.1729
CFL2	25.9641	20.142	9.89551	26.855	7.12284	40.4964	9.33564	24.9556	33.2546	11.9963	17.4083	15.8841	19.4056	10.1504	24.4047	27.7645	25.1436	24.1274	34.1559	12.7589	11.9	14.5748	10.4774	41.5992	34.5663	22.1392	21.5874	17.852	12.6136	33.8205	33.2262	33.0533	13.1108	19.2977	17.5664	9.74203	30.1133	17.4113	30.092	39.7628	13.2842	14.4411	26.6156	31.1944	32.4654	29.1409	29.0352	18.182	15.6868
CFLAR	0.676347	1.19487	0.922918	1.67103	1.02708	0.980773	1.09698	0.708977	1.87887	0.576894	2.76419	0.771279	1.56262	1.97717	1.3696	0.804462	1.17565	1.55661	1.35206	1.28926	1.06352	1.52334	1.40788	0.813514	2.10358	0.857645	1.50846	1.70275	3.62938	1.91443	1.22355	0.829814	0.866251	1.20157	1.40029	4.83284	4.30113	1.07159	3.47733	4.23357	1.49662	1.86596	2.19468	1.92378	2.97256	2.98869	4.05562	0.941387	2.32118
CFP	0.047062	0.09481	0.243288	0.262977	0.546651	0.066382	0.089647	0.037232	0.214584	0.134288	0.256962	0.242452	0.172241	0.158477	0.217738	0.318523	0.257427	0.211026	0.118918	0.213196	0.182643	0.057739	0.117593	0.068767	0.181776	0.121126	0.284854	0.231022	0.307027	0.401813	0.408846	0.125061	0.153124	0.104936	0.119866	2.23096	0.399417	0.096675	0.288018	0.372777	0.152036	0.159847	0.463299	0.2687	0.184101	0.221767	0.260803	0.084876	0.634787
CFTR	0.065673	0.068328	0	0.013144	0	0.066363	0.14921	0.06852	0.117388	0.006438	0.114172	0.08756	0.220777	0.006262	0.064913	0	0.073569	0.08176	0.08662	0.020295	0.043707	0.053688	0.024497	0.069846	0.233333	0	0.107585	0.131921	0	0.264902	0.182136	0.018648	0.044505	0.006953	0.399411	0.015996	0.045184	0.298104	0.022622	0.056145	0.254484	0.217578	0	0.046744	0.080264	0.049943	0.056017	0.070629	0.01333
CGN	0.252081	0.60374	0.358037	0.83046	0.477631	0.764528	0.1306	0.185648	1.18885	0.238609	1.04524	1.04002	0.97969	0.532979	1.09756	0.354304	0.987741	0.755433	0.845994	0.37608	1.01359	0.417832	0.497243	0.400769	1.75568	0.113539	1.04127	1.27608	0.828153	1.57183	0.475531	0.386322	0.224382	0.179401	0.519189	3.42438	3.38128	0.311809	1.7608	2.44124	2.6841	0.988842	1.60471	2.43275	1.5363	2.46518	1.8047	0.402408	0.761581
CGNL1	1.61057	4.92259	1.01637	9.19838	1.06718	2.59591	3.06646	2.62389	9.56072	1.1959	12.3046	2.55248	1.79844	8.71756	4.10963	1.08167	5.18778	7.91667	4.92509	1.28295	4.74089	5.88447	3.68266	2.25618	13.6613	1.17744	6.89689	7.82744	14.0734	5.00982	1.97895	1.73799	2.29147	1.25707	1.01369	1.06709	0.904626	0.884862	2.26642	3.03241	11.8715	2.52827	1.91376	2.18592	3.50823	2.1769	2.28541	0.975063	1.42864
CGRRF1	3.78631	3.61528	0.909622	4.31835	1.38694	3.82568	2.10875	3.20201	5.05261	1.12642	6.67608	1.86359	2.17103	2.80978	2.89614	4.95259	3.36365	3.2125	3.50249	1.48366	1.90939	2.32282	1.3902	4.46406	4.24209	1.99601	2.71278	2.96227	3.93696	3.93133	8.12359	8.28853	1.5349	1.92858	3.45124	4.60543	3.72836	3.21631	4.37336	4.56146	2.2302	2.8363	4.11116	3.73181	3.78424	3.66916	5.1642	3.04771	4.43326
CHAF1A	2.63979	2.93925	4.90495	2.88402	5.17465	2.38955	2.08852	3.14073	2.66753	2.33829	1.94306	4.26595	2.08843	1.72121	2.55661	3.86504	2.17012	2.36976	1.59198	10.9974	2.88783	2.23814	4.14015	2.42781	2.38644	4.35843	2.12677	2.25115	1.08647	2.25227	1.65893	1.61	9.61211	13.4134	3.84293	2.60822	1.66104	4.27398	2.14347	1.77677	6.99133	7.44501	2.78556	2.29443	1.61405	2.52131	1.88262	4.03804	1.22941
CHCHD2	74.5237	66.6103	57.529	68.6797	80.8707	78.0401	67.4039	67.3618	73.2543	58.3034	74.6719	78.6274	39.5195	61.6536	54.4657	249.118	87.3316	56.1854	54.5225	65.8491	69.095	61.5319	57.9454	73.1677	69.7876	91.2663	60.6674	57.1984	83.1644	64.7486	217.214	207.934	115.42	80.2403	61.144	48.0977	46.1533	139.628	68.3663	73.9105	85.5226	80.9201	97.3601	66.1786	71.5669	52.0006	105.06	77.4429	102.627
CHCHD3	8.60866	7.88344	39.5068	6.05921	33.4893	10.6905	9.0698	8.55671	7.40633	43.916	7.91316	9.95555	6.68781	30.1233	7.90577	10.2065	11.6692	8.55353	8.18368	43.5096	11.107	10.6702	24.9606	10.1291	8.78975	59.8034	11.496	9.8766	47.9383	8.42009	13.4131	14.4505	42.7915	52.8416	23.0332	14.6274	10.9904	38.7824	11.643	12.144	59.1671	31.7932	7.72094	13.3946	12.3765	9.48143	13.0588	47.4886	6.83833
CHD1L	6.54814	6.10952	1.97578	10.7282	2.25877	9.41178	5.1394	4.23079	8.78222	2.41887	10.2383	6.81424	7.14188	5.63457	8.87767	3.47381	7.37068	7.79747	8.35581	6.56721	6.16597	5.71018	3.75026	6.03724	9.57414	8.62194	9.31294	9.2765	8.54581	13.1894	3.21813	7.13523	6.78366	8.54627	2.4446	14.133	13.8236	3.61427	10.4717	13.4521	5.53846	6.593	8.36761	10.9486	10.701	10.6018	11.3096	6.38016	6.64504
CHD3	22.5212	22.9777	127.524	14.7134	150.985	23.6284	46.263	19.7729	22.2427	58.3723	28.2741	31.1564	23.8059	49.8197	27.6148	17.0962	35.7837	25.4068	34.0838	105.95	45.9487	43.3194	96.4571	20.1577	18.9154	54.1345	39.9328	38.2503	21.433	30.5102	13.6415	12.9214	65.0483	63.5156	44.8295	28.3564	19.9505	29.331	12.8605	19.6841	30.3889	50.1089	7.84974	20.3415	18.929	17.6804	12.6911	23.6951	9.75547
CHD4	15.1847	16.759	23.285	15.1965	15.2406	16.8061	16.4333	17.0819	22.7387	22.8269	21.5833	13.107	15.5709	15.5301	22.1519	7.38995	16.6076	19.8132	21.3339	40.2453	19.7084	19.9516	31.7367	16.581	25.8695	46.7042	17.7222	19.9328	14.01	20.6639	7.41559	5.62297	61.2035	68.1253	35.7153	27.0043	28.3706	33.2914	27.2995	24.276	47.9563	41.768	18.4519	26.5884	28.9458	25.6446	22.8475	35.6015	8.81198
CHD5	20.1325	23.2293	22.665	8.69464	30.2172	24.3672	35.4195	23.175	20.1393	13.5182	11.0072	42.9942	34.2618	16.8653	26.4194	14.6584	18.4188	17.2679	17.1289	10.2788	35.3691	30.2404	21.4769	19.6555	10.3798	3.23411	24.4344	24.811	5.54845	20.2621	3.57356	6.53634	4.32507	6.48873	11.7981	7.83196	7.49524	7.92067	6.00163	5.58119	6.19066	11.6805	4.83287	6.95679	5.95103	9.7021	6.70746	6.24384	4.36999
CHD7	0.762282	1.49348	1.72328	1.67158	1.13715	0.897144	0.843444	0.461553	2.53516	0.351011	3.76192	0.560687	2.04486	1.03644	1.35487	0.220783	2.97254	2.11103	2.20981	17.0128	1.21102	2.1473	6.37917	0.818997	3.8592	6.78446	1.30882	2.1031	2.70689	2.28934	0.49911	0.45144	7.14789	15.3133	15.3309	25.1967	21.665	9.55396	12.1513	11.6634	12.0517	19.4595	6.89574	10.4866	20.0986	18.281	7.25321	8.44921	3.28851
CHD9	3.67369	3.65478	6.12635	2.16779	2.70399	3.37417	4.3206	4.9476	4.9974	3.99975	4.55161	0.644939	3.58414	2.68118	4.88793	1.30622	3.38485	3.29904	4.40707	9.66656	1.1254	3.78609	9.53923	4.01052	4.58771	9.12529	1.83644	2.57594	3.08869	3.69564	2.8631	1.26787	7.20379	11.3158	14.9696	10.5344	12.0218	12.6265	8.3286	8.25896	5.51916	8.28304	4.35017	6.4171	12.0877	14.6802	6.57671	6.52241	2.70969
CHEK1	0.363202	0.235859	0.828251	0.466379	0.631962	0.219936	0.361306	0.235743	0.436375	0.778338	0.454395	0.285148	0.266395	0.509596	0.241101	0.406824	0.325103	0.274361	0.36341	2.71058	0.375548	0.348857	1.09719	0.28516	0.633755	1.76978	0.303863	0.327568	0.571076	0.346814	0.96316	0.545874	4.55357	8.71657	1.825	0.362573	0.201854	2.42065	0.143118	0.262072	2.34968	2.64264	0.238373	0.162973	0.296537	0.169954	0.256508	2.90273	0.38972
CHERP	5.66252	7.89762	18.5882	4.54947	13.1948	6.27738	8.93138	7.95167	7.47135	16.4973	7.373	10.8299	4.36028	15.1118	6.01568	4.73696	7.16727	7.07291	6.70951	19.5558	10.1437	9.4709	16.8093	8.19292	7.73747	15.8886	8.11342	7.4769	10.396	7.11686	4.65676	4.96771	13.1677	13.3859	12.5615	11.1975	6.61876	12.0989	9.57653	9.14864	16.3458	14.6615	8.94268	9.90297	10.2777	9.84542	10.924	10.8834	6.34814
CHFR	1.17929	1.80307	4.89503	1.86296	4.22809	1.40438	2.05251	0.592007	2.04893	3.66773	1.91987	2.19222	1.70214	2.58293	1.86177	1.13344	1.54449	2.09417	1.1128	3.653	1.76344	2.01571	3.81365	0.766663	2.17329	2.56874	1.79964	1.83136	2.72788	2.70344	1.56653	1.29545	3.73225	2.42113	3.53373	2.03054	2.36099	4.55156	2.82386	2.03204	2.4039	4.17061	2.28597	1.86261	2.18703	2.25856	2.37673	3.30834	1.73086
CHGA	42.5012	74.8024	29.478	16.4878	32.3849	104.59	59.799	78.2868	75.692	25.7608	18.4489	214.564	69.3381	72.7259	69.0385	99.6721	15.2898	27.1231	18.7346	15.7649	48.0527	38.7902	27.2189	42.3437	14.853	10.4453	41.1037	32.7665	17.5259	16.5259	14.532	23.8149	17.0728	7.98094	13.8567	5.19049	0.743287	19.7068	1.38847	1.25954	29.2999	29.8485	4.40505	2.79676	3.90084	1.56996	2.68245	19.4215	0.734054
CHGB	42.6972	43.3504	31.6181	4.94268	30.9021	62.3118	52.7261	53.6915	32.6951	32.0225	28.1482	46.5143	41.198	63.7097	42.6976	38.2952	79.0012	31.0529	94.7444	19.4873	77.6194	77.4012	41.207	39.9171	13.6297	14.1962	61.9629	51.774	9.43231	30.791	17.1918	37.2951	18.0449	16.238	17.9831	221.698	299.582	20.9289	342.662	410.951	16.9557	30.9973	251.743	448.104	465.179	382.819	315.782	19.481	81.8729
CHI3L1	0.970525	3.00508	0.017523	6.43271	0.058408	1.3401	0.793421	1.21381	3.34732	0.012762	3.84462	2.52824	1.53012	1.75183	2.3994	3.76112	1.34113	4.60082	4.33555	0.060482	6.89834	2.49146	0.369842	1.86116	7.12032	0.323555	4.90834	7.64109	4.68912	3.32899	2.80785	3.77288	0	0	0.075308	0.116841	0.091409	0	0.152277	0.250684	0.250713	0.162107	1.02895	0.281356	0.064658	0.377091	1.35564	0.103688	0.815101
CHIA	0	0	0	0	0	0	0	0	0	0	0	0	0	0	0	0	0	0	0	0	0	0	0	0	0	0	0	0.010748	0	0	0	0	0	0	0	0	0	0.008216	0	0	0.01081	0	0	0	0	0	0	0.010515	0
CHIC2	3.79198	3.36217	5.74297	2.5037	5.76128	2.87273	4.73745	3.30098	2.8992	5.89212	3.64456	1.30583	2.76023	5.32791	2.67654	3.03194	4.02827	2.94793	2.94703	11.7846	2.15599	3.86022	5.54549	2.50127	3.27956	8.27989	2.54121	2.80544	6.53585	3.37761	2.85373	6.44922	12.8541	12.6116	6.83103	6.56516	3.80613	8.84727	4.7466	5.26921	7.19019	6.98582	3.45825	2.611	5.02048	3.65821	3.75857	5.88797	3.64105
CHMP4A	17.4377	12.1798	17.0787	24.9732	21.138	18.7468	13.653	10.9081	19.3778	11.3791	20.8515	21.8208	11.1776	14.5619	14.7198	41.4266	22.3791	19.1852	14.8716	16.5066	19.5567	16.5078	14.1985	16.7519	21.0237	11.8932	27.6637	23.3023	17.0545	23.83	46.132	52.3993	17.1503	12.0145	10.0553	11.1519	14.0637	15.1582	12.6796	15.7953	12.5741	17.15	18.4848	15.2098	12.1066	8.36966	15.8464	14.5008	20.1339
CHMP4B	86.642	69.7455	62.0778	67.4835	70.207	84.7331	73.9997	71.2911	84.4757	59.8198	111.386	107.841	58.568	67.9048	71.6658	121.455	102.964	74.3755	80.1422	57.4131	90.9983	72.5053	68.4324	74.7358	61.2038	71.3395	94.4447	79.309	57.8563	76.2329	83.9533	97.5637	76.4883	53.0313	52.9559	58.0506	55.2771	76.7097	47.2552	63.5198	54.5501	83.9275	59.0536	71.5496	61.4834	51.3112	62.341	75.6632	47.8454
CHMP5	28.0626	17.6695	34.0824	18.3422	31.6626	28.6751	22.7565	27.5905	25.3801	30.4879	18.6929	15.6665	17.2695	27.3892	18.492	53.852	29.6557	18.2622	25.1756	28.7001	16.4079	22.9589	27.9443	27.221	16.8288	28.4012	22.6268	19.6512	25.1169	20.1546	71.5363	64.2512	34.1528	23.5854	26.1629	15.6537	14.3722	56.0436	18.1328	27.5094	15.3474	24.586	21.4709	20.4007	27.4128	17.3033	19.6825	23.2348	19.6779
CHPF	12.8848	15.1448	15.9881	14.0303	14.3468	11.3043	22.7847	17.7137	10.115	21.5191	12.8575	33.9134	7.84913	41.2427	9.46745	9.31197	16.2582	18.0356	14.0005	12.2778	41.1797	32.9716	17.1756	23.4317	15.2586	18.0465	19.7883	22.0278	52.8961	9.70328	8.49052	14.845	10.5164	12.179	11.674	8.0342	6.60364	10.8323	14.1401	11.0455	29.6005	16.8311	15.7366	17.4419	15.8073	12.1214	19.5163	18.8392	12.6854
CHRAC1	1.38576	2.66517	1.88589	3.81762	1.38348	2.57467	0.948275	1.25777	2.74787	1.44093	1.98087	1.58817	1.33172	2.03747	1.69513	1.99756	2.23963	3.01251	2.46369	3.57418	1.78846	1.50221	1.5569	2.01592	3.92505	2.83271	2.2027	2.09803	2.58946	3.132	2.44332	1.88285	3.16107	3.48535	1.60227	1.00668	1.34482	2.10923	1.88799	1.69939	3.36299	2.66319	1.93022	1.42509	1.5371	1.47807	1.3827	2.57726	1.6196
CHRDL2	0.040755	0.12125	0.056734	0.14161	0.077956	0.096592	0.129856	0.121988	0.055757	0.083581	0.297638	0.252402	0.04014	0.311335	0.062728	0.123915	0.070717	0.173337	0.083672	0.068108	0.228349	0.297663	0.083814	0.191214	0.149134	1.0183	0.301908	0.236659	0.294425	0.013123	0	0.202011	0	0.015146	0.188586	0.023073	0.068631	0.227854	0	0.040645	0.094903	0.116496	0.093336	0.016779	0.011709	0.016227	0.075155	0.01549	0.050225
CHRFAM7A	0.020957	0.115331	0.076823	0.024439	0.011805	0.15003	0.310975	0.052092	0.204664	0.057306	0.102385	0.504307	0.114823	0.196218	0.112514	0.274779	0.018494	0.06754	0.021513	0.210648	0.195842	0.239652	0.056608	0.03921	0.019336	0.225104	0.120846	0.210271	0.169505	0.121012	0.017333	0.062243	0.071818	0.169981	0.025851	0.023892	0	0.074695	0.0334	0	0.131475	0.238782	0	0	0	0	0.031215	0.062209	0
CHRM2	1.75391	1.36617	0.905439	0.173308	0.666544	1.55132	2.34992	2.22714	0.989812	2.01701	0.188946	0.625447	0.978248	1.8611	1.03556	0.275642	0.581085	0.591989	0.780601	0.467806	0.476453	1.11705	1.03085	1.32013	0.257131	0.21142	0.54085	0.736251	0.535498	0.555966	0.905476	0.568613	0.703226	0.515326	1.05729	0.035153	0.159332	0.256438	0.137958	0.21723	0.373528	0.362992	0.127233	0.231569	0.194728	0.423024	0.121385	0.246128	0.02197
CHRNA4	3.55004	4.78017	9.09243	2.15275	10.2847	3.89239	9.38197	4.00533	2.8301	7.31648	4.07265	7.8313	3.12877	7.84084	3.18561	2.59137	2.99767	4.57681	2.39738	3.59675	6.25403	6.30415	6.0906	4.40976	3.85098	1.99916	3.7864	4.37686	4.18621	2.19325	1.09251	3.04035	2.65594	2.36423	4.0545	2.04877	1.2155	2.98499	1.4018	1.94426	2.4594	4.21509	1.42933	2.65959	2.98741	2.19989	1.12591	4.4429	0.702222
CHRNA5	0.267208	0.373644	0.624342	0.04972	0.708449	0.399229	0.239299	0.424962	0.123203	0.521662	0.173169	0.091896	0.0965	0.082747	0.230602	0.230825	0.154239	0.267652	0.273555	1.5609	0.215298	0.27742	0.666807	0.38844	0.114831	2.51754	0.239011	0.054995	0.1854	0.34106	0.24649	0.264534	4.15	3.0298	4.12529	0.353662	0.276736	4.12642	0.646876	0.396065	1.42066	1.40607	0.470271	0.9021	0.771575	0.885394	0.556648	1.90897	0.12606
CHRNA7	0.326767	0.325686	0.09795	0.027007	0.032044	0.238247	0.44185	0.618449	0.147445	0.072135	0.046951	0.229562	0.206355	0.146315	0.295447	0.192431	0.101993	0.164768	0.414764	0.187379	0.421542	0.420668	0.191357	0.279439	0.069492	0.112536	0.132669	0.252198	0.052542	0.243219	0.039047	0.18136	0.236731	0.368668	0.277652	0.033017	0.057948	0.189702	0.023242	0.018211	0.395227	0.179695	0.015014	0.103204	0.04403	0.07227	0.007206	0.188961	0.027389
CHRNA9	0	0.018584	0	0	0.022622	0.047916	0.086213	0.013529	0.028231	0	0	0.021058	0	0	0	0	0.230115	0.043732	0.020895	0.021931	0.061438	0.077238	0.05323	0.037738	0.01878	0.031793	0.083063	0.054984	0	0.015131	0.066429	0.060453	0.027749	0.059906	0	0	0	0.012009	0	0	0.047185	0	0	0	0	0	0	0	0
CHRNB4	0.02459	0.044902	1.1612	0	0.818752	0	0.14506	0.016344	0	1.6871	0.042873	0.050878	0.022251	0.726863	0.056578	0.042598	0.705254	0.079246	0.811498	0.881651	0.692108	0.6597	1.91249	0.20618	0.113134	0.792295	0.484625	0.335198	0.359243	0.125615	0.020062	0.073031	0.609526	2.68358	3.39491	0	0	3.00543	0.079467	0.081487	2.21588	2.0877	0.057621	0.122319	0.0861	0	0.036377	2.94042	0
CHST12	2.07312	3.9164	4.59474	6.71088	4.74556	3.77954	4.53964	3.9575	4.17021	3.66518	7.84195	8.39031	3.06315	8.46345	2.70883	4.41442	4.1158	4.2252	3.40483	4.28819	6.38449	5.96003	4.07739	4.48858	5.63281	4.32191	4.23497	4.713	12.2457	2.73638	3.79334	5.26612	4.79506	3.68589	3.30145	4.25868	3.03132	4.24505	4.77455	6.59371	7.25019	5.8302	11.4626	7.35626	6.69102	4.14069	8.18554	3.73915	9.2937
CHTF18	0.227863	0.73721	3.69165	1.09365	4.81053	0.54335	0.559174	0.405243	0.738336	0.886272	1.541	2.55202	0.774074	1.17071	0.625197	0.77637	0.497426	0.672862	0.427561	7.654	1.43343	0.73284	2.76495	0.390741	1.53664	2.35102	1.11566	1.26014	1.51256	1.13616	0.926464	0.90608	2.77978	2.72512	0.998366	4.7605	1.3158	1.29729	1.46862	2.12539	2.53176	4.12408	2.3423	1.53303	1.5476	1.36738	2.31438	1.18966	2.36374
CHUK	2.50071	2.3521	2.8332	2.10751	1.4644	2.764	1.92394	2.16636	2.53076	1.90162	3.04657	1.10945	2.41911	1.16441	2.34087	1.58714	3.00338	2.3165	3.74937	3.37226	1.72963	2.44294	2.23586	3.19791	2.97389	3.01444	2.81717	2.70891	1.22484	3.48269	2.68493	1.38861	1.6925	2.2156	1.87481	2.44835	2.62019	2.53796	2.09385	2.17808	2.21204	2.60552	1.65775	1.86318	2.49521	2.46589	2.10928	2.27509	0.928684
CIB1	14.1657	15.2553	2.8847	20.854	4.01796	12.585	11.9389	15.7732	15.1622	4.02036	19.4096	25.9773	13.4438	22.5129	13.6387	29.8305	20.4481	27.1727	12.9639	4.9664	29.6839	19.1933	6.85779	21.3605	21.5921	14.2791	28.2045	32.7158	47.4084	19.111	43.7745	40.0401	5.25297	6.73753	3.97832	4.79319	4.55193	5.79079	7.35412	6.8488	38.6661	11.7291	12.5178	9.31622	7.31256	4.72562	10.7072	13.4495	15.4462
CIB3	0.096921	0	0	0	0.053858	0	0	0	0	0	0.03029	0	0	0	0	0	0	0	0	0	0	0	0	0	0	0	0	0	0.034012	0.061994	0	0.095952	0	0.070587	0	0	0	0	0	0.063713	0	0	0	0	0	0	0	0	0
CIITA	2.46984	2.79066	0.437564	2.97387	0.568444	3.68676	2.11934	2.67843	3.55621	0.366001	2.64144	5.10138	2.72219	2.06239	3.31294	5.57958	2.85961	2.71248	2.22734	1.15227	3.63801	1.93869	0.844498	1.97801	2.66865	1.44658	3.26489	3.41662	2.66228	2.77976	5.71611	3.73011	1.25841	1.09774	1.3263	1.27989	2.52171	0.895994	2.77858	2.78386	2.45272	1.65802	3.36431	3.44327	2.13803	2.19511	3.14654	1.72412	2.45461
CIRBP	52.5452	55.2238	123.647	81.5502	149.065	50.3849	44.2274	41.6194	88.7192	98.9613	63.5976	76.9785	54.5139	72.7375	54.0524	67.6674	90.3965	73.1321	56.8152	151.396	79.6956	48.2807	108.117	48.6689	116.51	142.373	87.0334	92.4669	84.6491	97.9985	67.2115	75.7821	116.944	91.8571	73.0339	68.6199	109.418	100.422	105.1	90.4331	110.253	121.601	123.154	100.162	80.6564	84.5476	134.712	102.106	77.209
CISD1	21.9855	13.4052	6.44891	7.07615	6.49531	24.282	18.1275	22.193	13.7221	8.53527	9.4664	11.5891	13.9886	9.82966	15.9455	35.1841	26.0263	8.92587	18.5251	4.83301	10.4302	15.7311	8.26937	19.0497	9.27479	6.74495	14.0359	12.4474	6.84128	14.0675	34.1187	30.8137	7.52628	5.88924	14.0417	7.93023	10.9955	18.5678	13.1597	18.8527	9.19551	11.1966	13.2224	14.8256	16.0295	14.0283	16.3179	13.2093	7.15423
CISD2	14.8794	12.171	7.49493	6.06809	7.63389	16.3778	13.0349	13.7032	9.4667	11.1634	5.54221	10.5772	10.074	8.15637	10.5515	16.1444	10.3087	8.17375	11.6545	6.03358	8.222	10.9204	8.61095	13.5196	7.4459	9.37348	9.74216	9.42111	7.12897	10.3177	13.6939	19.5369	10.7797	9.73265	11.7006	10.4899	11.0173	13.1239	12.5055	14.1753	9.93137	9.33864	11.0488	13.106	14.973	12.4824	10.9238	12.2976	5.306
CIT	10.4154	14.8234	0.785083	3.67704	0.594514	12.7045	9.60824	12.0236	10.7699	1.20024	4.38899	12.2567	18.1212	4.80432	21.5816	10.008	9.36966	10.9523	10.9844	2.25909	11.0809	7.64061	2.14591	6.72518	4.66711	1.42551	10.6816	10.4906	2.77969	12.1341	6.15256	2.9835	2.07423	3.39292	1.54995	7.64032	7.01407	0.955365	5.33559	5.25448	2.92279	3.13786	2.79229	7.57859	6.30826	6.60811	3.35064	2.09148	2.32885
CITED1	1.4593	2.71895	1.42085	0.790451	2.48362	2.66262	2.30261	2.59547	2.5283	1.02294	1.55767	4.75683	2.24665	3.53233	2.03889	5.41558	2.60579	1.95876	1.68336	2.46828	4.95964	2.48301	1.93996	1.79025	1.96489	3.31472	4.17705	4.23368	6.03589	1.63459	5.93334	5.69456	2.06126	2.43519	1.73179	4.05496	1.35717	3.18879	1.88002	2.45253	2.33187	3.16948	1.86049	2.61739	5.49995	1.28281	2.21111	2.06467	1.24201
CKAP4	8.76982	7.68718	16.9716	6.68513	14.3371	10.221	11.7152	11.1127	9.30049	12.4247	10.2221	8.08508	6.84317	15.5132	8.81785	9.32382	8.31316	7.62465	8.55789	20.4135	10.6305	9.64496	18.5439	10.6131	6.96738	16.6157	6.87973	7.29415	13.0102	7.33675	4.75943	8.93349	34.8216	25.6069	22.8585	9.65691	7.19818	31.1578	9.2367	10.1052	35.7713	30.0286	7.85469	10.151	15.337	9.55119	9.98348	25.2503	7.98454
CKAP5	23.8075	19.3138	29.5664	8.91094	13.2194	24.4017	23.7151	25.4817	22.7614	34.8746	15.7433	16.0919	17.9721	21.9903	29.1789	8.2616	18.3876	17.4416	26.0584	32.0049	18.3046	22.8212	38.1126	22.7703	18.8584	34.607	20.3985	21.9143	11.553	20.2411	6.83646	6.07164	43.8867	73.5639	36.377	18.7191	26.5212	28.8231	25.4711	25.2331	25.5713	31.7054	10.6748	26.7102	28.3076	29.0132	20.0367	32.9488	4.67785
CKB	279.193	421.284	205.426	482.169	241.768	340.224	263.011	409.348	371.707	204.807	612.554	901.934	222.828	286.13	285.605	520.012	323.506	337.402	252.417	344.167	503.396	319.424	184.013	381.868	374.167	337.086	393.318	440.548	611.65	272.444	401.826	412.749	361.53	421.271	131.351	397.909	288.934	184.126	406.794	488.519	197.921	183.294	685.902	532.248	492.88	336.231	716.665	161.021	430.19
CKM	0	0.114151	0.077339	0.04252	0.694464	0.088418	0.039397	0.050627	0.026958	0.091932	0.10806	0.049455	0	0.140754	0.003626	0.01092	0	0.159702	0.022109	0	0.17649	0.082098	0.187933	0.005844	0.024719	0.035693	0.088931	0.159337	0.132467	0.127684	0.029145	0.038484	0.030795	0.112857	0.047303	0.336066	0.140824	0.474502	0	0	0.691146	0.274025	0.011079	0.075345	0.133115	0.009084	0.100151	0.205055	0
CKS1B	0.569594	0.441722	0.41654	1.07809	0.889652	0.747259	0.312476	0.421475	0.842265	0.528348	0.790462	0.542572	0.200835	0.396064	0.38107	0.526006	0.600092	0.51411	0.830149	2.29026	0.667223	0.581534	0.924568	0.259109	0.700379	1.51572	0.947223	0.74564	0.767276	0.91381	2.07346	2.98639	5.30086	4.65814	0.700821	0.286993	0.105401	1.73594	0.267616	0.395969	2.36871	2.05529	0.322248	0.274618	0.278032	0	0.224733	1.79626	1.14032
CLASP1	10.9859	11.1108	32.1449	5.10698	16.5185	10.5752	12.2692	12.7982	10.7922	28.5509	9.19412	8.14805	11.9056	13.4555	14.8141	4.71084	11.1184	9.84467	13.1849	36.5841	9.84511	12.325	32.9607	10.4355	9.20627	38.0147	10.1284	10.6343	9.13969	11.8283	3.52047	3.11201	25.3611	27.8423	32.2112	16.4427	20.0461	21.5224	17.3638	15.6673	20.3392	19.1496	7.57268	15.2497	19.4519	17.2255	13.2698	17.1507	4.69085
CLASP2	44.0139	21.4343	37.6793	9.35468	18.6177	31.5777	47.1848	43.5022	24.2102	47.421	12.6455	10.7152	20.7693	28.3624	30.2797	12.3372	24.2673	16.1603	31.5706	28.0749	12.7348	31.209	41.9768	42.455	18.5079	22.8862	18.3435	16.991	12.9462	22.7593	17.4612	13.6328	27.404	31.7644	53.8128	24.5348	35.7261	52.379	28.7174	33.144	17.3491	31.2207	13.8157	25.9822	42.1722	37.4805	25.9098	36.1494	8.17267
CLCF1	0.032486	0.660541	0.343885	0.400668	0.693052	0.114709	0.28575	0.064775	0.646625	0.053117	0.457927	0.28839	0.233579	0.144477	0.224238	0.132327	0.244967	0.494225	0.166737	0.099802	0.312137	0.165661	0.118937	0.060229	0.473092	0.253705	0.326397	0.200579	0.768296	0.432426	0.159028	0.192964	0.110718	0.023983	0.276709	0.158067	0.196139	0.249159	0.192235	0.064943	0.374146	0.32407	0.126873	0.053866	0.080174	0.302486	0.193542	0.024527	0.505746
CLDND1	56.1282	44.2935	8.23489	76.6861	7.42974	103.695	17.7462	41.3787	109.902	11.3185	27.1687	51.6024	54.8136	16.3908	66.9046	44.7643	60.8834	67.4672	97.2075	14.9308	51.0834	36.1694	11.8982	106.497	131.98	26.8759	84.5328	64.345	21.5319	91.5192	79.863	44.3085	11.0734	16.3166	18.3916	10.5506	26.4192	25.7063	32.999	45.7603	11.6887	17.1324	26.571	33.6191	27.801	27.6955	34.8979	22.3046	28.5048
CLEC11A	1.23817	2.26888	3.73565	3.83659	5.58357	1.67191	1.94464	2.28219	2.32013	3.38354	4.17937	10.5483	2.05624	6.78402	1.72046	5.92416	1.91665	2.32317	0.941965	2.66379	4.12283	3.26536	3.5172	2.8052	3.5119	3.03894	3.52052	4.46034	10.8163	2.52504	6.77198	6.53893	4.44309	3.31585	3.23361	2.82638	1.32294	4.70895	3.53955	5.25129	14.5408	5.37017	9.71013	4.89977	5.79086	4.05401	7.42935	3.77121	8.91897
CLEC3B	9.36248	10.9188	9.64926	68.6365	22.4957	11.4191	17.4006	13.2146	15.983	15.8408	63.662	40.0379	6.42453	119.49	9.38994	26.387	8.39708	12.7665	9.09217	12.024	16.1931	21.8712	25.0235	14.846	26.099	17.2784	16.4296	11.7403	224.834	7.36085	25.3556	68.3575	27.6352	12.3761	10.9215	6.72364	7.37582	17.6536	10.4625	22.143	46.4912	18.8324	29.0322	13.4735	26.1613	8.44796	15.7477	15.5259	74.6399
CLIC1	3.45724	3.4276	2.93709	9.44395	3.63754	3.23759	3.64486	4.12462	3.59275	5.41762	9.28385	4.02737	3.01052	31.7487	4.76913	7.26679	3.6813	4.53742	2.49773	21.1939	4.40518	6.26849	9.32597	3.38433	5.65466	29.9408	3.47365	4.3081	56.1764	5.89058	6.97672	8.27402	33.8332	47.055	13.134	2.37303	2.23148	19.5051	3.08551	4.26628	37.172	18.9028	4.17993	3.39195	7.30089	2.13382	3.14256	23.612	15.5733
CLIC6	0.300688	0.167692	0.015479	0	0	0.097853	0.070968	0.033334	0.092747	0.06826	0	0.103535	0.045383	0.110848	0.322968	0.21701	1.22228	0.438046	0.840423	0.009006	0.620019	6.21112	0.261366	0.072181	0.862943	0	1.19567	0.496572	0.228486	0.170944	0.21768	0.364105	1.18789	0.024517	0.08137	0.018929	0.060288	0.029589	0.377087	0.222652	115.211	0.036085	0.06529	0.13785	0.609595	0.044475	0.087149	0.025244	0.189282
CLINT1	8.2033	5.72821	6.63881	3.03061	3.64992	6.05041	8.48598	9.12723	6.61087	7.91909	5.22734	2.94586	5.10954	5.01436	7.2921	2.89979	6.45578	4.89982	9.39668	7.44684	4.71086	8.10136	7.98115	8.81124	5.21253	9.82506	6.10074	6.37334	4.34822	5.67918	6.84768	3.81712	9.48433	8.23508	8.85127	8.0481	6.45296	12.9579	6.54936	6.61116	8.18818	8.01246	3.2044	5.17468	7.18871	6.28543	6.28606	8.39799	2.17364
CLIP1	4.04599	5.3748	5.47175	2.50405	2.9955	4.90625	5.12756	4.83648	4.72749	3.39997	4.4265	1.70494	4.17063	4.60844	4.97192	2.20384	4.94107	3.72757	4.4397	4.45054	2.22318	4.61177	6.34462	3.83009	3.9207	3.23306	3.31462	3.41302	2.35082	4.3764	3.03245	1.75574	2.57151	2.32978	3.97831	10.2917	12.5969	2.63274	10.2771	8.84208	2.32978	4.41153	5.96066	7.3358	8.63456	13.4695	7.027	2.43669	3.12537
CLIP3	230.552	224.787	147.111	58.0863	103.003	194.098	307.182	186.978	125.274	232.942	92.1756	232.889	92.5937	338.582	206.936	136.541	206.677	180.723	197.77	140.726	243.84	230.132	165.719	189.34	103.615	271.383	216.842	197.588	174.381	186.95	75.4592	117.975	92.6605	136.109	85.0691	212.387	169.626	55.6141	204.046	215.891	122.93	97.6788	148.677	206.103	220.51	164.513	194.511	129.195	63.3953
CLK1	4.16529	12.0154	25.2297	8.2418	20.5101	6.04682	3.70031	2.52815	10.414	7.4872	15.554	4.12385	16.5262	11.1211	7.12239	7.38512	7.96402	13.4785	11.0636	40.5124	3.97033	4.68626	12.3417	3.90929	16.1547	20.1596	8.45952	9.76727	12.734	28.1354	12.7713	5.0965	8.03062	21.0392	4.19713	56.291	12.42	14.4719	14.7452	14.5063	2.78648	18.5449	7.99246	5.69352	8.17908	7.79208	7.76774	6.75759	7.01839
CLK2	1.7871	2.37713	6.13771	3.43541	4.99838	2.57329	1.99011	1.55571	3.02947	2.97203	4.20035	3.76447	3.31979	4.01877	3.09298	2.36139	2.4749	2.59988	2.04043	8.37466	3.34197	2.47515	4.73066	1.64334	3.76876	5.63866	3.03128	3.27377	5.37049	5.65106	2.13791	1.86279	4.8972	6.63761	2.58945	10.2949	5.74015	3.30551	4.6403	4.83208	3.8161	5.07249	5.89277	4.4413	4.07224	4.71141	5.16436	3.36811	5.51667
CLK3	3.89439	7.42233	9.21242	7.09493	9.42201	5.9698	4.88258	4.32385	7.69985	7.86463	8.69279	11.8347	5.24599	13.1954	6.8279	5.28266	4.78032	7.09192	6.95917	12.4957	8.99886	6.13864	8.87876	4.50812	9.04337	13.719	8.70257	7.6632	15.8987	8.05983	4.38741	5.50101	9.38989	18.521	6.52313	16.6915	9.51289	7.00346	8.91894	9.99754	8.72771	10.3843	9.85011	10.4877	8.71646	5.72267	11.1873	7.18128	6.43378
CLN3	2.34193	3.7944	7.05851	4.36853	7.90207	3.55213	3.44324	2.84513	3.66315	7.93956	5.46762	8.33279	3.42852	7.36896	3.26193	3.5143	3.83189	5.81698	4.38895	7.91146	9.42287	4.40331	6.48126	4.36572	6.15621	10.9615	5.93925	6.1278	9.29322	4.44128	3.5496	5.0951	6.06656	7.78225	4.80416	3.00609	2.29418	4.76815	4.67871	4.18642	13.5797	6.90526	4.5517	5.60628	3.82392	3.04576	5.43561	9.34019	3.08408
CLNS1A	8.9791	9.44435	9.40782	10.3326	11.6507	11.2978	7.50939	7.75052	11.2958	9.24001	13.0183	7.96505	8.10625	11.6607	9.60265	16.2292	12.5819	11.7468	11.6842	18.326	8.90093	10.2948	11.2934	10.101	13.4724	24.5404	14.009	11.1407	19.1967	12.6141	16.5821	17.7662	20.9125	20.4258	10.796	4.95806	10.2173	17.6497	10.2335	9.87336	16.6819	20.0268	9.91477	10.0735	10.614	7.50433	9.0701	21.7184	12.1808
CLOCK	5.30069	2.30265	1.34458	1.12487	0.440037	3.66721	9.78159	8.59352	3.20003	1.17916	1.28867	1.15467	4.94107	1.01216	6.41845	0.772221	2.64844	1.80942	6.25692	1.33199	1.4826	6.79445	2.41252	6.28949	2.41655	0.914977	2.16503	2.76005	0.83563	1.70555	0.582754	0.496381	1.51656	1.71406	3.10114	4.23983	6.38459	2.13402	4.64932	7.36094	1.6405	1.82974	1.69964	4.22358	9.40267	10.2344	5.43031	1.32137	0.334678
CLPTM1L	6.72542	7.25719	7.79384	5.23994	6.31916	8.53491	7.54599	7.61231	7.19108	7.50247	6.3622	12.8016	6.74871	6.11141	7.40212	6.91814	8.53007	7.11441	8.51241	8.36513	12.4304	8.67575	7.5607	7.93399	6.5117	7.88804	9.29218	8.29583	5.97505	7.17962	5.59041	6.89547	9.87311	7.7868	6.82013	7.78617	5.36827	7.45192	6.26186	6.98637	14.3767	9.73862	5.17862	7.11483	7.76452	5.90345	6.77852	10.1632	3.16323
CLPX	8.96765	8.34922	9.99311	5.94641	7.03464	9.04056	7.21222	7.57126	9.57955	9.21433	8.85094	3.85572	7.22016	9.61855	8.2146	5.60186	8.73082	7.38087	9.4037	10.2304	4.35316	7.34514	10.0388	7.43677	8.93413	11.6181	6.43782	6.6534	9.52567	7.05766	6.57611	5.19516	9.04435	11.323	11.6423	5.53126	8.28498	7.93656	7.64129	8.19076	6.84623	11.3407	5.29038	6.93774	8.41255	8.95959	7.69181	9.02513	6.2098
CLTA	43.2904	35.2133	47.249	31.0878	58.7039	47.8199	38.8003	44.8658	44.9456	51.861	31.52	58.7685	28.0484	40.386	35.8221	76.1017	54.0922	34.547	38.4829	41.2072	45.8203	44.4014	42.0815	47.6702	35.593	45.3435	53.8669	44.3479	34.3855	39.6854	54.3455	79.5247	58.9775	37.9927	38.9321	43.405	43.0931	60.6637	43.0148	57.9612	48.8651	52.1822	60.3394	52.214	52.665	38.2585	54.8708	51.2218	43.2801
CLTB	45.4635	45.178	37.1009	32.5726	51.3229	47.068	57.209	58.1097	46.1668	29.302	40.6107	112.168	36.1085	50.496	35.7564	95.3082	67.392	46.3223	35.8566	24.8054	93.0645	58.8967	34.2004	62.6007	33.2298	13.2451	70.6793	68.5515	37.4298	34.9478	55.0729	82.5908	37.5387	19.2528	19.0604	65.62	37.8645	43.0563	46.7359	59.347	37.0795	47.7163	82.9873	77.5302	62.0106	47.4833	64.1372	32.599	65.8344
CLTC	94.7919	52.0763	34.3182	16.4504	18.8617	90.4043	80.4503	118.508	54.2589	69.6735	30.0495	43.2384	63.4254	46.3405	85.8403	37.7882	60.2031	39.4768	85.4642	31.1375	50.6719	70.1137	59.1204	102.164	35.6875	52.4967	62.208	58.1509	31.6379	54.8473	40.028	34.9214	55.7547	60.7165	61.63	57.2442	80.2961	60.4076	70.2566	82.703	47.6862	47.059	30.2682	75.3068	85.3964	85.8646	58.2259	70.2201	12.4673
CLTCL1	0.713952	0.692395	0.964181	0.774549	0.687214	0.482529	0.423032	0.354429	0.688943	1.33823	0.653696	1.12686	0.519353	0.910612	0.466918	0.719082	0.778061	0.891714	0.421195	1.06834	1.01198	0.610677	1.29739	0.782529	1.17262	1.1707	1.07991	1.25189	0.988487	0.756285	0.58034	0.537725	0.898439	1.01669	1.04474	1.37428	1.81397	1.08567	1.55189	0.997905	1.65436	1.31738	1.29752	2.11541	1.20605	1.08888	1.14875	1.24245	0.469051
CLU	142.216	327.727	5.77974	516.693	9.25343	214.722	89.6752	224.999	377.455	17.0521	732.267	284.79	128.261	351.721	233.876	396.117	298.712	445.081	280.605	37.8707	561.038	276.201	49.9342	340.459	620.523	117.635	443.685	458.811	741.92	304.524	262.06	352.1	18.2811	33.7074	9.19658	238.215	226.066	11.2615	425.791	231.614	204.063	83.1377	383.999	341.134	253.745	247.519	564.891	91.4799	496.912
CMA1	0	0	0	0	0	0	0	0	0	0	0	0.070997	0	0.045628	0.052634	0	0	0	0.140895	0	0.032797	0.043598	0	0	0	0.039111	0	0.086607	0	0	0	0	0	0	0	0	0.008959	0	0.065186	0	0	0	0	0	0	0	0	0.011203	0
CMBL	8.06396	7.21255	3.88215	6.24394	5.41908	8.30034	7.14077	7.73581	6.98859	5.80156	8.21474	5.10755	5.16526	9.0606	8.25735	11.9203	8.3302	6.53629	7.22963	3.73357	4.87962	6.50588	6.61853	6.84749	6.8263	5.78725	7.02852	7.27931	9.36961	7.20418	13.2625	8.34034	8.42287	10.0021	2.83826	1.27585	2.07406	3.03711	4.10121	3.68168	8.06677	6.63804	2.89533	4.63227	3.65329	3.89253	5.21075	6.10648	2.90646
CMPK1	39.1378	23.108	25.4482	20.8967	17.9598	33.0142	26.3901	39.0616	25.2183	26.9206	25.0845	10.8941	19.7856	22.9039	24.0308	27.1427	38.6673	19.4628	28.6218	25.0215	10.0451	23.5959	26.2198	35.867	21.2938	30.5411	20.1194	18.8903	17.3957	27.7441	51.1875	32.9929	23.4881	22.1354	48.3642	12.5549	22.0181	57.7527	22.0875	26.0466	19.3586	33.3834	16.5611	20.8257	26.1325	28.4779	18.28	36.6591	15.2568
CMTM6	2.3985	3.17585	1.71981	3.94122	1.31667	2.41081	3.14545	3.39605	4.15811	2.63932	6.107	1.12455	2.1294	5.36552	3.29655	1.43254	2.92787	3.64549	4.51799	4.2457	1.45634	3.85404	3.95358	3.90377	6.00396	7.10559	2.54265	2.57821	8.36647	3.73311	2.73373	2.70678	6.80942	8.32188	5.08917	3.01295	4.09665	7.21204	4.27718	4.78765	13.2962	6.79545	2.50965	3.15814	5.16937	4.24545	3.59407	8.31287	1.92025
CMYA5	0.459424	0.829095	0.146949	0.761942	0.060549	0.817252	0.401534	0.532362	1.2868	0.034129	1.33773	0.44988	1.05383	0.263626	1.05368	0.527999	0.784729	0.903346	0.644635	0.205717	0.341057	0.488312	0.254362	0.290812	0.883854	0.174183	0.436862	0.747981	0.652527	1.24168	0.300855	0.202091	0.00621	0.047039	0.215738	0.451993	0.867583	0.131514	0.649008	0.413381	0.10952	0.257739	0.321928	0.350271	0.358505	0.704925	0.758095	0.034395	0.414894
CNBP	96.8891	81.3774	79.394	93.1937	74.1038	101.954	67.2783	91.2807	103.954	87.7869	86.5111	67.9628	70.1399	95.8266	80.007	122.026	100.341	78.4816	89.5586	117.626	64.759	80.4115	82.9646	103.859	88.734	144.474	96.3578	93.5607	123.323	95.8332	147.859	110.202	144.376	144.881	80.4842	122.448	110.728	109.248	134.129	152.057	92.1756	110.98	120.603	123.693	137.355	105.579	119.541	119.939	84.8168
CNKSR1	0.045556	0.509287	1.29963	0.332263	1.55453	0.242869	0.225039	0.034663	0.644999	0.264356	0.584356	1.01616	0.557911	0.365655	0.743377	0.515298	0.23454	0.479638	0.257733	1.21245	0.724779	0.256674	0.564086	0.130067	0.924909	1.02935	0.527698	0.729607	0.305119	0.988882	0.388671	0.489367	0.072503	0.230405	0.488874	3.74834	0.751232	0.223775	1.17879	0.821158	0.40385	0.730746	1.05367	1.15904	0.501407	1.23253	1.1254	0.244349	0.430904
CNKSR2	28.8986	19.8144	11.7201	2.77217	6.10754	24.534	27.1067	35.7085	15.8805	11.7487	3.93713	9.59474	18.3323	11.8686	25.1571	14.9302	19.881	11.2485	34.3395	6.82524	14.6951	24.6036	14.3936	26.6382	6.44786	6.25585	15.5812	13.4979	2.7546	17.787	15.2032	8.56625	4.66968	3.58194	7.68112	18.5555	29.8226	9.48967	29.4881	24.302	3.06678	9.27619	16.6553	23.2965	26.8881	34.7581	19.2704	7.78411	10.3529
CNN1	1.27131	3.07884	0.023148	4.43896	0.037887	2.60326	1.69798	17.3123	5.32954	0.775858	3.05224	3.32073	5.91775	5.58253	2.41026	8.55833	1.34058	1.83444	1.40395	0.017875	3.05456	0.999679	0.034946	2.74804	2.62529	0.025913	1.91329	2.03816	3.11171	1.27718	4.01474	3.40994	0.319739	0.024832	0	0.66133	0.199785	0.019576	0.297819	0.801132	0.336579	0.144876	1.06865	1.01218	0.668756	1.08437	0.656681	0.201789	3.9794
CNN3	19.4809	35.6231	42.1579	59.7818	36.109	24.3947	19.5001	23.2572	52.022	55.382	103.094	10.5768	15.1785	149.474	30.5834	24.3701	40.2741	59.1006	52.9262	84.6218	40.9584	46.7574	73.0692	36.3468	94.2273	197.397	48.7913	55.0779	268.521	52.0959	55.3401	77.4919	120.089	189.571	62.2511	38.4901	28.5402	70.9086	41.8099	42.1223	113.41	89.6472	32.2814	37.1516	68.21	25.8042	48.778	117.364	50.1555
CNNM2	3.60286	4.27582	2.83168	2.60681	1.65794	4.36371	4.29807	5.73496	4.45394	2.68776	2.2503	5.19958	5.15265	3.71082	5.32349	2.26027	3.87379	3.58458	4.95919	2.35707	4.74346	4.32802	3.18831	4.59204	3.07568	2.32501	4.32907	3.92428	3.3501	3.61365	1.8241	1.71425	2.90412	4.82066	3.48202	4.67515	4.24975	2.11192	5.21689	4.88489	6.23428	3.10571	2.63998	5.35833	5.5735	5.61147	4.8535	3.46874	1.24667
CNR1	13.2416	10.9524	22.2543	1.99343	12.9239	8.21064	17.1291	20.8016	7.36281	22.7408	4.02391	2.55636	6.94593	14.466	15.2491	4.558	11.7443	7.08699	11.8329	17.3428	6.27773	14.9072	35.7982	17.7838	4.92166	41.671	11.0203	13.4975	7.51856	15.927	7.94354	6.45385	22.686	14.4586	27.1528	19.5564	32.0545	22.2829	17.3492	20.048	17.9202	31.4594	11.1656	19.2211	42.1548	20.8845	21.5702	64.3275	4.22882
CNTF	0.404873	0.29784	0.228361	0.603768	0.106193	0.201511	0.152886	0.364132	0.712364	0.070221	0.680915	0.389656	0.544316	0.045531	0.472705	0.326246	0.434632	0.726711	0.75238	0.455426	0.311775	0.309538	0.347529	0.293965	0.694611	0.417018	0.676947	0.673171	0.265929	0.657341	0.072484	0.169491	0.40624	0.442038	0.166662	1.87747	0.988979	0.363628	0.376455	0.677423	0.39867	0.369544	0.30902	0.362904	0.247179	0.542561	0.36251	0.407002	0.203012
CNTN1	69.2367	41.1755	28.8653	11.7517	10.4944	51.0532	98.3724	89.5025	40.8438	54.3381	19.8674	15.6742	40.7039	39.0809	61.3805	16.479	42.4734	34.8401	84.2414	11.5254	32.3914	91.8724	54.9847	91.7989	36.9207	7.37382	40.5982	50.1663	18.7462	34.7772	26.5416	33.662	16.1603	15.2526	59.7015	61.5712	105.641	73.8825	90.216	113.63	40.0088	58.9185	38.225	89.5341	154.584	121.439	73.4979	94.677	18.6758
CNTN2	22.6342	29.8722	11.1693	39.495	6.66906	58.1052	15.2096	21.6762	56.1638	10.072	12.7252	83.3307	33.8439	3.71534	50.7434	12.0533	24.8063	46.6196	54.4795	7.49971	76.2713	28.8025	9.64666	41.1866	73.1046	6.32655	63.4741	50.957	2.72359	54.5777	9.05442	13.0577	9.23243	8.28841	22.1144	15.9308	35.1969	16.1558	34.4556	34.8397	18.9874	17.1152	20.0651	47.2912	29.6864	30.5473	24.9585	20.8847	8.90604
CNTNAP1	45.7249	50.4657	2.34504	6.09825	2.25753	56.0759	62.2332	63.4583	32.4111	3.3253	8.64838	95.307	61.2164	8.8419	65.3736	33.862	30.9477	27.9119	43.1263	1.08915	67.9921	52.0052	4.44113	45.1974	15.5685	0.847564	53.9216	52.3704	9.22277	35.0369	12.5747	12.3419	0.184288	0.425571	1.37824	41.3185	48.565	0.871882	48.7188	52.0968	2.34555	3.68275	27.7468	75.6689	58.3003	50.0152	40.9571	4.74742	10.4895
CNTNAP2	26.0554	20.0131	4.46959	2.86877	2.93813	26.5854	30.4276	35.0824	14.0894	7.60672	3.44351	12.0674	25.8423	10.5755	33.3776	11.3525	19.5432	12.3876	44.0257	7.36021	20.1922	27.8323	16.9187	25.2824	5.81791	10.53	21.2065	17.609	7.75304	17.8661	8.81685	7.00089	62.9812	32.4321	82.9651	5.71825	8.16135	58.0334	7.61827	6.05736	35.3481	20.2724	2.15619	5.47491	10.6949	8.28053	3.26679	34.6818	2.00792
CNTNAP3	0.238558	0.207198	1.80992	0.102089	1.00915	0.186945	0.463902	0.264963	0.276269	1.50885	0.249686	0.072511	0.199972	0.367472	0.258417	0.092002	0.040468	0.185234	0.189861	0.578328	0.129621	0.301735	2.02647	0.388673	0.177383	0.088229	0.174258	0.286468	0.140615	0.15282	0.151857	0.0462	0.126625	0.180842	0.088577	0.016474	0.039816	0.04688	0.032026	0.0353	0.282511	0.119981	0.065866	0.120326	0.045863	0.061536	0.147602	0.154745	0.028306
CNTRL	0.260223	0.760638	1.39101	0.663183	0.93095	0.367461	0.307306	0.170962	1.01851	0.254048	0.902359	0.264032	0.778407	0.357949	0.90304	0.291942	0.575648	0.767254	0.51239	4.62154	0.323753	0.598765	1.80187	0.189675	1.05403	1.97719	0.47184	0.68492	0.965284	1.35336	0.393956	0.206258	1.50949	3.38462	1.29296	1.50838	1.53478	0.738858	0.907371	0.720616	1.00351	2.41122	0.751549	0.634476	0.854573	1.05285	0.510818	0.587499	0.460915
CNTROB	2.45503	3.2831	14.7853	4.11535	14.3582	3.66034	4.35518	2.04903	4.01393	6.32344	4.84575	6.69612	3.65485	8.06797	3.37291	3.16979	3.68009	4.27199	2.81174	24.6312	5.81671	4.03186	12.8397	3.13204	4.79028	13.5678	4.91384	5.57812	7.50855	4.3371	2.69754	2.83083	13.3208	14.9135	8.6869	5.87207	3.72462	7.41302	3.93307	4.33759	10.1933	13.9625	4.97093	5.64701	4.91583	4.60975	5.87246	7.44156	3.2341
COASY	12.6959	13.5832	10.1144	11.4954	12.3548	16.4909	15.2465	16.5925	14.8625	9.54744	14.9987	33.3017	13.9235	25.0592	14.2545	27.4139	13.2937	14.0593	14.4037	12.0432	24.3165	16.1229	10.5452	16.4849	13.2575	13.8127	18.4507	18.7201	23.7491	13.2062	14.7565	19.6035	14.2774	18.8063	11.2481	14.4564	10.0554	9.05875	15.0277	17.1106	20.7582	13.96	13.6821	17.5949	14.6603	10.9473	18.7746	15.248	12.0697
COG5	4.71486	4.49852	5.1851	3.33448	3.97664	4.76841	4.29678	5.57757	5.12183	6.6095	4.96234	2.8207	3.90316	6.23145	5.02346	3.28841	4.20302	4.63795	5.46284	5.8027	3.16927	4.53418	5.4532	6.24278	5.50648	6.72558	4.42346	4.72985	6.25466	6.05686	3.79924	4.25525	5.70527	7.49306	5.24885	3.04313	4.88849	4.50539	4.57975	4.17394	5.82148	5.47301	3.58681	4.03942	4.46942	4.91328	4.89954	5.71746	2.88241
COG6	4.04457	3.31346	2.24383	1.38886	1.43289	4.06202	3.40639	4.5952	3.43389	2.13238	2.57701	1.44841	3.29365	2.33814	4.30447	2.63944	2.80986	2.47538	4.98406	2.71051	2.25698	3.28105	2.66375	5.30266	2.95651	3.87336	3.13531	2.37848	3.29976	4.69689	2.95281	2.64507	3.12791	3.60519	3.87569	3.31961	4.69964	5.16997	4.36606	4.73452	3.12851	3.29884	2.14455	3.54641	6.37369	4.85111	4.59016	3.78233	1.43992
COG7	3.49143	7.18481	5.03317	4.28673	3.85427	4.86209	4.30857	4.1012	5.88868	5.01945	6.34892	8.36857	5.90052	7.41379	6.58455	4.54302	4.30152	6.99749	5.26212	6.47626	7.99047	5.26309	6.11197	3.75739	6.56361	8.11643	7.61257	7.00291	9.49312	8.04076	3.52893	3.01423	5.35408	6.22314	4.69172	4.98111	4.12215	4.60228	5.21956	5.09234	12.3912	7.5538	4.43879	4.90036	4.5169	4.26543	6.34428	8.801	2.99796
COIL	5.25717	3.98477	9.70224	3.05529	7.55728	6.173	4.91473	5.63035	4.85445	10.0269	3.8841	2.78669	2.58101	6.89529	4.5568	4.49516	4.58956	3.2003	5.39867	10.4426	2.95254	4.50558	8.54428	5.12055	3.52023	10.5947	3.46717	4.13261	5.06089	4.02354	5.38218	4.38102	13.0668	12.3577	13.0211	5.1483	6.06154	14.2395	6.73941	7.27042	6.76324	9.2194	6.6424	6.26203	6.52883	6.0017	7.00677	9.33174	3.70828
COL19A1	0.80648	0.669268	0.093705	0.111795	0.105081	0.473768	1.46811	0.374573	0.295566	0.198663	0.157957	0.25561	0.703829	0.185826	0.420675	0.132116	0.37564	0.495126	0.414364	0.114691	0.329542	0.863446	0.426975	0.396376	0.086758	0.190283	0.315899	0.405925	0.137179	0.296738	0.074175	0.175996	0.072098	0.093276	0.0464	1.33439	1.89452	0.004414	1.55457	2.20001	0.059196	0.0385	1.15852	0.962024	1.60771	3.10058	1.18913	0.04142	0.157198
COL1A1	0.664923	0.365382	0.048513	0.432838	0.06588	0.240146	3.60391	0.687608	1.21923	13.7662	0.88845	0.461275	0.350315	60.5151	1.11629	0.199804	0.098459	0.249815	0.281579	0.235822	0.560822	2.48006	10.8791	0.345228	0.878962	1.02992	0.423703	0.557211	18.6695	1.04288	0.904172	0.306078	7.81946	0.778615	2.61575	5.65153	0.134307	2.78579	0.318555	0.548186	130.999	5.8511	0.267195	0.621018	6.52567	0.353993	0.22938	1.86927	1.99133
COL1A2	2.97904	1.97925	0.73235	3.41665	0.212084	1.54128	4.63145	2.80192	3.50235	15.2252	3.87941	1.49952	1.52874	43.0265	3.52831	0.794386	0.620814	1.86209	0.987058	10.7151	1.53908	3.86879	13.627	1.55999	2.77355	4.15214	1.49546	1.95341	21.5092	2.72521	0.839252	0.679665	15.5924	6.89756	4.78836	6.95932	0.934848	4.0969	2.24857	2.50694	89.9427	12.3944	1.5019	2.58762	11.9144	1.50204	1.18104	23.3222	4.40129
COL25A1	0.816281	0.488835	0.476767	0.127872	0.15275	0.875916	2.60893	1.08407	0.470041	0.775573	0.23358	0.19045	0.566131	0.332696	1.129	0.190262	3.40576	0.408854	5.46168	0.442532	2.04905	4.06516	1.66129	1.22483	0.642875	0.311614	1.44372	1.98731	0.217393	0.38412	1.69235	0.417657	1.18374	1.8355	1.06354	0.156333	0.056417	0.995444	0.099493	0.188194	1.96068	1.71188	0.015905	0.201072	0.521188	0.415737	0.198583	2.21632	0.029213
COL2A1	0	0.010113	0.035474	0	0.00181	0.007669	0	0	0	0.006592	0.004283	0.019817	0	0	0.051571	0.016705	0.041973	0.041016	0.010033	0.346024	0.080526	0.018296	0.048255	0	0.053263	0.01496	0.02206	0.07543	0.065096	0.060846	0.059113	0.037928	2.86123	3.76706	2.36122	0.019329	0.00535	1.89759	0	0	16.9399	2.7775	0	0.031547	0.042168	0.00832	0.02135	0.645125	0.03375
COL3A1	1.09232	0.673783	0.440384	0.885515	0.285573	0.736967	4.49497	2.60985	2.38997	27.765	1.8417	0.447937	1.21294	92.7202	1.99015	0.461006	0.325535	0.420845	0.306675	0.68936	0.381409	2.60336	17.2339	0.709026	0.861802	2.60762	0.438075	0.575846	37.8359	1.38467	0.281741	0.428651	30.4453	3.18981	4.75036	5.85503	0.237071	3.31407	0.731197	1.09341	163.237	19.908	0.417017	1.01362	11.3817	0.416013	0.270715	1.53244	2.60715
COL4A1	0.80116	1.33255	3.50551	3.15637	1.88892	1.34558	3.26084	3.3344	2.89758	14.5749	5.06316	1.49049	1.67458	103.395	2.00485	0.86137	1.09665	1.37909	1.15018	4.8925	1.03876	2.82338	16.2168	0.947136	2.83158	12.3207	1.183	1.53027	137.224	1.95071	1.3052	0.573941	24.6631	15.068	13.6897	1.8108	0.617274	8.51664	0.895844	2.16753	44.3878	10.4534	1.13529	1.29206	4.96252	1.27376	0.966168	9.81658	2.99841
COL5A1	0.371651	0.737817	0.253586	0.446206	0.114065	0.524857	0.683704	0.469642	0.738707	1.3545	0.735368	0.56545	0.733562	10.0868	0.722933	0.296845	0.119173	0.392325	0.113282	1.52912	0.215011	0.455255	1.35208	0.158461	0.474014	0.823659	0.30368	0.265816	9.44572	0.503338	0.085985	0.124386	3.17763	4.42729	3.29817	1.12312	0.233717	3.99464	0.65596	0.735944	11.8601	5.63083	0.263566	0.84015	1.46519	0.420662	0.474663	5.11686	0.474485
COL6A1	2.76952	11.0837	11.8703	15.5141	9.49113	4.75443	5.28142	6.32193	9.9514	11.1624	22.4202	15.8551	7.15728	60.1911	8.43228	8.25541	5.22662	11.2013	4.70444	19.4631	11.321	8.08699	13.2292	4.52361	14.9812	35.0963	7.90182	10.464	85.428	7.7055	6.5924	4.5589	10.1068	10.89	13.2039	28.2173	15.1002	16.1069	22.4599	29.2895	79.1263	32.7935	21.7114	27.0143	27.1433	21.7224	25.4969	27.393	15.8688
COL7A1	0.068191	0.430617	0.230216	0.898563	0.449166	0.202083	0.165963	0.026478	0.549061	0.03097	0.786946	1.24204	0.933647	0.343854	0.817455	0.473004	0.170951	0.436002	0.176164	0.526557	0.724192	0.188372	0.190791	0.042094	0.752274	0.160744	0.386434	0.740979	0.607726	1.42364	0.592182	0.180875	0.166494	0.016897	0.069671	1.84805	0.866453	0.027098	0.58672	1.09152	0.181711	0.305736	0.908244	0.876071	0.460111	1.47133	0.593871	0.038688	0.4893
COL8A1	0.151011	0.238151	0	0.14356	0.015206	0.23277	0.203974	1.11949	0.371166	0.342541	0.29897	0.078113	0.548357	1.34112	0.326402	0.14864	0.11951	0.176871	0.182821	0.018489	0.07027	0.2267	0.100524	0.2966	0.253246	0.021443	0.109817	0.103162	0.550216	0.237089	0.218339	0.095136	0.119059	0.010135	0	0.147618	0.43908	0.018169	0.79229	0.354183	0.111816	0.029633	0.182295	0.284157	0.627914	0.56974	0.429051	0.031095	0.335686
COL9A1	0.311256	0.625542	0.863707	1.67423	0.796786	0.424338	0.746321	0.125104	0.886183	0.55263	6.54928	0.23149	1.07084	0.895724	0.698591	0.241902	0.547577	1.18621	0.422915	3.54693	0.774023	0.967052	1.55156	0.178953	2.5236	1.99673	0.584792	1.22922	1.95764	2.80019	0.618479	0.724619	2.56636	3.86808	0.898261	0.573393	0.337086	0.855647	0.347903	0.275027	7.74652	1.57814	0.323048	0.223307	0.343043	0.107991	0.365859	1.01515	0.497407
COL9A2	3.23464	6.84482	11.7226	25.0907	6.50475	9.33627	3.95965	4.35878	10.8057	3.6766	16.7205	31.9847	8.49742	4.38721	8.60384	6.73854	6.21955	13.5336	9.24555	12.9484	18.2171	8.32462	4.36228	10.9228	22.2295	13.1109	16.607	16.2134	4.63838	16.7478	8.18219	9.23399	4.92485	4.33675	6.83748	1.79748	1.90725	13.1795	3.74565	4.98988	14.522	11.6692	6.70019	4.98153	2.00172	3.75553	3.83811	5.83563	4.15393
COL9A3	1.47294	3.60683	9.57296	11.3299	5.93423	4.55715	4.93481	2.76164	5.11169	2.33095	11.0019	11.3581	4.41105	10.2374	4.02549	4.92865	1.32041	4.88814	3.32345	14.1429	5.36607	4.32675	5.47964	3.53836	8.68745	3.13933	5.8648	6.33863	3.88858	7.45145	3.72953	3.92228	1.63439	0.802344	0.866555	1.19314	0.580591	0.71505	0.933771	1.66625	5.26585	1.2062	2.94133	1.36739	1.31175	1.82874	1.60828	0.98911	2.45146
COLEC10	0.191994	0.070308	0	0	0	0.180663	0.262477	0.2445	0.053403	0.026321	0.185561	0.159331	0.208575	0.025599	0.150046	0.132501	0.200658	0.040803	0.197088	0.062228	0.105078	0.291875	0.140695	0.141484	0	0	0.130341	0.177496	0	0.073883	0.031414	0.114353	0.026245	0.071064	0.162715	0.021798	0.046494	0.088409	0.031108	0.025657	1.21524	0.082734	0	0.095765	0.087601	0.178565	0.114696	0	0
COMMD1	5.99655	5.51228	4.65378	6.05485	5.97946	6.85987	5.30014	4.65574	6.53341	4.97162	5.56667	5.33025	4.25735	4.61608	4.43818	10.9352	6.40669	4.82628	5.01592	5.14825	5.34389	5.25835	5.44299	5.30171	4.1844	5.96001	6.20727	5.46533	5.1877	5.59764	9.37882	14.5173	8.29632	5.09415	4.08835	4.24882	3.49018	7.54395	4.19412	5.20042	5.24777	6.17152	5.68246	4.31576	5.1624	2.98173	4.92371	6.20407	4.89552
COMT	5.15804	10.5616	7.35968	19.7257	8.04001	7.09445	6.91926	6.97307	13.9055	8.64592	21.4958	19.8139	6.10819	23.1529	6.35476	11.1932	9.83559	14.4809	10.2983	10.4063	23.0466	13.527	10.9803	14.4757	22.4571	18.004	15.5984	16.3981	37.8414	8.52677	11.2214	22.7155	9.13115	8.68033	5.37172	13.7594	8.82146	9.14892	14.3474	12.8736	26.3884	13.7175	17.1444	13.067	12.78	9.55842	23.4648	15.9721	22.6267
COPE	44.6934	59.8298	96.2078	84.6804	135.077	56.3641	62.9577	65.4097	64.844	101.975	95.7956	165.496	45.0414	115.31	43.1507	122.25	71.2356	73.46	59.5831	89.3838	141.246	82.3747	88.7664	86.2514	90.1432	98.7532	91.0618	99.6476	131.022	51.4042	116.92	184.837	141.151	101.523	54.7954	52.2649	41.6579	108.425	61.1349	67.4969	118.608	108.142	110.309	88.0658	71.1379	47.8898	110.028	101.833	88.4344
COPG2	17.8362	8.13445	18.2524	6.23923	17.4203	13.2194	14.7069	12.7712	11.4418	20.4014	7.34156	5.28509	14.3854	9.51912	16.509	5.9734	19.6762	7.87966	16.3161	14.4035	9.45835	15.3563	19.1473	9.74698	8.10968	15.9083	11.3989	9.24959	6.80275	8.53072	5.07384	5.18634	23.5566	24.5036	21.9525	13.9594	19.2657	21.9524	11.7565	15.3494	18.3894	25.2594	12.4168	15.7342	17.0733	12.8025	14.2977	24.1476	6.14335
COPS2	19.1207	10.9038	16.524	6.70353	11.7078	18.1744	13.8965	21.1953	12.6108	17.606	6.31433	5.49505	10.8509	13.7191	11.5441	16.6289	16.3988	8.70506	16.0484	13.4003	5.8994	11.4056	13.4123	20.5405	9.86165	15.1502	10.3661	8.59765	9.82207	10.6638	21.83	15.4022	19.5908	24.5795	25.9644	9.13175	11.4101	43.8471	10.679	14.2721	10.9883	16.3378	8.53978	10.8831	14.5105	13.8769	9.25108	16.3061	6.02358
COPS3	27.5543	21.2242	27.0139	9.28065	24.5612	26.4567	22.0995	28.9439	20.5711	33.3722	10.289	18.4023	16.2839	17.8133	23.1386	32.1086	22.7426	16.4069	22.3756	22.6475	17.1201	19.4457	24.6241	25.8734	11.2751	26.0442	20.5974	17.3672	11.4665	17.6101	21.6191	27.7787	41.9323	32.1728	29.8102	20.7363	20.2606	38.031	19.9665	21.62	20.8776	26.2197	19.283	21.5799	23.3888	17.8805	22.3615	31.8735	9.98883
COPS4	26.0413	12.6297	15.5206	7.07753	15.0314	24.9802	19.1605	22.9851	11.9152	18.2478	8.90715	12.1682	14.1941	12.5148	16.2231	33.1869	23.2006	9.66466	20.261	13.4613	14.2435	20.0725	17.1699	26.0171	9.40423	16.8066	17.6734	16.1973	10.5072	17.2151	27.1152	32.3836	17.4652	16.2717	16.1837	13.1667	12.6127	29.3838	13.7986	16.5332	10.5864	18.8486	11.5342	15.5344	17.3902	12.1448	14.0421	18.9784	7.55765
COPS5	7.72	6.12614	5.91815	5.26612	6.16465	9.6577	6.82993	5.66043	8.11833	5.28109	5.51934	7.98524	6.73099	5.68706	7.92474	12.4407	7.88443	5.90444	7.58651	6.65306	6.76468	7.35452	5.71744	6.42426	5.98544	6.26479	7.90251	7.09828	5.65702	8.42064	12.081	14.5764	6.31245	4.99926	4.69079	7.6837	6.19799	7.08122	6.45671	7.29943	3.8711	7.28985	6.87645	6.54078	7.2805	5.09376	6.76274	6.22041	5.99413
COPS6	27.4421	28.514	32.2203	30.1199	43.4782	28.8736	28.2145	30.0513	33.548	38.2159	32.3081	43.0634	22.833	35.6809	27.0272	67	35.1074	31.7888	31.034	33.3117	42.299	30.2253	36.1505	33.0227	30.7069	39.4865	43.0628	39.3519	32.2223	31.7662	53.3921	58.6668	50.6972	36.489	21.6804	25.3787	29.4711	38.133	33.547	37.8503	31.8496	39.1763	42.32	38.5424	31.8703	25.1868	41.5978	40.4711	29.7793
COPS7A	43.4141	34.2933	12.1986	16.3167	9.89309	47.221	37.8268	42.603	28.9333	18.3747	20.4462	68.9688	32.0168	21.37	41.6235	53.7645	37.4419	30.4674	30.6515	11.1337	53.9319	32.93	15.9875	42.4875	22.2334	15.1247	49.05	39.4255	22.5676	36.5126	26.0025	43.5353	10.8475	9.33657	10.4797	17.1537	32.6898	12.8886	34.8496	34.3514	21.6584	13.7793	28.9869	47.6433	34.7131	26.9244	44.6342	19.9964	12.4718
COPS8	24.3176	16.0829	10.7492	7.23698	10.2295	20.8136	16.2014	18.7255	12.8136	16.5576	9.43688	9.03697	11.0928	16.2237	15.0124	20.4046	22.9187	12.5692	18.1382	9.28549	11.0137	16.8096	14.3746	19.6033	10.1166	14.1897	16.7733	12.0413	15.39	16.6039	23.7457	24.7754	13.6124	11.8836	20.1952	5.14342	10.3234	25.0832	11.4325	13.0452	10.5855	16.5116	7.95374	11.2432	13.7049	11.4596	11.1944	23.9422	6.33447
COPZ1	20.4677	19.127	20.9006	13.5291	19.8559	26.262	17.3027	15.1245	16.5647	31.0475	15.8796	19.3714	14.3553	29.9035	22.3098	27.1375	24.3861	18.8522	18.9748	26.4275	20.773	17.5772	22.9687	19.0029	15.5735	46.9559	23.5932	20.3203	33.8645	24.8454	21.7019	29.869	43.8574	46.0866	33.559	10.797	20.3337	32.9748	23.7501	24.9656	42.8783	29.0078	19.3204	28.812	26.3048	17.3225	24.1313	42.547	13.2396
COQ9	14.4015	21.5858	13.4739	24.7248	13.2459	20.4225	17.7587	11.3057	21.3548	14.7324	36.1291	29.2062	18.3366	21.8898	20.738	28.7173	22.368	25.7239	17.8461	17.5061	34.5471	22.1389	16.0631	14.0178	23.8074	20.9829	31.9387	29.7954	28.5334	24.5617	25.9297	32.3391	14.8255	19.0999	12.1038	15.2328	16.1894	14.5379	19.1924	19.3098	35.7421	24.6883	20.3468	28.1713	23.0091	13.1562	24.9535	24.0644	20.1198
CORO1C	13.0611	9.99563	26.0453	7.75974	16.8467	14.4394	13.4779	16.1774	12.3162	26.9548	9.88245	10.1272	10.9153	16.8475	13.4772	9.2652	12.734	11.73	15.4984	54.4697	14.1052	17.5621	30.3962	16.2178	14.3138	57.6367	16.0298	15.4874	17.8812	13.3133	7.49372	9.69064	51.6215	51.0943	32.063	9.89511	15.0359	30.7048	13.5612	16.7125	24.1393	26.9473	8.88168	14.3003	13.3872	16.2596	15.5663	27.0397	7.74061
COX17	2.46939	2.43162	3.10246	2.75974	2.64273	2.90041	2.6254	2.34467	3.32221	1.05064	3.10516	4.26899	2.77351	2.1779	1.81621	8.54157	2.58628	2.34207	2.26805	2.62203	2.81036	2.25356	1.44722	2.36031	3.05341	1.4762	2.83243	2.37144	1.8961	2.45445	10.3081	8.49356	3.00663	1.53091	2.06611	5.14401	3.15216	4.62831	3.31059	4.72069	2.15462	4.24024	7.62718	4.66312	4.37912	4.01206	5.33446	1.91767	5.59189
CP	0.628997	0.448402	0.449329	0.327031	0.375002	0.558526	0.376868	0.627694	0.465425	0.394322	0.38302	0.327769	0.469577	0.909259	1.20435	0.629514	0.648061	0.395236	0.94518	0.55578	0.46884	2.13101	0.558193	0.671946	0.969604	0.582225	1.15549	0.608458	0.871266	1.225	1.46185	0.720914	0.346239	0.384345	0.657168	0.19079	0.289892	0.290809	0.385406	0.450411	8.18897	0.831348	0.446554	0.496541	0.717148	0.555781	0.462293	0.408479	0.335205
CPD	12.9931	8.42804	3.72213	5.652	1.67817	12.5975	13.0255	17.3329	11.3642	8.92258	6.54842	4.68345	9.00923	10.5441	14.3712	4.48038	10.2571	8.54141	15.8542	4.20575	6.38798	14.1545	8.76946	19.3575	11.0776	5.18546	9.71471	7.3195	7.61213	9.66121	5.51647	4.88224	6.83964	8.12177	7.83198	2.91184	7.08541	5.92397	6.69245	7.61971	10.2147	5.31625	2.73766	6.1157	9.34675	9.84256	4.96187	6.61222	2.7325
CPE	276.138	322.54	113.387	333.433	86.8708	267.245	260.767	275.221	391.07	167.423	733.798	180.921	179.245	449.012	266.799	248.385	513.417	535.806	489.122	89.3142	430.788	465.753	243.103	414.016	698.803	204.049	571.366	639.439	712.297	406.674	524.271	617.25	109.073	123.767	197.736	312.976	411.221	211.892	422.306	410.787	221.988	251.036	304.183	425.314	504.607	383.528	486.161	341.467	368.261
CPEB1	4.2327	3.92526	0.167329	1.63241	0.123835	5.33273	2.88641	4.8541	3.74569	0.293637	0.900641	5.13954	5.33449	1.36756	6.70343	2.83843	3.23989	3.73348	5.40564	0.261546	6.04606	3.83052	0.402803	5.1829	4.43429	0.456852	6.42809	5.77153	1.07642	5.92204	1.26987	1.19532	0.093822	0.265446	0.292533	0.577675	4.43871	0.253977	4.7137	5.46222	0.924843	0.493482	1.54668	4.72408	2.77588	3.57259	4.42843	0.8692	0.440296
CPLX2	162.442	167.865	59.5683	39.6071	72.9534	141.017	188.032	182.196	160.904	60.3552	63.7509	208.595	124.497	72.3712	157.287	209.396	219.51	209.448	243.457	62.3271	335.699	254.366	69.2	133.903	78.6938	40.9223	197.162	245.27	31.394	159.701	89.4867	109.793	33.513	28.2447	110.322	85.831	202.895	149.184	210.292	256.657	39.7758	177.358	213.988	381.154	228.926	252.757	251.334	176.026	91.8662
CPM	1.89766	3.39738	0.286138	4.50627	0.339586	4.44893	1.19303	1.36937	5.24347	0.336259	3.1683	2.6542	2.27215	0.998288	3.11824	0.74116	1.47073	3.70896	5.31994	0.40909	2.32124	2.32078	0.486157	2.82898	5.03699	0.353604	3.6104	2.80112	1.56178	4.24981	1.0173	2.27604	0.58925	0.324356	0.268152	0.581402	1.0162	0.601178	1.36252	2.08726	0.497523	0.697842	0.823313	1.21681	1.07894	0.890789	1.28445	0.466553	1.56647
[truncated: 3,631 more rows]
[truncated: 358 more columns]

## Sheet: Supplementary Data File S3
Supplementary Data File S3: The data matrix with z-scored RPKM values of PD and SZ interactome genes obtained after hierarchical clustering. The expression values of 4,436 genes (rows) and the 407 spatiotemporal coordinates (columns) have been re-ordered by hierarchical average linkage clustering based on distances measured as Pearson correlation coefficients. This is the data underlying Fig. 2a.
[truncated: 4,438 more rows]
[truncated: 358 more columns]

[truncated: 5 more sheets: Supplementary Data File S4, Supplementary Data File S5, Supplementary Data File S6, Supplementary Data File S7, Supplementary Data File S8]
